# Supplementary material for: Temperature‐dependent alterations in the proteome of the emergent fish pathogen Edwardsiella piscicida
Source: J Fish Dis. 2024 Sep 20;48(9):e14017. doi: 10.1111/jfd.14017 (PMC11922789; doi:10.1111/jfd.14017)
Supplement: Supplementary file 1 — Table S1. Summary of differentially abundant proteins based on growth temperature as determined by LC‐MS/MS. [file JFD-48-e14017-s002.xlsx]

## Sheet: Sheet 1
Comparison (group1/group2)	AVG Log2 Ratio	Absolute AVG Log2 Ratio	Pvalue	Qvalue	# of Ratios	Uniprot ID	Genes	Protein Descriptions	# Unique Total Peptides	% Change	Ratio
27 / 17	-1.00082	1.00082	0.00937274	0.013331	24	A0A034T556	recA	Protein RecA	30	-50.0283	0.499717
27 / 17	1.00197	1.00197	3.44337e-05	0.00017637	24	A0A411H4E5	EVK84_11425	M20 family peptidase	14	100.273	2.00273
27 / 17	-1.00636	1.00636	0.00333045	0.00593651	24	A0A411H788	slyA	Transcriptional regulator SlyA	10	-50.2201	0.497799
27 / 17	1.01088	1.01088	0.00305702	0.00556109	24	A0A411H5F0	EVK84_13640	Cytochrome c-type protein	17	101.515	2.01515
27 / 17	1.0135	1.0135	9.81756e-05	0.000398709	24	A0A411H5K3	EVK84_13260	Hydrogenase 2 large subunit	31	101.881	2.01881
27 / 17	1.01681	1.01681	1.48312e-06	1.71036e-05	24	A0A034SWW6	EVK84_09770	PTS sugar transporter subunit IIB	3	102.343	2.02343
27 / 17	-1.02229	1.02229	0.0222181	0.0261274	12	A0A034T131;A0A411H2P1	MA13_contig00006-0121;EVK84_08365	Inner membrane protein;DUF1145 family protein	1	-50.7664	0.492336
27 / 17	-1.0313	1.0313	0.00456872	0.0076079	24	A0A411H1T8	thiE	Thiamine-phosphate synthase	12	-51.0729	0.489271
27 / 17	1.0334	1.0334	0.00157099	0.00336696	24	A0A411H595	hybA	Hydrogenase 2 operon protein HybA	15	104.684	2.04684
27 / 17	1.03416	1.03416	4.66672e-07	7.20306e-06	24	A0A034SZD6	EVK84_14115	L-asparaginase	32	104.792	2.04792
27 / 17	1.03619	1.03619	0.0265958	0.0297956	24	A0A034T8S7	MA13_contig00022-0013	DUF1045 domain-containing protein	11	105.081	2.05081
27 / 17	-1.03789	1.03789	0.00819349	0.0120521	24	A0A411H3W6	EVK84_10010	TRAP transporter substrate-binding protein	19	-51.296	0.48704
27 / 17	-1.03987	1.03987	0.000887011	0.00217922	24	A0A411H6Z4	EVK84_16480	Phosphoenolpyruvate synthase	47	-51.3628	0.486372
27 / 17	1.04122	1.04122	0.0401321	0.0409369	24	A0A411H4C5	EVK84_11510	Uncharacterized protein	13	105.797	2.05797
27 / 17	1.04363	1.04363	1.57265e-05	9.47995e-05	24	A0A411H114	EVK84_04530	Haloacid dehalogenase	13	106.14	2.0614
27 / 17	1.04665	1.04665	0.00255799	0.00485101	24	A0A034T0X6;A0A411GZC9	MA13_contig00002-0139;EVK84_01620	Uncharacterized protein;Phosphopantothenoylcysteine decarboxylase	3	106.573	2.06573
27 / 17	1.04744	1.04744	0.0311126	0.0336126	24	A0A411H3K1	EVK84_09925	Cytochrome d ubiquinol oxidase subunit II	4	106.686	2.06686
27 / 17	-1.05251	1.05251	0.0019052	0.00386697	24	A0A411H3Z8	hmp	Flavohemoprotein	8	-51.787	0.48213
27 / 17	-1.05497	1.05497	0.000594507	0.00160746	16	A0A411H2L5	rlmJ	Ribosomal RNA large subunit methyltransferase J	3	-51.8693	0.481307
27 / 17	-1.05836	1.05836	0.0001131	0.000444901	24	A0A034T0U0	fieF	CDF family cation-efflux pump FieF	4	-51.9823	0.480177
27 / 17	-1.06122	1.06122	0.0451577	0.0447675	24	A0A034T3R4;A0A411H3B1	MA13_contig00011-0074;EVK84_09265	DUF2002 family protein	2	-52.0773	0.479227
27 / 17	1.06381	1.06381	1.51077e-05	9.28584e-05	24	A0A411H3J2	EVK84_09885	hydrogenase (acceptor)	27	109.044	2.09044
27 / 17	1.06986	1.06986	0.0188937	0.022939	24	A0A411H6S2	EVK84_16330	DNA starvation/stationary phase protection protein Dps	9	109.923	2.09923
27 / 17	-1.07732	1.07732	0.0153457	0.0194548	24	A0A411H6U2	EVK84_16440	Hemin-degrading factor	16	-52.609	0.47391
27 / 17	-1.07812	1.07812	0.00515004	0.00833401	24	A0A411H6T1	tpx	Thiol peroxidase	21	-52.6355	0.473645
27 / 17	-1.07974	1.07974	0.000328668	0.00101903	24	A0A411H1E6	msrA	Peptide methionine sulfoxide reductase MsrA	11	-52.6885	0.473115
27 / 17	-1.0808	1.0808	0.00691278	0.010468	24	A0A034T4F7	coaD	Phosphopantetheine adenylyltransferase	5	-52.7234	0.472766
27 / 17	-1.10241	1.10241	0.00285794	0.00527737	24	A0A034T012	MA13_contig00005-0004	Endonuclease/exonuclease/phosphatase	15	-53.4263	0.465737
27 / 17	1.10529	1.10529	0.000351459	0.0010734	24	A0A034SWK2	EVK84_13245	hydrogenase (acceptor)	11	115.142	2.15142
27 / 17	1.10628	1.10628	5.64597e-06	4.56184e-05	24	A0A411H2I4	EVK84_07930	Aquaporin family protein	3	115.29	2.1529
27 / 17	1.10732	1.10732	0.0231666	0.026939	14	A0A034SYM8	EVK84_09775	PTS sugar transporter subunit IIA	5	115.446	2.15446
27 / 17	-1.10796	1.10796	0.0038624	0.00669404	21	A0A411GZI8	tmcA	tRNA(Met) cytidine acetyltransferase TmcA	5	-53.6051	0.463949
27 / 17	-1.10946	1.10946	0.00116839	0.00269365	24	A0A411H429	iscS	Cysteine desulfurase IscS	33	-53.6532	0.463468
27 / 17	1.10965	1.10965	3.70296e-06	3.30196e-05	24	A0A034T0L1;A0A411H569	MA13_contig00001-0156;EVK84_13265	Hydrogenase maturation protease;HyaD/HybD family hydrogenase maturation endopeptidase	6	115.794	2.15794
27 / 17	-1.11865	1.11865	0.00755331	0.0112841	18	A0A411H841	EVK84_18140	Pyrimidine (Deoxy)nucleoside triphosphate diphosphatase	2	-53.9475	0.460525
27 / 17	1.12262	1.12262	0.00252051	0.00479315	24	A0A411H7R3	adhE	Aldehyde-alcohol dehydrogenase	92	117.743	2.17743
27 / 17	1.12908	1.12908	3.56934e-08	1.03862e-06	24	A0A411H0H0	EVK84_03930	DUF2076 domain-containing protein	11	118.719	2.18719
27 / 17	1.13165	1.13165	0.00013082	0.000501988	23	A0A411H7C5	EVK84_16580	XRE family transcriptional regulator	7	119.11	2.1911
27 / 17	1.13583	1.13583	0.000760446	0.00194317	24	A0A411H4K1	phrB	Deoxyribodipyrimidine photo-lyase	9	119.744	2.19744
27 / 17	-1.13985	1.13985	0.0237731	0.0274495	24	A0A411H5T3	yecC	L-cystine ABC transporter ATP-binding protein YecC	17	-54.6192	0.453808
27 / 17	1.14019	1.14019	3.71583e-09	1.85361e-07	24	A0A411H2Q5	EVK84_08405	Glycerate kinase	15	120.41	2.2041
27 / 17	1.1498	1.1498	0.00869563	0.0126298	22	A0A034T8S5	MA13_contig00015-0011	Prolyl aminopeptidase	2	121.883	2.21883
27 / 17	1.15318	1.15318	0.0470972	0.0461357	16	A0A411H750	EVK84_16725	Transcriptional regulator	2	122.403	2.22403
27 / 17	-1.15372	1.15372	0.00246325	0.00470767	24	A0A034T4M1	EVK84_07350	NCS2 family permease	4	-55.0535	0.449465
27 / 17	1.16391	1.16391	0.00203262	0.00407233	24	A0A034T210	ymgG	UPF0757 protein YmgG	3	124.063	2.24063
27 / 17	1.16394	1.16394	0.000312004	0.000980748	24	A0A411H0T1	xdhC	Xanthine dehydrogenase iron sulfur-binding subunit XdhC	10	124.068	2.24068
27 / 17	1.16456	1.16456	0.00017059	0.000620689	24	A0A411H8D6	ompW	Outer membrane protein OmpW	5	124.164	2.24164
27 / 17	-1.1663	1.1663	0.00369685	0.00645917	24	A0A034SZ86	MA13_contig00004-0004	Lipoprotein	20	-55.4436	0.445564
27 / 17	1.17522	1.17522	0.00171244	0.00359842	24	A0A034T4R4;A0A411H3L7	MA13_contig00009-0003;EVK84_09895	Ni,Fe-hydrogenase I cytochrome b subunit;Ni/Fe-hydrogenase b-type cytochrome subunit	7	125.827	2.25827
27 / 17	1.1793	1.1793	0.001671	0.00353509	24	A0A411H389	EVK84_09220	Molybdopterin-dependent oxidoreductase FAD-binding subunit	22	126.467	2.26467
27 / 17	1.17937	1.17937	0.00298569	0.00545475	24	A0A411H3A5	tusD	Sulfurtransferase TusD	1	126.478	2.26478
27 / 17	1.18443	1.18443	4.30376e-05	0.000212838	24	A0A411H5P5	EVK84_14035	Dimethylsulfoxide reductase subunit A	29	127.274	2.27274
27 / 17	-1.18924	1.18924	0.0192628	0.0232804	12	A0A034SWY8;A0A411H5I5	MA13_contig00001-0298;artQ	Arginine ABC transporter, permease protein ArtQ;Arginine ABC transporter permease ArtQ	2	-56.1467	0.438533
27 / 17	-1.19086	1.19086	0.0513887	0.049147	24	A0A411H4Q4	bioB	Biotin synthase	19	-56.1958	0.438042
27 / 17	1.19098	1.19098	0.000182014	0.000651916	24	A0A411H350	hydA	Dihydropyrimidinase	19	128.308	2.28308
27 / 17	1.19422	1.19422	0.00254019	0.00482524	22	A0A034T5U1;A0A411H352	MA13_contig00024-0014;zntR	HTH-type transcriptional regulator ZntR;Zn(2+)-responsive transcriptional regulator	2	128.821	2.28821
27 / 17	1.19862	1.19862	0.00141638	0.00311513	24	A0A411H5T4	EVK84_14190	8-oxoguanine deaminase	16	129.52	2.2952
27 / 17	1.20062	1.20062	0.00389781	0.00674523	24	A0A411GZ19	ompA	Outer membrane protein A	10	129.839	2.29839
27 / 17	-1.20162	1.20162	0.0128871	0.0170016	24	A0A411H244	thiC	Phosphomethylpyrimidine synthase	6	-56.5213	0.434787
27 / 17	1.2037	1.2037	3.14187e-09	1.66374e-07	24	A0A034T8V8	cpdA	3',5'-cyclic adenosine monophosphate phosphodiesterase CpdA	8	130.33	2.3033
27 / 17	-1.20463	1.20463	0.0393672	0.0402773	18	A0A034T967	MA13_contig00018-0026	UPF0761 membrane protein MA13_contig00018-0026	3	-56.612	0.43388
27 / 17	-1.20502	1.20502	0.0400806	0.0409005	22	A0A411H6G0	EVK84_15305	SgcJ/EcaC family oxidoreductase	4	-56.6236	0.433764
27 / 17	-1.21111	1.21111	6.52122e-05	0.000289626	20	A0A411H540	EVK84_13060	SDR family NAD(P)-dependent oxidoreductase	9	-56.8065	0.431935
27 / 17	-1.21298	1.21298	0.0443754	0.0441859	24	A0A411H7B2	EVK84_17420	DUF4365 domain-containing protein	3	-56.8623	0.431377
27 / 17	-1.2186	1.2186	0.00156447	0.00335717	24	A0A411H044	tnaA	Tryptophanase	40	-57.03	0.4297
27 / 17	-1.22067	1.22067	0.0177781	0.02187	22	A0A411H487	recN	DNA repair protein RecN	19	-57.0917	0.429083
27 / 17	-1.2237	1.2237	0.00977914	0.013782	24	A0A411H4A1	iscU	Iron-sulfur cluster assembly scaffold protein IscU	13	-57.1817	0.428183
27 / 17	-1.22395	1.22395	0.00451043	0.00754559	18	A0A411H0W0	EVK84_04685	Inosine/xanthosine triphosphatase	6	-57.1891	0.428109
27 / 17	1.22909	1.22909	0.000517462	0.00144923	24	A0A411H0X8	xdhA	Xanthine dehydrogenase molybdenum-binding subunit XdhA	36	134.419	2.34419
27 / 17	-1.23076	1.23076	0.00019176	0.000681857	24	A0A034T6W0;A0A411H3W1	MA13_contig00009-0130;EVK84_10535	Inner membrane transport protein YbaT;Amino acid permease	3	-57.3906	0.426094
27 / 17	1.23762	1.23762	0.0502917	0.0483801	14	A0A411H5R4	EVK84_14075	Cytochrome c biogenesis protein CcdA	2	135.81	2.3581
27 / 17	-1.24718	1.24718	0.00308481	0.00558543	18	A0A034T7V4	EVK84_09680	Membrane protein	7	-57.8729	0.421271
27 / 17	-1.25511	1.25511	0.00709209	0.0106972	24	A0A411H515	EVK84_12350	HNH nuclease family protein	5	-58.1038	0.418962
27 / 17	-1.26092	1.26092	0.00249894	0.00476001	24	A0A411H2S3	EVK84_08395	XRE family transcriptional regulator	3	-58.2723	0.417277
27 / 17	1.26313	1.26313	4.43391e-06	3.76828e-05	24	A0A411H5Z9	EVK84_14400	Fumarate hydratase class I	43	140.016	2.40016
27 / 17	1.26636	1.26636	0.0521389	0.0497125	22	A0A411H747	asrA	Anaerobic sulfite reductase subunit AsrA	6	140.554	2.40554
27 / 17	1.27187	1.27187	0.00206039	0.00412079	24	A0A034T1T9	MA13_contig00002-0167	Universal stress protein	2	141.475	2.41475
27 / 17	1.29332	1.29332	0.00827468	0.0121612	24	A0A411H1D1	EVK84_05565	DUF488 family protein	11	145.091	2.45091
27 / 17	1.29594	1.29594	2.23249e-05	0.000125458	24	A0A411H6N8	EVK84_15275	Inhibitor of g-type lysozyme	10	145.537	2.45537
27 / 17	1.30282	1.30282	0.00554241	0.00879529	24	A0A411GZJ5	upp	Uracil phosphoribosyltransferase	24	146.711	2.46711
27 / 17	1.31565	1.31565	2.31323e-05	0.000128603	24	A0A411H741	uspE	Universal stress protein UspE	2	148.915	2.48915
27 / 17	1.31969	1.31969	0.00105399	0.00248823	24	A0A034T436	leuC	3-isopropylmalate dehydratase large subunit	3	149.612	2.49612
27 / 17	-1.32234	1.32234	0.0163807	0.0205027	24	A0A034SYI2;A0A411H4U0	MA13_contig00001-0044;EVK84_12485	Transcriptional regulator YihL;GntR family transcriptional regulator	3	-60.0115	0.399885
27 / 17	1.32418	1.32418	6.77866e-07	9.56236e-06	22	A0A411H5K1	EVK84_13965	DUF535 domain-containing protein	17	150.391	2.50391
27 / 17	-1.32743	1.32743	0.0121706	0.0162811	24	A0A411H5E2	rhlE	ATP-dependent RNA helicase RhlE	4	-60.1524	0.398476
27 / 17	-1.34185	1.34185	0.00700282	0.0105718	24	A0A034T030	iscA	Iron-binding protein IscA	11	-60.5485	0.394515
27 / 17	-1.34727	1.34727	0.0134539	0.0175278	24	A0A034T296	iscS	Cysteine desulfurase IscS	1	-60.6964	0.393036
27 / 17	-1.3534	1.3534	0.00407657	0.00701578	24	A0A034T3V2	MA13_contig00005-0254	ABC-type transporter, periplasmic subunit family 3	24	-60.8631	0.391369
27 / 17	1.35506	1.35506	0.000501446	0.00141822	24	A0A034T350	MA13_contig00003-0249	Xanthine dehydrogenase, FAD-binding subunit	12	155.808	2.55808
27 / 17	-1.35683	1.35683	0.000427821	0.00123537	17	A0A034T8Z6;A0A411H4I5	MA13_contig00016-0054;EVK84_11860	Alanyl-tRNA synthetase;Alanyl-tRNA editing protein	1	-60.9561	0.390439
27 / 17	1.36136	1.36136	5.1824e-05	0.000244354	24	A0A411H379	EVK84_09165	Sigma-54-dependent transcriptional regulator	22	156.928	2.56928
27 / 17	1.36238	1.36238	0.0363076	0.0379568	24	A0A411H8M9	EVK84_18760	DNA (cytosine-5-)-methyltransferase	1	157.108	2.57108
27 / 17	1.3634	1.3634	0.022365	0.0262215	24	A0A411H524	EVK84_12965	Cell wall hydrolase	27	157.291	2.57291
27 / 17	1.36803	1.36803	7.30468e-05	0.000315467	21	A0A411H5A0	EVK84_13240	Sugar glycosyltransferase	3	158.118	2.58118
27 / 17	-1.37162	1.37162	0.00367005	0.00641886	24	A0A411H1B2	ribB	3,4-dihydroxy-2-butanone 4-phosphate synthase	25	-61.3544	0.386456
27 / 17	1.3755	1.3755	5.43764e-08	1.39883e-06	24	A0A411H5M0	EVK84_14065	PTS sugar transporter subunit IIA	15	159.458	2.59458
27 / 17	1.38286	1.38286	8.89175e-06	6.29741e-05	24	A0A411GZ90	mtfA	DgsA anti-repressor MtfA	5	160.784	2.60784
27 / 17	-1.38672	1.38672	0.00456397	0.00760367	24	A0A411H6T8	EVK84_16105	Flavodoxin family protein	14	-61.7567	0.382433
27 / 17	1.38736	1.38736	5.00255e-05	0.000238161	24	A0A034T6Q8;A0A411H393	MA13_contig00011-0025;guaD	Guanine deaminase	21	161.6	2.616
27 / 17	-1.38933	1.38933	0.000155023	0.000573832	24	A0A411H373	EVK84_09125	UPF0313 protein EVK84_09125	22	-61.8257	0.381743
27 / 17	-1.39481	1.39481	0.00567598	0.00898653	24	A0A411H0W1	EVK84_04650	Lipoprotein	2	-61.9706	0.380294
27 / 17	1.41544	1.41544	3.48269e-05	0.000177592	24	A0A411H3Y1	raiA	Ribosome-associated translation inhibitor RaiA	14	166.741	2.66741
27 / 17	-1.41562	1.41562	0.00152681	0.00330464	20	A0A034SZR7;A0A411H584	MA13_contig00001-0168;tyrP	Aromatic amino acid permease	1	-62.5152	0.374848
27 / 17	1.43165	1.43165	3.29437e-06	3.04001e-05	20	A0A034T2W6;A0A411H1F4	MA13_contig00004-0224;sugE	Quaternary ammonium compound-resistance protein SugE1;Quaternary ammonium compound efflux SMR transporter SugE	1	169.755	2.69755
27 / 17	-1.4351	1.4351	2.62037e-05	0.00014271	24	A0A411H334	glpG	Rhomboid protease GlpG	1	-63.0178	0.369822
27 / 17	1.44854	1.44854	0.0330818	0.0352749	23	A0A411H3W2	EVK84_10385	4Fe-4S dicluster domain-containing protein	12	172.931	2.72931
27 / 17	-1.46092	1.46092	0.00258067	0.00488595	21	A0A411H5X3	EVK84_13850	Arginine ABC transporter substrate-binding protein	4	-63.6738	0.363262
27 / 17	-1.46186	1.46186	0.000281284	0.00090231	18	A0A411H4J6	EVK84_12005	GNAT family N-acetyltransferase	3	-63.6974	0.363026
27 / 17	-1.46805	1.46805	0.0273933	0.0304253	8	A0A411H5G1	EVK84_13740	Undecaprenyl-diphosphate phosphatase	2	-63.8528	0.361472
27 / 17	-1.49789	1.49789	0.0150995	0.0192348	23	A0A411H187	EVK84_05335	UPF0597 protein EVK84_05335	8	-64.593	0.35407
27 / 17	-1.49809	1.49809	0.0135931	0.0176556	24	A0A411H600	dinI	DNA damage-inducible protein I	5	-64.5978	0.354022
27 / 17	-1.51224	1.51224	0.0501915	0.0483242	24	Cont_P08779	KRT16	Keratin, type I cytoskeletal 16	23	-64.9433	0.350567
27 / 17	-1.5174	1.5174	0.0222411	0.0261455	18	Cont_P19013	KRT4	Keratin, type II cytoskeletal 4	20	-65.0686	0.349314
27 / 17	1.519	1.519	0.0182439	0.0223169	20	A0A034T408	MA13_contig00005-0014	Transcriptional antiterminator BglG2	2	186.593	2.86593
27 / 17	-1.52084	1.52084	2.6245e-05	0.00014271	24	A0A411H527	cstA	Carbon starvation protein CstA	9	-65.1516	0.348484
27 / 17	-1.52326	1.52326	0.00223062	0.00435495	24	A0A411H443	EVK84_11060	Extracellular solute-binding protein	19	-65.2101	0.347899
27 / 17	1.5251	1.5251	0.0466978	0.0458585	22	A0A034T509	hydN	4Fe-4S iron-sulfur binding domain protein	14	187.807	2.87807
27 / 17	1.53654	1.53654	0.0498686	0.0480806	6	A0A034T1Y5;A0A411GZA7	flgK	Flagellar hook-associated protein 1	1	190.098	2.90098
27 / 17	1.55348	1.55348	0.0121397	0.0162514	15	A0A034T8R1	MA13_contig00014-0067	DUF406 family protein	3	193.524	2.93524
27 / 17	-1.55729	1.55729	0.0330382	0.0352503	22	A0A034SWP0	malK	Maltose/maltodextrin ABC transporter ATP-binding protein MalK	11	-66.021	0.33979
27 / 17	-1.55884	1.55884	0.0277821	0.0307705	24	A0A411H5R9	EVK84_14315	Cold-shock protein	6	-66.0576	0.339424
27 / 17	-1.56597	1.56597	0.00122029	0.00278531	24	A0A411H4H9	EVK84_11775	Glutamate/aspartate ABC transporter substrate-binding protein	14	-66.2248	0.337752
27 / 17	1.58043	1.58043	0.0124511	0.0165342	24	A0A034T714;A0A411H1Q8	MA13_contig00015-0010;EVK84_06180	Opacity type porin;Porin family protein	14	199.058	2.99058
27 / 17	1.58465	1.58465	2.55588e-06	2.52797e-05	24	A0A411H1M2	EVK84_06155	Nitrate reductase subunit alpha	55	199.935	2.99935
27 / 17	-1.5873	1.5873	0.000261784	0.000851665	19	A0A411H439	pilW	Type IV pilus biogenesis/stability protein PilW	4	-66.7207	0.332793
27 / 17	-1.6031	1.6031	0.0148883	0.019015	24	A0A034T100;A0A411H5M8	MA13_contig00001-0292;EVK84_13830	Sensory transduction regulator;YbjN domain-containing protein	4	-67.083	0.32917
27 / 17	1.60415	1.60415	0.0111778	0.0152795	17	A0A034T573;A0A411H6Y9	MA13_contig00017-0044;EVK84_16245	4Fe-4S binding domain protein;4Fe-4S dicluster domain-containing protein	4	204.016	3.04016
27 / 17	-1.61183	1.61183	1.79047e-08	6.23833e-07	24	A0A034T7E2	ilvE	Branched-chain-amino-acid aminotransferase	14	-67.2816	0.327184
27 / 17	1.61401	1.61401	2.52318e-05	0.000138073	16	A0A411H464	EVK84_11130	RidA family protein	1	206.102	3.06102
27 / 17	-1.62929	1.62929	0.0461373	0.0455027	24	A0A034T0U6	napD	Chaperone NapD	2	-67.6752	0.323248
27 / 17	1.64604	1.64604	4.57306e-05	0.000223586	23	A0A034SW43	dmsB	Anaerobic dimethyl sulfoxide reductase chain B	8	212.974	3.12974
27 / 17	1.65995	1.65995	0.000967084	0.00232451	24	A0A034T8T6	MA13_contig00011-0016	Carbamate kinase	16	216.005	3.16005
27 / 17	-1.67855	1.67855	0.0216359	0.0256178	24	A0A411H6H2	EVK84_15535	PLP-dependent transferase	20	-68.7603	0.312397
27 / 17	1.72186	1.72186	0.00845251	0.0123644	22	A0A411H716	EVK84_16515	Oxidoreductase FeS-binding subunit	25	229.862	3.29862
27 / 17	1.72799	1.72799	0.000520383	0.00145623	24	A0A411H3H3	ygeW	Knotted carbamoyltransferase YgeW	34	231.267	3.31267
27 / 17	-1.72956	1.72956	7.76574e-05	0.000328991	20	A0A411GZ05	cspA	RNA chaperone/antiterminator CspA	2	-69.8456	0.301544
27 / 17	-1.73982	1.73982	0.000103011	0.000413243	24	A0A411H4I2	EVK84_11770	Amino acid ABC transporter permease	6	-70.0592	0.299408
27 / 17	-1.75557	1.75557	0.000124311	0.000481304	24	A0A411H4H8	EVK84_11760	Amino acid ABC transporter ATP-binding protein	12	-70.3843	0.296157
27 / 17	1.75657	1.75657	2.61346e-07	4.5432e-06	24	A0A411H808	glpC	Anaerobic glycerol-3-phosphate dehydrogenase subunit C	20	237.893	3.37893
27 / 17	1.75726	1.75726	0.000578504	0.00157408	24	A0A411H3I3	EVK84_09225	Molybdopterin-dependent oxidoreductase Mo/Fe-S-binding subunit	47	238.056	3.38056
27 / 17	-1.77235	1.77235	0.0217666	0.0257106	23	A0A411H0P8	leuB	3-isopropylmalate dehydrogenase	3	-70.7269	0.292731
27 / 17	-1.77279	1.77279	8.05036e-05	0.000338331	17	A0A411H7I2	EVK84_17450	Aryl-sulfate sulfotransferase	3	-70.7357	0.292643
27 / 17	1.77291	1.77291	9.60868e-08	2.13375e-06	24	A0A411H1N4	narH	Nitrate reductase subunit beta	35	241.742	3.41742
27 / 17	1.79183	1.79183	1.0556e-05	7.13824e-05	24	A0A411H4E3	EVK84_11575	Ail/Lom family protein	11	246.255	3.46255
27 / 17	-1.85288	1.85288	0.0257629	0.0291123	14	A0A034SX59	kdsB	3-deoxy-manno-octulosonate cytidylyltransferase	1	-72.316	0.27684
27 / 17	1.86273	1.86273	1.64728e-07	3.15684e-06	24	A0A411H755	EVK84_16740	Universal stress protein	8	263.694	3.63694
27 / 17	-1.87956	1.87956	0.0135791	0.0176507	24	A0A411H6E7	EVK84_15540	Cysteine synthase family protein	31	-72.8234	0.271766
27 / 17	1.89528	1.89528	0.0438098	0.0437716	24	A0A411H093	EVK84_03070	Cytochrome B	9	271.994	3.71994
27 / 17	-1.90814	1.90814	0.0118532	0.0159745	11	Cont_P63103	YWHAZ	14-3-3 protein zeta/delta	8	-73.3564	0.266436
27 / 17	1.90923	1.90923	4.65017e-07	7.20306e-06	24	A0A411H6Q6	pepT	Peptidase T	25	275.609	3.75609
27 / 17	1.93728	1.93728	0.00163878	0.00348022	24	A0A411H5S4	EVK84_14310	FAD-binding protein	18	282.984	3.82984
27 / 17	1.94256	1.94256	7.95127e-05	0.000334576	24	A0A034T3L3	MA13_contig00011-0014	Peptidase	25	284.386	3.84386
27 / 17	1.95328	1.95328	0.000657083	0.00175087	22	A0A034T612	MA13_contig00011-0117	Anaerobic glycerol-3-phosphate dehydrogenase subunit C	1	287.255	3.87255
27 / 17	1.96858	1.96858	0.00025292	0.000832267	24	A0A411H4V3	nifJ	Pyruvate:ferredoxin (Flavodoxin) oxidoreductase	55	291.383	3.91383
27 / 17	2.00337	2.00337	0.0026078	0.00491944	24	A0A411H842	arcC	Carbamate kinase	2	300.935	4.00935
27 / 17	2.03866	2.03866	5.47614e-05	0.000251896	24	A0A411H4S9	EVK84_12435	Glutamate synthase	33	310.865	4.10865
27 / 17	2.05524	2.05524	0.000279155	0.000897992	24	A0A411H3A3	ssnA	Putative aminohydrolase SsnA	27	315.613	4.15613
27 / 17	2.06111	2.06111	0.00013402	0.000511983	20	A0A411H792	asrB	Anaerobic sulfite reductase subunit AsrB	9	317.306	4.17306
27 / 17	-2.06414	2.06414	1.20797e-05	7.85982e-05	22	A0A411H189	putP	Sodium/proline symporter	2	-76.0872	0.239128
27 / 17	2.07435	2.07435	0.00346008	0.00612634	18	A0A411H845	EVK84_06705	Carbon starvation protein A	5	321.156	4.21156
27 / 17	-2.12987	2.12987	0.0202502	0.0242692	18	A0A034T7E0	MA13_contig00012-0106	Cystathionine gamma-lyase	2	-77.1521	0.228479
27 / 17	2.20205	2.20205	4.22315e-06	3.65228e-05	24	A0A411H746	EVK84_16795	C-type cytochrome	27	360.132	4.60132
27 / 17	-2.23459	2.23459	0.0181821	0.0222715	24	A0A034T293	lptD	LPS-assembly protein LptD	2	-78.7518	0.212482
27 / 17	-2.26417	2.26417	2.25984e-05	0.000126478	18	A0A411H7T9	EVK84_17460	Antibiotic biosynthesis monooxygenase	4	-79.1831	0.208169
27 / 17	-2.29445	2.29445	0.00665953	0.010165	22	A0A034T4A2;A0A411H2X8	feoC	Probable [Fe-S]-dependent transcriptional repressor	1	-79.6154	0.203846
27 / 17	-2.34736	2.34736	0.0282396	0.0311741	12	A0A034SUC4	EVK84_14070	DUF1471 domain-containing protein	1	-80.3495	0.196505
27 / 17	-2.35218	2.35218	2.39985e-06	2.43666e-05	15	A0A411H1S8	malF	Maltose/maltodextrin transport system permease protein	5	-80.415	0.19585
27 / 17	-2.36768	2.36768	0.0193546	0.0233669	21	A0A034T9I7	MA13_contig00012-0107	Cystathionine beta-synthase	2	-80.6243	0.193757
27 / 17	2.37297	2.37297	8.39191e-07	1.1372e-05	16	A0A411H614	dmsD	Tat proofreading chaperone DmsD	3	418.005	5.18005
27 / 17	2.39441	2.39441	8.97373e-05	0.000370799	24	A0A034T7I1	MA13_contig00011-0013	Putative diaminopropionate ammonia-lyase	20	425.761	5.25761
27 / 17	2.40766	2.40766	0.000688563	0.00181473	20	A0A034T7Y7	MA13_contig00014-0069	Anaerobic sulfite reductase subunit B	9	430.613	5.30613
27 / 17	-2.43494	2.43494	0.0113756	0.0154762	24	A0A411H016	tnaB	Aromatic amino acid permease	4	-81.5069	0.184931
27 / 17	2.51668	2.51668	4.6256e-07	7.20306e-06	18	A0A411H346	dpaL	Diaminopropionate ammonia-lyase	2	472.265	5.72265
27 / 17	-2.60261	2.60261	0.00144734	0.00316703	24	A0A034SS50	EVK84_14160	Cold shock DNA-binding domain protein	9	-83.536	0.16464
27 / 17	-2.62083	2.62083	0.0173516	0.0214243	15	A0A034T745;A0A411H047	MA13_contig00007-0175;dsdC	DNA-binding transcriptional regulator DsdC	2	-83.7426	0.162574
27 / 17	2.83858	2.83858	0.00523585	0.00843848	18	A0A034T2I1	MA13_contig00003-0045	Uncharacterized protein	1	615.315	7.15315
27 / 17	-2.84953	2.84953	3.96905e-08	1.11979e-06	17	A0A411H2T4	glpE	Thiosulfate sulfurtransferase GlpE	3	-86.1258	0.138742
27 / 17	2.96635	2.96635	7.09602e-12	2.82276e-09	24	A0A034T3X9	MA13_contig00003-0089	Lysine decarboxylase	59	681.557	7.81557
27 / 17	-3.54422	3.54422	0.0289079	0.0316983	4	A0A411H023	EVK84_02670	FUSC family protein	4	-91.428	0.08572
27 / 17	4.74161	4.74161	3.29981e-10	3.34057e-08	24	A0A411H0E6	EVK84_03630	Lysine decarboxylase CadA	5	2575.26	26.7526
37 / 17	1.00023	1.00023	0.00414429	0.00711454	22	A0A411H3U5	hypD	Hydrogenase maturation factor	4	100.032	2.00032
37 / 17	1.00048	1.00048	1.69009e-06	1.87051e-05	22	A0A411H095	EVK84_03505	FAD:protein FMN transferase	13	100.066	2.00066
37 / 17	-1.00141	1.00141	1.54199e-05	9.3784e-05	22	A0A411H0D9	EVK84_03795	AMP nucleosidase	38	-50.0489	0.499511
37 / 17	-1.00402	1.00402	7.74065e-05	0.000328524	22	A0A411H1F0	purA	Adenylosuccinate synthetase	43	-50.1392	0.498608
37 / 17	-1.00776	1.00776	6.28138e-05	0.000280786	22	A0A411H5I6	hisA	1-(5-phosphoribosyl)-5-[(5-phosphoribosylamino)methylideneamino] imidazole-4-carboxamide isomerase	4	-50.2681	0.497319
37 / 17	-1.00789	1.00789	1.8694e-05	0.000109059	22	A0A034T2Q8	sdhE	FAD assembly factor SdhE	5	-50.2725	0.497275
37 / 17	-1.00811	1.00811	0.000818576	0.00205617	22	Cont_Q2M2I5	KRT24	Keratin, type I cytoskeletal 24	3	-50.2803	0.497197
37 / 17	-1.00931	1.00931	0.00315663	0.00569152	22	A0A034TA30	MA13_contig00015-0009	Superoxide dismutase [Cu-Zn]	8	-50.3217	0.496783
37 / 17	1.01005	1.01005	0.00039023	0.00114998	22	A0A411H2C0	hemN	Coproporphyrinogen-III oxidase	4	101.399	2.01399
37 / 17	-1.01275	1.01275	0.000199815	0.000702633	16	A0A411H2T0	panM	PanD regulatory factor	6	-50.4398	0.495602
37 / 17	-1.01544	1.01544	1.79429e-08	6.23833e-07	22	A0A411H3P9	pmbA	Metalloprotease PmbA	6	-50.5322	0.494678
37 / 17	1.0175	1.0175	3.11936e-05	0.000163422	22	A0A411H5P5	EVK84_14035	Dimethylsulfoxide reductase subunit A	29	102.441	2.02441
37 / 17	1.01907	1.01907	0.0403807	0.0411253	22	A0A411H6Q2	cobQ	Cobyric acid synthase	10	102.661	2.02661
37 / 17	1.01993	1.01993	0.0326241	0.0349008	20	A0A034T5Y0;A0A411H022	MA13_contig00007-0192;EVK84_03170	3-oxoacyl-ACP synthase;Beta-ketoacyl-[acyl-carrier-protein] synthase family protein	5	102.782	2.02782
37 / 17	-1.01993	1.01993	0.00237138	0.00456249	22	A0A034T1Q4	hemF	Oxygen-dependent coproporphyrinogen-III oxidase	9	-50.6859	0.493141
37 / 17	1.02001	1.02001	1.45565e-07	2.86917e-06	22	A0A034T538	surE	5'/3'-nucleotidase SurE	9	102.793	2.02793
37 / 17	-1.0213	1.0213	0.00928236	0.0132298	18	A0A411H745	ttcA	tRNA-cytidine(32) 2-sulfurtransferase	11	-50.7329	0.492671
37 / 17	-1.02194	1.02194	0.00213471	0.00423009	22	A0A034T3I2;A0A411H312	MA13_contig00006-0209;EVK84_08800	Peptidyl-prolyl cis-trans isomerase	10	-50.7545	0.492455
37 / 17	-1.02376	1.02376	0.00041925	0.00121777	22	A0A411GZM3	purC	Phosphoribosylaminoimidazole-succinocarboxamide synthase	27	-50.8165	0.491835
37 / 17	1.02498	1.02498	0.0314847	0.0338975	22	A0A411H5C6	EVK84_13420	ABC transporter permease	5	103.493	2.03493
37 / 17	1.02553	1.02553	0.00469023	0.00775024	22	A0A034T6N6;A0A411H7X7	MA13_contig00010-0182;cobS	Adenosylcobinamide-GDP ribazoletransferase (Fragment);Adenosylcobinamide-GDP ribazoletransferase	3	103.57	2.0357
37 / 17	-1.02607	1.02607	0.000114728	0.000450277	22	A0A411H4B5	purE	N5-carboxyaminoimidazole ribonucleotide mutase	11	-50.8954	0.491046
37 / 17	-1.02841	1.02841	2.13037e-06	2.23559e-05	22	A0A034SZF5	MA13_contig00004-0082	Catalytic LigB subunit of aromatic ring-opening dioxygenase	9	-50.9748	0.490252
37 / 17	1.03001	1.03001	4.25682e-05	0.000211123	22	A0A411H0P7	ilvI	Acetolactate synthase	18	104.204	2.04204
37 / 17	-1.03038	1.03038	0.00766423	0.011425	22	A0A034SU84	MA13_contig00001-0388	Flagellar motor switch protein FliG	11	-51.0418	0.489582
37 / 17	1.03281	1.03281	0.00286396	0.00528282	22	A0A411H1X8	EVK84_06735	Bacterial surface antigen (D15) domain-containing protein	15	104.6	2.046
37 / 17	1.0347	1.0347	0.00167776	0.00354502	22	A0A034T4R4;A0A411H3L7	MA13_contig00009-0003;EVK84_09895	Ni,Fe-hydrogenase I cytochrome b subunit;Ni/Fe-hydrogenase b-type cytochrome subunit	7	104.868	2.04868
37 / 17	-1.03611	1.03611	1.54077e-06	1.7405e-05	22	A0A411H5Q2	lolA	Outer-membrane lipoprotein carrier protein	5	-51.2361	0.487639
37 / 17	-1.03616	1.03616	0.00286865	0.00528864	22	A0A411H3S6	lysA	Diaminopimelate decarboxylase	21	-51.2377	0.487623
37 / 17	-1.03846	1.03846	0.000736745	0.00190534	22	A0A411GZK5	queE	7-carboxy-7-deazaguanine synthase	12	-51.3152	0.486848
37 / 17	1.03846	1.03846	2.41137e-05	0.000132587	15	A0A411H029	EVK84_02690	N-acetylneuraminic acid outer membrane channel protein NanC	3	105.403	2.05403
37 / 17	-1.03851	1.03851	0.000223504	0.000759857	22	A0A411H6E6	EVK84_15460	GNAT family N-acetyltransferase	6	-51.3171	0.486829
37 / 17	-1.03894	1.03894	0.023901	0.0275326	22	A0A411H457	EVK84_10550	Nicotinamide-nucleotide amidase	8	-51.3315	0.486685
37 / 17	1.03924	1.03924	0.000167311	0.000611993	22	A0A411H6M7	EVK84_15575	DeoR/GlpR transcriptional regulator	10	105.514	2.05514
37 / 17	1.04135	1.04135	0.000202375	0.000709345	22	A0A034T6J0;A0A411H396	MA13_contig00006-0203;EVK84_08770	Para-aminobenzoate synthase, amidotransferase component;Aminodeoxychorismate synthase component II	5	105.815	2.05815
37 / 17	-1.04209	1.04209	0.0115978	0.015704	16	A0A034TA18	MA13_contig00014-0070	Anaerobic sulfite reductase subunit A	10	-51.4376	0.485624
37 / 17	1.04375	1.04375	2.40158e-05	0.00013226	22	A0A034T1W9	EVK84_03765	UPF0325 protein EVK84_03765	20	106.158	2.06158
37 / 17	-1.04385	1.04385	0.00532772	0.00854123	20	A0A034T3U5;A0A411GZX5	MA13_contig00007-0081;EVK84_02695	Membrane transporter;Acetylneuraminate ABC transporter	2	-51.497	0.48503
37 / 17	-1.04508	1.04508	0.0273473	0.030386	9	A0A034T4M6;A0A411H280	MA13_contig00008-0168;pstA	Phosphate transport system permease protein PstA	1	-51.5382	0.484618
37 / 17	-1.04681	1.04681	1.66034e-05	9.88734e-05	22	A0A411H590	EVK84_13130	5'-deoxynucleotidase EVK84_13130	10	-51.5962	0.484038
37 / 17	1.04719	1.04719	0.000102134	0.000410204	22	A0A034T2I6;A0A411H068	proB	Glutamate 5-kinase	22	106.65	2.0665
37 / 17	1.04859	1.04859	2.9984e-06	2.82753e-05	22	A0A411GZD1	narP	Nitrate/nitrite response regulator protein NarP	16	106.851	2.06851
37 / 17	-1.05182	1.05182	0.00306037	0.00556151	22	A0A034T7U3	MA13_contig00021-0022	Murein tripeptide (L-ala-gamma-D-glutamyl-meso-DAP) transporter subunit	13	-51.7639	0.482361
37 / 17	1.05192	1.05192	0.00920603	0.0131646	22	A0A411H5F7	hlyD	Secretion protein HlyD	21	107.328	2.07328
37 / 17	-1.05276	1.05276	6.43707e-06	4.98134e-05	22	A0A411H7X9	EVK84_01070	endopeptidase La	6	-51.7954	0.482046
37 / 17	-1.05501	1.05501	0.000118516	0.000463561	22	A0A411GYQ4	ruvB	Holliday junction branch migration complex subunit RuvB	20	-51.8706	0.481294
37 / 17	1.0554	1.0554	0.0339426	0.0359921	22	A0A411H8M9	EVK84_18760	DNA (cytosine-5-)-methyltransferase	1	107.829	2.07829
37 / 17	-1.05615	1.05615	0.000958026	0.00230758	22	A0A034T6F2	MA13_contig00012-0093	N-acetyltransferase GCN5	4	-51.9085	0.480915
37 / 17	1.05718	1.05718	1.16528e-10	1.66604e-08	22	A0A411H2L8	glpK	Glycerol kinase	37	108.086	2.08086
37 / 17	1.05742	1.05742	3.17783e-11	7.86896e-09	22	A0A411H5Z0	pyrF	Orotidine 5'-phosphate decarboxylase	17	108.12	2.0812
37 / 17	-1.05898	1.05898	0.0224756	0.0263132	22	A0A034T0H7;A0A411GZ21	cheB	Protein-glutamate methylesterase/protein-glutamine glutaminase	21	-52.003	0.47997
37 / 17	1.05917	1.05917	0.00365473	0.00639857	16	A0A034T823	pgi	Glucose-6-phosphate isomerase	1	108.373	2.08373
37 / 17	1.06246	1.06246	1.07286e-08	4.22315e-07	22	A0A411H3C1	EVK84_09475	YhcH/YjgK/YiaL family protein	8	108.849	2.08849
37 / 17	-1.06314	1.06314	0.00112479	0.00260359	20	A0A411H5Q6	EVK84_14025	Replication-associated recombination protein A	5	-52.141	0.47859
37 / 17	-1.06489	1.06489	0.00127054	0.00286955	22	A0A411H065	EVK84_02895	histidine kinase	32	-52.199	0.47801
37 / 17	-1.0654	1.0654	0.00014081	0.000532019	22	A0A411H3C2	EVK84_09375	AsmA2 domain-containing protein	27	-52.2161	0.477839
37 / 17	-1.06972	1.06972	5.81338e-05	0.000263632	22	A0A034SYR4;A0A411H0L8	syd	Protein Syd	3	-52.3588	0.476412
37 / 17	1.07014	1.07014	1.36406e-05	8.63067e-05	22	A0A411H5L5	EVK84_13820	Oxygen-insensitive NADPH nitroreductase	12	109.963	2.09963
37 / 17	-1.0742	1.0742	0.000881613	0.00217299	22	A0A034T281	ilvA	L-threonine dehydratase	20	-52.5067	0.474933
37 / 17	-1.07757	1.07757	0.0184087	0.022469	22	A0A034SSL7	asnC	Regulatory protein AsnC	6	-52.6175	0.473825
37 / 17	-1.0781	1.0781	0.000145077	0.000544553	22	A0A411H4K4	fur	Ferric uptake regulation protein	14	-52.6349	0.473651
37 / 17	-1.08016	1.08016	0.0249529	0.0284174	20	A0A034SWM4	EVK84_13365	Bax inhibitor-1/YccA family protein	4	-52.7024	0.472976
37 / 17	1.08053	1.08053	5.44033e-05	0.000250678	22	A0A034T570	pckA	Phosphoenolpyruvate carboxykinase (ATP)	43	111.482	2.11482
37 / 17	1.08317	1.08317	6.92295e-07	9.66939e-06	22	A0A411GYX8	EVK84_00820	ABC transporter substrate-binding protein	12	111.868	2.11868
37 / 17	1.08446	1.08446	0.0390132	0.0400368	22	A0A411H5Z8	EVK84_14670	ADP-ribosylglycohydrolase family protein	3	112.059	2.12059
37 / 17	-1.08572	1.08572	0.033726	0.0358065	22	A0A411H338	mscL	Large-conductance mechanosensitive channel	4	-52.8844	0.471156
37 / 17	-1.08753	1.08753	0.00222792	0.00435215	22	A0A411H6D8	EVK84_15295	3-methylitaconate isomerase	24	-52.9434	0.470566
37 / 17	1.08919	1.08919	1.21945e-05	7.87497e-05	22	A0A411GZ51	EVK84_01170	VOC family protein	4	112.754	2.12754
37 / 17	1.08953	1.08953	0.0399962	0.0408386	14	A0A034T116;A0A411GZ62	MA13_contig00002-0189;EVK84_01375	Sialic acid synthase;Acetyltransferase	3	112.805	2.12805
37 / 17	-1.09055	1.09055	0.04131	0.0418572	22	A0A034T6F0	MA13_contig00006-0168	Ferrous iron transport protein B	18	-53.0418	0.469582
37 / 17	-1.09076	1.09076	7.53664e-05	0.000322651	22	A0A411H2D4	ppc	Phosphoenolpyruvate carboxylase	6	-53.0485	0.469515
37 / 17	1.09194	1.09194	4.91441e-06	4.10568e-05	22	A0A411H7I9	EVK84_17485	Universal stress protein	12	113.16	2.1316
37 / 17	-1.09347	1.09347	0.00257515	0.00487818	22	A0A034SZG6;A0A411H151	MA13_contig00004-0092;EVK84_05095	Phosphate transporter	4	-53.1366	0.468634
37 / 17	1.09756	1.09756	0.000389028	0.00114939	22	A0A411H722	rsxC	Ion-translocating oxidoreductase complex subunit C	18	113.992	2.13992
37 / 17	-1.10224	1.10224	0.000190226	0.000677103	22	A0A034T7V5	epd	D-erythrose-4-phosphate dehydrogenase	13	-53.4208	0.465792
37 / 17	-1.10332	1.10332	2.27407e-07	4.14145e-06	22	A0A411H5I8	EVK84_13905	NAD(P)-dependent oxidoreductase	13	-53.4554	0.465446
37 / 17	-1.10415	1.10415	3.50745e-07	5.72163e-06	22	A0A411H227	ilvE	Branched-chain-amino-acid aminotransferase	1	-53.4823	0.465177
37 / 17	1.10417	1.10417	0.00205568	0.00411375	22	A0A411H0V7	sgrR	HTH-type transcriptional regulator SgrR	2	114.975	2.14975
37 / 17	-1.10458	1.10458	0.00162778	0.00346066	22	A0A411H3N3	gcvP	Glycine dehydrogenase (decarboxylating)	60	-53.4963	0.465037
37 / 17	1.10964	1.10964	3.09905e-06	2.89077e-05	22	A0A034T6D4	mnmE	tRNA modification GTPase MnmE	1	115.792	2.15792
37 / 17	-1.11422	1.11422	0.00296777	0.00543354	22	A0A411H6V7	EVK84_16205	Peptide ABC transporter substrate-binding protein	12	-53.8058	0.461942
37 / 17	-1.11462	1.11462	0.0060582	0.00944399	22	A0A411H0Y4	EVK84_04775	Glutamate synthase small subunit	15	-53.8186	0.461814
37 / 17	-1.11575	1.11575	1.70129e-06	1.87687e-05	22	A0A411H0B1	fabG	3-oxoacyl-ACP reductase FabG	12	-53.8549	0.461451
37 / 17	-1.11594	1.11594	4.84966e-05	0.000233462	22	A0A411H2D8	oxyR	DNA-binding transcriptional regulator OxyR	17	-53.8609	0.461391
37 / 17	1.11644	1.11644	1.48045e-06	1.71036e-05	22	A0A411GYT0	pyk	Pyruvate kinase	47	116.811	2.16811
37 / 17	-1.11672	1.11672	0.0222703	0.0261619	22	A0A034T761	MA13_contig00012-0041	Cobalt-precorrin-8x methylmutase	10	-53.886	0.46114
37 / 17	-1.11722	1.11722	0.00129204	0.00290287	22	A0A411H5K4	EVK84_13715	Kinase inhibitor	7	-53.9018	0.460982
37 / 17	-1.12268	1.12268	0.000769558	0.00195918	22	A0A034SWA5	MA13_contig00001-0031	Uncharacterized protein	1	-54.076	0.45924
37 / 17	-1.12488	1.12488	0.00448583	0.00751715	22	A0A034SZ86	MA13_contig00004-0004	Lipoprotein	20	-54.146	0.45854
37 / 17	1.12497	1.12497	0.0481233	0.0468838	22	A0A411GZL4	EVK84_02215	Fimbrial protein	15	118.098	2.18098
37 / 17	1.13228	1.13228	0.00057696	0.00157245	22	A0A411GZC2	EVK84_01770	Acetyltransferase EVK84_01770	8	119.205	2.19205
37 / 17	-1.13491	1.13491	0.00229243	0.00444037	12	A0A034T627	MA13_contig00006-0040	Cystathionine beta-lyase/cystathionine gamma-synthase	1	-54.4636	0.455364
37 / 17	-1.13516	1.13516	0.00343702	0.00609078	20	A0A411H2H8	argE	Acetylornithine deacetylase	2	-54.4715	0.455285
37 / 17	-1.13521	1.13521	0.00217133	0.0042707	22	A0A411H6L1	EVK84_15470	GtrC	11	-54.473	0.45527
37 / 17	-1.1364	1.1364	7.44901e-07	1.02558e-05	22	A0A411H768	EVK84_16835	DUF945 domain-containing protein	11	-54.5106	0.454894
37 / 17	-1.14304	1.14304	8.44305e-10	6.46172e-08	22	A0A034T669	rlmJ	Ribosomal RNA large subunit methyltransferase J	24	-54.7195	0.452805
37 / 17	-1.14425	1.14425	0.000502909	0.00142054	22	A0A034T5N3	MA13_contig00010-0154	UPF0263 protein MA13_contig00010-0154	2	-54.7574	0.452426
37 / 17	-1.14537	1.14537	0.00124106	0.00281426	22	A0A411H161	gltB	Glutamate synthase large subunit	45	-54.7925	0.452075
37 / 17	1.14622	1.14622	0.00749941	0.0112133	20	A0A034T276	nikR	Nickel-responsive regulator	2	121.333	2.21333
37 / 17	1.14716	1.14716	6.69116e-05	0.000296028	22	A0A034T0K5;A0A411H588	MA13_contig00001-0146;EVK84_13220	NADH-quinone oxidoreductase subunit M	4	121.478	2.21478
37 / 17	-1.14746	1.14746	1.34968e-06	1.60193e-05	21	A0A411H4U6	EVK84_12415	Murein transglycosylase B	6	-54.858	0.45142
37 / 17	1.14768	1.14768	2.51847e-09	1.42108e-07	22	A0A411H591	nuoG	NADH-quinone oxidoreductase	54	121.558	2.21558
37 / 17	-1.14852	1.14852	0.000359402	0.00108705	22	A0A411H3T0	EVK84_10365	Formate dehydrogenase subunit alpha	36	-54.8912	0.451088
37 / 17	-1.15165	1.15165	3.36882e-06	3.0839e-05	22	A0A411H4S7	EVK84_12365	ABC-F family ATPase	31	-54.9891	0.450109
37 / 17	-1.15238	1.15238	0.00108567	0.00253622	22	A0A034T784;A0A411GYQ6	MA13_contig00010-0064;EVK84_00310	Metal-binding enzyme;VOC family protein	5	-55.0116	0.449884
37 / 17	1.1526	1.1526	0.0281311	0.0310842	22	A0A411H559	EVK84_13215	NADH-quinone oxidoreductase subunit L	7	122.314	2.22314
37 / 17	-1.15342	1.15342	9.02708e-07	1.19723e-05	22	A0A034T4R5	MA13_contig00014-0043	Putative GTP-binding protein YdgA	21	-55.0441	0.449559
37 / 17	-1.15591	1.15591	0.0315873	0.0339867	22	A0A034T296	iscS	Cysteine desulfurase IscS	1	-55.1217	0.448783
37 / 17	-1.16459	1.16459	0.0281999	0.0311402	20	A0A034T1W6	EVK84_02965	CesD/SycD/LcrH family type III secretion system chaperone	9	-55.3908	0.446092
37 / 17	1.16489	1.16489	0.000842283	0.00210257	22	A0A411H4J0	EVK84_11865	ROK family transcriptional regulator	3	124.217	2.24217
37 / 17	-1.16514	1.16514	0.000481498	0.00137309	22	A0A411H527	cstA	Carbon starvation protein CstA	9	-55.408	0.44592
37 / 17	1.16599	1.16599	4.82465e-05	0.000232583	22	A0A411GZE9	EVK84_01925	Thioredoxin-dependent thiol peroxidase	3	124.388	2.24388
37 / 17	-1.16638	1.16638	1.48576e-06	1.71036e-05	22	A0A411H539	EVK84_13070	Dihydroneopterin triphosphate 2'-epimerase	6	-55.4463	0.445537
37 / 17	-1.16732	1.16732	0.0138184	0.0179078	22	A0A034SZ53;A0A411H0R6	apaG	Protein ApaG	3	-55.4754	0.445246
37 / 17	-1.17157	1.17157	3.99629e-06	3.50899e-05	20	A0A411H789	EVK84_17005	Cyclopropane fatty acyl phospholipid synthase	13	-55.6062	0.443938
37 / 17	-1.17312	1.17312	0.00468825	0.00775024	20	A0A411H1D0	EVK84_05595	Esterase	8	-55.654	0.44346
37 / 17	1.17512	1.17512	9.14302e-07	1.19723e-05	22	A0A411H3A1	EVK84_09450	Glycerophosphodiester phosphodiesterase	26	125.812	2.25812
37 / 17	-1.17666	1.17666	5.31201e-07	7.98425e-06	22	Cont_P13717	nucA	Nuclease	13	-55.7625	0.442375
37 / 17	-1.17686	1.17686	5.34751e-05	0.000248892	22	A0A411GYZ0	EVK84_00855	DUF333 domain-containing protein	4	-55.7686	0.442314
37 / 17	-1.17843	1.17843	0.000940691	0.00227538	22	A0A411H418	hscB	Co-chaperone protein HscB	14	-55.8168	0.441832
37 / 17	-1.17941	1.17941	0.000195824	0.000694156	22	A0A411H0T8	rapA	RNA polymerase-associated protein RapA	22	-55.8467	0.441533
37 / 17	-1.17987	1.17987	0.00234385	0.00452977	22	A0A411H6W9	ydiK	AI-2E family transporter YdiK	6	-55.861	0.44139
37 / 17	1.18268	1.18268	0.000118765	0.000464005	22	A0A034T6X7	nth	Endonuclease III	4	126.998	2.26998
37 / 17	1.18446	1.18446	3.07682e-05	0.000162181	22	A0A411GYP6	cmoB	tRNA U34 carboxymethyltransferase	18	127.278	2.27278
37 / 17	-1.18515	1.18515	2.16176e-06	2.26164e-05	21	A0A411H3Z0	pgeF	Purine nucleoside phosphorylase	11	-56.0221	0.439779
37 / 17	-1.18547	1.18547	0.0140194	0.0181143	22	A0A034SYK5	purL	Phosphoribosylformylglycinamidine synthase	6	-56.0318	0.439682
37 / 17	-1.1876	1.1876	0.0191368	0.0231851	22	A0A411H5H9	EVK84_13605	Fructuronate reductase	9	-56.0969	0.439031
37 / 17	-1.18898	1.18898	0.000231495	0.000776613	22	A0A411H1U9	purD	Phosphoribosylamine--glycine ligase	25	-56.1386	0.438614
37 / 17	-1.18981	1.18981	0.00010525	0.000420159	22	A0A411GYJ7	dadA	D-amino acid dehydrogenase	14	-56.1638	0.438362
37 / 17	1.18991	1.18991	2.04268e-08	6.89303e-07	22	A0A034T3C1	crp	Catabolite activator protein	26	128.139	2.28139
37 / 17	-1.19172	1.19172	0.00218065	0.00428657	18	A0A034T0B3	MA13_contig00001-0040	LysR family transcriptional regulator	3	-56.2221	0.437779
37 / 17	-1.19327	1.19327	4.9767e-05	0.0002378	22	A0A411H868	EVK84_06070	DUF2884 family protein	17	-56.2688	0.437312
37 / 17	1.19841	1.19841	9.62526e-07	1.2362e-05	22	A0A411H7L8	EVK84_17790	Riboflavin synthase	12	129.487	2.29487
37 / 17	-1.19861	1.19861	1.38925e-10	1.70779e-08	22	A0A411H370	EVK84_09065	Gamma carbonic anhydrase family protein	12	-56.4306	0.435694
37 / 17	-1.19906	1.19906	8.4897e-05	0.000353344	22	A0A034T5R1	MA13_contig00005-0162	Signal peptidase I	13	-56.4442	0.435558
37 / 17	-1.19965	1.19965	1.08916e-08	4.22315e-07	22	A0A411H5U2	EVK84_14225	L,D-transpeptidase	27	-56.4618	0.435382
37 / 17	1.20257	1.20257	0.0052915	0.008499	22	A0A411H1M8	nikR	Nickel-responsive regulator	7	130.149	2.30149
37 / 17	-1.20298	1.20298	0.000670602	0.00177379	22	A0A411H4T5	eco	Ecotin	12	-56.5623	0.434377
37 / 17	1.20353	1.20353	1.39056e-05	8.78224e-05	22	A0A411H5M0	EVK84_14065	PTS sugar transporter subunit IIA	15	130.302	2.30302
37 / 17	-1.20499	1.20499	1.05696e-06	1.31338e-05	22	A0A411H3M5	argP	HTH-type transcriptional regulator ArgP	14	-56.6228	0.433772
37 / 17	1.20528	1.20528	9.49654e-06	6.6093e-05	22	A0A411H3J4	nupG	Nucleoside permease NupG	2	130.581	2.30581
37 / 17	1.20657	1.20657	0.0388523	0.0399312	22	A0A411H1D1	EVK84_05565	DUF488 family protein	11	130.788	2.30788
37 / 17	1.2108	1.2108	1.71331e-06	1.88409e-05	22	A0A034STB1	tcdA	Molybdopterin biosynthesis MoeB protein	13	131.466	2.31466
37 / 17	-1.21227	1.21227	5.99731e-05	0.00026984	14	A0A034T8D1	MA13_contig00010-0030	Uncharacterized protein	4	-56.8411	0.431589
37 / 17	1.21388	1.21388	3.66532e-06	3.27689e-05	22	A0A411H7T5	EVK84_00845	Cytochrome b/b6 domain-containing protein	6	131.96	2.3196
37 / 17	1.21795	1.21795	5.39705e-05	0.000250359	22	A0A411H2U3	pckA	Phosphoenolpyruvate carboxykinase (ATP)	4	132.616	2.32616
37 / 17	1.21954	1.21954	4.13081e-05	0.000205763	22	A0A411H1N4	narH	Nitrate reductase subunit beta	35	132.872	2.32872
37 / 17	-1.22068	1.22068	4.64754e-05	0.000226263	22	A0A411H215	ilvD	Dihydroxy-acid dehydratase	27	-57.092	0.42908
37 / 17	-1.22508	1.22508	0.00213337	0.00422988	22	A0A411H2G1	trmL	tRNA (cytidine(34)-2'-O)-methyltransferase	7	-57.2227	0.427773
37 / 17	1.22727	1.22727	0.0010679	0.00251244	22	A0A411H2I3	ftsN	Cell division protein FtsN	7	134.124	2.34124
37 / 17	-1.2282	1.2282	0.00112065	0.00259988	22	A0A411H4G0	EVK84_11540	Anti-sigma factor antagonist	8	-57.3151	0.426849
37 / 17	1.23076	1.23076	2.88797e-06	2.76122e-05	22	A0A034T796	MA13_contig00016-0053	N-acetylglucosamine-6P-responsive transcriptional repressor NagC	14	134.69	2.3469
37 / 17	1.23181	1.23181	0.00022363	0.000759857	22	A0A411H5Y3	EVK84_13900	N-acetylmuramoyl-L-alanine amidase	15	134.861	2.34861
37 / 17	-1.23184	1.23184	0.00342302	0.00607865	20	A0A411H3P0	EVK84_10000	Adenosine deaminase	5	-57.4227	0.425773
37 / 17	1.23417	1.23417	0.00185497	0.00378812	22	A0A034T1U8	MA13_contig00004-0178	Translocation and assembly module subunit TamA	15	135.246	2.35246
37 / 17	1.23464	1.23464	0.0198983	0.0238974	6	A0A034T3S7;A0A411H4I3	MA13_contig00005-0224;caiB	Crotonobetainyl-CoA:carnitine CoA-transferase;L-carnitine CoA-transferase	2	135.322	2.35322
37 / 17	1.23474	1.23474	0.000276466	0.000890173	22	A0A411H606	mltG	Endolytic murein transglycosylase	8	135.34	2.3534
37 / 17	1.23558	1.23558	0.0345907	0.0364995	22	A0A411H524	EVK84_12965	Cell wall hydrolase	27	135.475	2.35475
37 / 17	-1.23801	1.23801	0.0012988	0.00291274	22	A0A411H1T8	thiE	Thiamine-phosphate synthase	12	-57.6042	0.423958
37 / 17	1.23917	1.23917	0.0256376	0.0290048	16	A0A034T407;A0A411H2J7	MA13_contig00006-0067;EVK84_08095	Dipeptide transport ATP-binding protein DppF;ABC transporter ATP-binding protein	1	136.063	2.36063
37 / 17	-1.24259	1.24259	4.92871e-05	0.000236748	22	A0A411GZ39	EVK84_00805	Hydrolase	9	-57.7388	0.422612
37 / 17	-1.24618	1.24618	0.0024929	0.00475114	22	A0A034T4M1	EVK84_07350	NCS2 family permease	4	-57.8438	0.421562
37 / 17	-1.24918	1.24918	0.000211748	0.000733237	22	A0A411H6Z4	EVK84_16480	Phosphoenolpyruvate synthase	47	-57.9314	0.420686
37 / 17	1.2521	1.2521	0.0010859	0.00253622	22	A0A411H3I3	EVK84_09225	Molybdopterin-dependent oxidoreductase Mo/Fe-S-binding subunit	47	138.188	2.38188
37 / 17	1.25597	1.25597	1.66956e-06	1.86433e-05	22	A0A411GZT5	htpG	Chaperone protein HtpG	67	138.827	2.38827
37 / 17	1.25626	1.25626	9.4279e-06	6.58232e-05	22	A0A411GYR5	ghrA	Glyoxylate/hydroxypyruvate reductase GhrA	13	138.876	2.38876
37 / 17	-1.2564	1.2564	0.000227223	0.000766015	21	A0A034T3I3;A0A411H444	MA13_contig00005-0101;emrB	Multidrug resistance protein B;Multidrug efflux MFS transporter subunit EmrB	1	-58.1412	0.418588
37 / 17	-1.25888	1.25888	0.000727808	0.00189208	22	A0A034T186;A0A411GZ23	MA13_contig00002-0274;tusE	Sulfurtransferase	3	-58.2131	0.417869
37 / 17	-1.26196	1.26196	0.00424122	0.0072226	22	A0A411H2C4	EVK84_07630	histidine kinase	9	-58.3023	0.416977
37 / 17	1.26268	1.26268	0.000352165	0.0010746	22	A0A411GZJ1	phoR	Phosphate regulon sensor protein PhoR	14	139.942	2.39942
37 / 17	-1.26329	1.26329	0.00649585	0.00995933	14	A0A034T7V4	EVK84_09680	Membrane protein	7	-58.3408	0.416592
37 / 17	-1.26493	1.26493	0.000328921	0.00101903	22	A0A411H5E4	torA	trimethylamine-N-oxide reductase	41	-58.3879	0.416121
37 / 17	-1.26514	1.26514	1.0334e-06	1.29816e-05	22	A0A411H843	EVK84_09145	MmcQ/YjbR family DNA-binding protein	6	-58.394	0.41606
37 / 17	1.26958	1.26958	0.000369054	0.00110845	22	A0A411H1J9	EVK84_05780	L-lactate permease	12	141.091	2.41091
37 / 17	-1.26972	1.26972	0.000201893	0.000708375	22	A0A411H0B9	rseP	Zinc metalloprotease	18	-58.5259	0.414741
37 / 17	1.27127	1.27127	2.10958e-06	2.22561e-05	22	A0A034T0L1;A0A411H569	MA13_contig00001-0156;EVK84_13265	Hydrogenase maturation protease;HyaD/HybD family hydrogenase maturation endopeptidase	6	141.374	2.41374
37 / 17	-1.27333	1.27333	0.000901035	0.00220895	22	A0A034T4L7;A0A411H297	yidC	Membrane protein insertase YidC	23	-58.6297	0.413703
37 / 17	1.27555	1.27555	0.00735899	0.0110417	22	A0A034T9P6	MA13_contig00013-0037	Inner membrane protein YhaH	3	142.091	2.42091
37 / 17	-1.2774	1.2774	0.00789507	0.0116881	22	A0A034T0T3	MA13_contig00001-0227	D-mannonate oxidoreductase	12	-58.7461	0.412539
37 / 17	-1.2782	1.2782	0.00177884	0.00368398	22	A0A411H442	EVK84_11105	Ribonuclease	15	-58.7691	0.412309
37 / 17	1.28057	1.28057	0.00216892	0.00426914	22	A0A034T1E6	trpR	Trp operon repressor	5	142.934	2.42934
37 / 17	1.28184	1.28184	5.35096e-05	0.000248892	22	A0A411H262	slmA	Nucleoid occlusion factor SlmA	11	143.15	2.4315
37 / 17	1.28403	1.28403	2.15088e-07	3.98029e-06	22	A0A411GYK9	minC	Probable septum site-determining protein MinC	10	143.518	2.43518
37 / 17	1.28657	1.28657	0.0220815	0.0260022	8	A0A411GYL7	EVK84_00030	Putative glucose-6-phosphate 1-epimerase	1	143.947	2.43947
37 / 17	1.28725	1.28725	0.00236095	0.00455006	22	A0A411H0Q2	ftsI	Peptidoglycan D,D-transpeptidase FtsI	15	144.062	2.44062
37 / 17	1.28748	1.28748	6.93881e-07	9.66939e-06	22	A0A034T4D6	MA13_contig00005-0114	Endoribonuclease L-PSP	5	144.102	2.44102
37 / 17	1.28869	1.28869	0.000536131	0.00149422	22	A0A411GZR0	EVK84_02390	DNA-binding protein HU-beta	12	144.306	2.44306
37 / 17	1.29029	1.29029	0.00063815	0.00170935	22	A0A034T623	ftsN	Cell division protein FtsN	10	144.576	2.44576
37 / 17	-1.29181	1.29181	0.0089959	0.012934	20	A0A411GZV4	EVK84_02775	Formate C-acetyltransferase	32	-59.1562	0.408438
37 / 17	1.29189	1.29189	1.45952e-08	5.40179e-07	22	A0A034SQV7	EVK84_09455	Glycerol-3-phosphate transporter	16	144.849	2.44849
37 / 17	-1.29705	1.29705	0.00027629	0.000890173	22	A0A411H0H8	EVK84_03605	UPF0253 protein EVK84_03605	4	-59.3044	0.406956
37 / 17	-1.29831	1.29831	0.0129388	0.0170616	14	A0A411H6K6	EVK84_15905	Uncharacterized protein	2	-59.3397	0.406603
37 / 17	1.3045	1.3045	0.0291807	0.0318959	22	A0A034T8D0	MA13_contig00018-0023	Macrophage infectivity potentiator-related protein	11	146.998	2.46998
37 / 17	-1.30736	1.30736	0.000254141	0.000834688	22	A0A034T136	MA13_contig00001-0332	Replication-associated recombination protein A	20	-59.594	0.40406
37 / 17	-1.30878	1.30878	0.00133961	0.00298829	22	A0A411H6T1	tpx	Thiol peroxidase	21	-59.6339	0.403661
37 / 17	-1.31327	1.31327	0.00062307	0.00167417	22	A0A411H5U7	fetA	Iron ABC transporter ATP-binding protein FetA	8	-59.7594	0.402406
37 / 17	-1.31429	1.31429	0.000409521	0.00119658	22	A0A411H6R8	EVK84_16030	ATP-independent periplasmic protein-refolding chaperone	20	-59.7877	0.402123
37 / 17	1.31508	1.31508	0.00765979	0.0114233	22	A0A034T4V0;A0A411H1Q3	MA13_contig00015-0012;EVK84_06190	Transcriptional regulator, AraC family;AraC family transcriptional regulator	4	148.816	2.48816
37 / 17	1.31952	1.31952	0.0182517	0.0223169	22	A0A034T3I7;A0A411H480	MA13_contig00005-0106;EVK84_11090	Transcriptional regulator;LysR family transcriptional regulator	1	149.582	2.49582
37 / 17	1.31954	1.31954	6.70171e-08	1.64766e-06	22	A0A411H5Z9	EVK84_14400	Fumarate hydratase class I	43	149.587	2.49587
37 / 17	-1.31975	1.31975	0.0073945	0.0110853	16	Cont_Q15323	KRT31	Keratin, type I cuticular Ha1	2	-59.9396	0.400604
37 / 17	1.32037	1.32037	0.0165327	0.0206105	13	A0A411H4L9	ybgC	Acyl-CoA thioesterase YbgC	1	149.729	2.49729
37 / 17	-1.32318	1.32318	3.08277e-05	0.000162246	22	A0A034T1J4	dld	Quinone-dependent D-lactate dehydrogenase	34	-60.0347	0.399653
37 / 17	1.32557	1.32557	0.0114733	0.0155715	20	A0A034T6I9	MA13_contig00010-0121	MltA-interacting protein MipA	4	150.632	2.50632
37 / 17	-1.33397	1.33397	3.98307e-06	3.50633e-05	22	A0A034TBC7	MA13_contig00026-0012	Transcriptional repressor of PutA and PutP / proline dehydrogenase / delta-1-pyrroline-5-carboxylate dehydrogenase (Fragment)	24	-60.3326	0.396674
37 / 17	-1.33585	1.33585	0.0027944	0.00519347	22	A0A411H7D3	EVK84_17470	Uncharacterized protein	4	-60.3842	0.396158
37 / 17	-1.33777	1.33777	0.000346545	0.00106311	22	A0A411H3K1	EVK84_09925	Cytochrome d ubiquinol oxidase subunit II	4	-60.4369	0.395631
37 / 17	-1.33791	1.33791	0.0403176	0.0410936	15	A0A034SWY8;A0A411H5I5	MA13_contig00001-0298;artQ	Arginine ABC transporter, permease protein ArtQ;Arginine ABC transporter permease ArtQ	2	-60.4406	0.395594
37 / 17	-1.33943	1.33943	0.00432388	0.0073242	10	A0A411H8D8	EVK84_16695	DUF406 domain-containing protein	1	-60.4824	0.395176
37 / 17	1.3422	1.3422	0.00926534	0.0132203	22	A0A411H5T4	EVK84_14190	8-oxoguanine deaminase	16	153.537	2.53537
37 / 17	-1.3426	1.3426	0.0120129	0.0161328	20	A0A411H7V9	EVK84_00115	YcgL domain-containing protein EVK84_00115	3	-60.569	0.39431
37 / 17	-1.34298	1.34298	0.00506082	0.0082322	22	A0A411H3R0	EVK84_09665	Type I restriction enzyme endonuclease subunit	41	-60.5795	0.394205
37 / 17	-1.34447	1.34447	1.39305e-14	3.68644e-11	22	A0A411GZ38	fabA	3-hydroxydecanoyl-[acyl-carrier-protein] dehydratase	13	-60.62	0.3938
37 / 17	-1.34517	1.34517	0.000205604	0.000716767	22	A0A411H3K7	EVK84_09920	Cytochrome bd-II oxidase subunit 1	11	-60.6392	0.393608
37 / 17	-1.34529	1.34529	1.88221e-05	0.000109435	22	A0A411H3M9	EVK84_09940	LysR family transcriptional regulator	19	-60.6425	0.393575
37 / 17	1.34535	1.34535	0.000316109	0.000990022	22	A0A034T5Q9	MA13_contig00023-0013	Molybdenum ABC transporter substrate-binding protein	19	154.092	2.54092
37 / 17	1.34578	1.34578	2.97028e-05	0.000157773	22	A0A411GZK8	thiD	Bifunctional hydroxymethylpyrimidine kinase/phosphomethylpyrimidine kinase	12	154.167	2.54167
37 / 17	1.3466	1.3466	2.69543e-11	7.86896e-09	22	A0A034SZD6	EVK84_14115	L-asparaginase	32	154.311	2.54311
37 / 17	1.34902	1.34902	1.93944e-05	0.000111787	22	A0A411H1M9	EVK84_05945	HdeD family acid-resistance protein	2	154.74	2.5474
37 / 17	-1.35133	1.35133	0.00652595	0.00998944	22	A0A411H0W1	EVK84_04650	Lipoprotein	2	-60.8068	0.391932
37 / 17	1.35138	1.35138	1.18771e-05	7.77204e-05	22	A0A411H4A2	relA	GTP diphosphokinase	55	155.157	2.55157
37 / 17	-1.35288	1.35288	0.00349061	0.00616753	22	A0A034T3V2	MA13_contig00005-0254	ABC-type transporter, periplasmic subunit family 3	24	-60.8491	0.391509
37 / 17	-1.35325	1.35325	7.03469e-08	1.70517e-06	22	A0A411H2N2	bcsE	Cellulose biosynthesis protein BcsE	19	-60.8591	0.391409
37 / 17	-1.35517	1.35517	9.13445e-08	2.05869e-06	22	A0A411H2E9	polA	DNA polymerase I	49	-60.9111	0.390889
37 / 17	-1.35633	1.35633	6.68735e-05	0.000296028	22	A0A411H3C3	EVK84_09520	ATP-binding cassette domain-containing protein	18	-60.9425	0.390575
37 / 17	-1.35762	1.35762	2.23756e-05	0.000125458	22	A0A411H2G0	dcrB	Inner membrane lipoprotein DcrB	2	-60.9776	0.390224
37 / 17	-1.3617	1.3617	2.89645e-09	1.55775e-07	22	A0A411H337	EVK84_08810	Peptidyl-prolyl cis-trans isomerase	33	-61.0876	0.389124
37 / 17	-1.36525	1.36525	8.18528e-06	5.91885e-05	22	A0A411H0U8	EVK84_04455	YbhB/YbcL family Raf kinase inhibitor-like protein	11	-61.1832	0.388168
37 / 17	-1.36589	1.36589	0.00281518	0.00521851	22	A0A411H1R6	lysC	Aspartokinase	21	-61.2005	0.387995
37 / 17	-1.36601	1.36601	0.0224176	0.0262632	20	A0A411H272	EVK84_07255	Valine--pyruvate transaminase	2	-61.2036	0.387964
37 / 17	1.36723	1.36723	5.63312e-05	0.000256471	18	A0A034T2W6;A0A411H1F4	MA13_contig00004-0224;sugE	Quaternary ammonium compound-resistance protein SugE1;Quaternary ammonium compound efflux SMR transporter SugE	1	157.975	2.57975
37 / 17	-1.36913	1.36913	9.18668e-05	0.000378236	22	A0A034T5X9;A0A411H4K3	MA13_contig00005-0245;EVK84_11735	DNA polymerase III subunit delta	4	-61.2875	0.387125
37 / 17	-1.3716	1.3716	5.82918e-06	4.62305e-05	22	A0A411H2Q9	rsmJ	Ribosomal RNA small subunit methyltransferase J	8	-61.3538	0.386462
37 / 17	-1.37182	1.37182	2.96034e-05	0.00015774	22	A0A034T605;A0A411H3X6	rpoS	RNA polymerase sigma factor RpoS	16	-61.3596	0.386404
37 / 17	-1.37234	1.37234	0.001576	0.0033735	20	A0A034T3R4;A0A411H3B1	MA13_contig00011-0074;EVK84_09265	DUF2002 family protein	2	-61.3736	0.386264
37 / 17	1.37548	1.37548	3.52298e-06	3.19108e-05	22	A0A034SWK2	EVK84_13245	hydrogenase (acceptor)	11	159.455	2.59455
37 / 17	-1.3794	1.3794	0.000387509	0.00114783	22	A0A411GYN4	rnd	Ribonuclease D	17	-61.562	0.38438
37 / 17	-1.38257	1.38257	0.000289738	0.000924262	22	A0A411H134	ygiD	4,5-DOPA dioxygenase extradiol	2	-61.6465	0.383535
37 / 17	-1.38315	1.38315	5.14284e-06	4.27576e-05	22	A0A034T4D4;A0A411H0S6	MA13_contig00003-0242;EVK84_04410	Dihydrofolate reductase	5	-61.662	0.38338
37 / 17	-1.38364	1.38364	5.96358e-07	8.84769e-06	22	A0A411H2C3	ravA	ATPase RavA	18	-61.6749	0.383251
37 / 17	-1.38714	1.38714	6.40562e-07	9.26392e-06	22	A0A411H2B7	EVK84_07360	6-phosphogluconate phosphatase	8	-61.7678	0.382322
37 / 17	1.38777	1.38777	0.00250406	0.00476713	22	A0A411GYK2	EVK84_00040	MipA/OmpV family protein	6	161.674	2.61674
37 / 17	-1.39024	1.39024	0.00446806	0.00749206	22	A0A411H4A1	iscU	Iron-sulfur cluster assembly scaffold protein IscU	13	-61.8499	0.381501
37 / 17	1.39287	1.39287	1.44786e-09	1.03824e-07	22	A0A411H5K3	EVK84_13260	Hydrogenase 2 large subunit	31	162.6	2.626
37 / 17	1.39455	1.39455	7.05626e-07	9.79341e-06	22	A0A034T604	EVK84_09420	2-iminobutanoate/2-iminopropanoate deaminase	10	162.906	2.62906
37 / 17	1.39685	1.39685	2.6431e-06	2.5919e-05	22	A0A411H595	hybA	Hydrogenase 2 operon protein HybA	15	163.326	2.63326
37 / 17	1.40054	1.40054	2.81472e-05	0.000151379	22	A0A034SXZ2	EVK84_07220	OmpA family lipoprotein	10	164	2.64
37 / 17	1.40129	1.40129	9.83323e-09	4.02928e-07	22	A0A411H087	frsA	Esterase FrsA	31	164.137	2.64137
37 / 17	1.40292	1.40292	8.22821e-06	5.93742e-05	22	A0A411H234	tolC	Outer membrane channel protein TolC	34	164.436	2.64436
37 / 17	1.40299	1.40299	0.026673	0.0298467	22	A0A411H2N5	EVK84_07665	Carboxymuconolactone decarboxylase family protein	4	164.448	2.64448
37 / 17	-1.41015	1.41015	0.00320917	0.00576813	18	A0A034T4S9	MA13_contig00009-0018	Aminoglycoside 6'-N-acetyltransferase	7	-62.3727	0.376273
37 / 17	1.41423	1.41423	0.0115655	0.0156664	16	A0A411H104	mlaB	Lipid asymmetry maintenance protein MlaB	2	166.518	2.66518
37 / 17	-1.41462	1.41462	0.000375879	0.00112039	22	A0A411H5D5	glnQ	Glutamine ABC transporter ATP-binding protein GlnQ	14	-62.4891	0.375109
37 / 17	1.41505	1.41505	1.62834e-09	1.0575e-07	22	A0A411H1C8	EVK84_05525	Translocation and assembly module subunit TamA	9	166.668	2.66668
37 / 17	1.41938	1.41938	0.00377559	0.00656675	19	A0A034T5H2;A0A411GYR3	cmoA	Carboxy-S-adenosyl-L-methionine synthase	6	167.47	2.6747
37 / 17	-1.42179	1.42179	0.000270917	0.000875078	22	A0A034T6F3	ruvA	Holliday junction branch migration complex subunit RuvA	6	-62.6752	0.373248
37 / 17	-1.42588	1.42588	0.0111561	0.0152621	18	A0A411H8C0	EVK84_16595	N-acetyltransferase	4	-62.7808	0.372192
37 / 17	-1.42698	1.42698	3.11332e-05	0.000163404	20	A0A411H334	glpG	Rhomboid protease GlpG	1	-62.8093	0.371907
37 / 17	1.4275	1.4275	6.79697e-06	5.17445e-05	22	A0A411H7Q4	EVK84_18025	YciI family protein	5	168.981	2.68981
37 / 17	1.42793	1.42793	8.13688e-05	0.000340347	22	A0A411H6V3	EVK84_15635	Universal stress protein UspA	9	169.06	2.6906
37 / 17	1.43014	1.43014	0.000155924	0.000575318	21	A0A034SW43	dmsB	Anaerobic dimethyl sulfoxide reductase chain B	8	169.473	2.69473
37 / 17	1.43148	1.43148	4.40691e-09	2.16694e-07	22	A0A411GYL5	minE	Cell division topological specificity factor	15	169.722	2.69722
37 / 17	-1.43163	1.43163	1.02003e-06	1.28995e-05	22	A0A034SWI3	MA13_contig00001-0132	Putative thiosulfate sulfurtransferase YnjE	13	-62.9288	0.370712
37 / 17	-1.4323	1.4323	4.65803e-09	2.25816e-07	22	A0A034T2X0;A0A411GZF2	MA13_contig00002-0086;EVK84_01850	Helix-turn-helix domain-containing protein	8	-62.9462	0.370538
37 / 17	-1.4332	1.4332	0.00292772	0.00537165	20	A0A411H5Z7	EVK84_14445	7-methyl-GTP pyrophosphatase	3	-62.9692	0.370308
37 / 17	-1.43321	1.43321	0.000235611	0.000788885	22	A0A411H164	EVK84_05275	Inner membrane protein YqjE	6	-62.9693	0.370307
37 / 17	-1.43493	1.43493	0.00021628	0.000744434	22	A0A034T3W5	EVK84_07835	Rhodanese-like domain-containing protein	10	-63.0136	0.369864
37 / 17	-1.43495	1.43495	1.57645e-06	1.77324e-05	22	A0A411H0V4	EVK84_04465	Peptidyl-prolyl cis-trans isomerase	5	-63.0141	0.369859
37 / 17	1.43665	1.43665	2.77667e-05	0.000149801	21	A0A034T832;A0A411H6C0	MA13_contig00012-0064;EVK84_15310	DeoR-like helix-turn-helix protein;DeoR family transcriptional regulator	4	170.691	2.70691
37 / 17	-1.43909	1.43909	0.00459364	0.00763011	20	A0A411H6C2	EVK84_15195	Cobalt-precorrin-8 methylmutase	5	-63.1199	0.368801
37 / 17	-1.44034	1.44034	1.42468e-06	1.66794e-05	22	A0A034T7J0	dcrB	Inner membrane lipoprotein DcrB	7	-63.1521	0.368479
37 / 17	-1.44686	1.44686	1.78455e-05	0.000104999	22	A0A411H057	tdcD	Propionate kinase	6	-63.3182	0.366818
37 / 17	-1.45065	1.45065	2.20734e-05	0.000124756	22	A0A034SZU0	rhlE	ATP-dependent RNA helicase RhlE	24	-63.4142	0.365858
37 / 17	-1.45473	1.45473	4.51917e-06	3.82186e-05	22	A0A411H4C4	purK	N5-carboxyaminoimidazole ribonucleotide synthase	13	-63.5175	0.364825
37 / 17	1.45492	1.45492	0.000213445	0.00073837	10	A0A034T3S4	MA13_contig00007-0061	Mechanosensitive channel	1	174.142	2.74142
37 / 17	1.45603	1.45603	3.47887e-06	3.1678e-05	22	A0A411GZA8	EVK84_01485	Universal stress protein	14	174.353	2.74353
37 / 17	-1.45698	1.45698	4.76374e-08	1.281e-06	22	A0A411H245	ilvC	Ketol-acid reductoisomerase (NADP(+))	27	-63.5744	0.364256
37 / 17	1.46308	1.46308	0.000252039	0.000830514	22	A0A411H7Y8	dsdA	D-serine dehydratase	14	175.696	2.75696
37 / 17	-1.47066	1.47066	5.33041e-05	0.000248608	22	A0A411GZQ0	dld	Quinone-dependent D-lactate dehydrogenase	8	-63.9184	0.360816
37 / 17	1.47095	1.47095	0.0155398	0.0196384	22	A0A034SX47	uspA	Universal stress protein	9	177.205	2.77205
37 / 17	1.47814	1.47814	2.16856e-09	1.35712e-07	22	A0A411GZI3	thiM	Hydroxyethylthiazole kinase	15	178.588	2.78588
37 / 17	-1.48272	1.48272	3.16189e-05	0.000165147	16	A0A411H1S2	citX	Apo-citrate lyase phosphoribosyl-dephospho-CoA transferase	10	-64.2185	0.357815
37 / 17	1.48523	1.48523	1.0112e-06	1.28909e-05	22	A0A034T1M7	MA13_contig00002-0073	Antioxidant, AhpC/TSA family	14	179.962	2.79962
37 / 17	-1.48602	1.48602	0.0220566	0.0259818	22	A0A411H1T3	malE	Maltodextrin-binding protein	29	-64.3005	0.356995
37 / 17	1.4896	1.4896	3.92446e-07	6.34177e-06	22	A0A411H1C1	EVK84_05515	Gamma-glutamylcyclotransferase	6	180.812	2.80812
37 / 17	1.49063	1.49063	1.15612e-12	1.08924e-09	22	A0A034T2Q7	EVK84_02300	DsrE/DsrF-like family protein	7	181.011	2.81011
37 / 17	1.49251	1.49251	0.00149594	0.00324861	22	A0A034SZY2	MA13_contig00002-0117	Cysteine synthase	6	181.378	2.81378
37 / 17	-1.49318	1.49318	0.00246611	0.00471052	16	A0A411H551	tssI	Type VI secretion system tip protein VgrG	31	-64.4771	0.355229
37 / 17	1.49675	1.49675	2.70735e-12	1.69341e-09	22	A0A411H4Q1	caiD	Crotonobetainyl-CoA hydratase	14	182.206	2.82206
37 / 17	-1.497	1.497	0.0290622	0.0317966	22	A0A411H1Y1	ubiJ	Ubiquinone biosynthesis accessory factor UbiJ	5	-64.571	0.35429
37 / 17	-1.49891	1.49891	4.66967e-05	0.00022702	22	A0A411H4A3	EVK84_11360	Signal peptidase I	3	-64.6179	0.353821
37 / 17	1.50034	1.50034	2.429e-09	1.42108e-07	20	A0A034T257;A0A411H1V6	MA13_contig00004-0277;EVK84_06030	UPF0301 protein MA13_contig00004-0277;UPF0301 protein EVK84_06030	5	182.909	2.82909
37 / 17	1.50036	1.50036	2.0461e-06	2.17367e-05	22	A0A034T0C9;A0A411H4Z0	MA13_contig00001-0061;mlaA	Lipoprotein;Phospholipid-binding lipoprotein MlaA	6	182.913	2.82913
37 / 17	1.50207	1.50207	2.11345e-07	3.95353e-06	22	A0A411H4E5	EVK84_11425	M20 family peptidase	14	183.248	2.83248
37 / 17	-1.50272	1.50272	0.00181978	0.00373505	17	A0A034T133	flgH	Flagellar L-ring protein	4	-64.7114	0.352886
37 / 17	-1.50878	1.50878	0.000576992	0.00157245	18	A0A411H6A6	EVK84_15230	Cobalt-precorrin-6A reductase	9	-64.8593	0.351407
37 / 17	-1.51079	1.51079	0.000505488	0.00142381	22	A0A034TB90	thiC	Phosphomethylpyrimidine synthase	24	-64.9082	0.350918
37 / 17	-1.52152	1.52152	0.000608003	0.0016388	22	A0A411H3W6	EVK84_10010	TRAP transporter substrate-binding protein	19	-65.168	0.34832
37 / 17	-1.52422	1.52422	1.61537e-09	1.0575e-07	22	A0A034T6N0	tig	Trigger factor	61	-65.2332	0.347668
37 / 17	-1.52964	1.52964	0.00455117	0.00758602	22	A0A034SUU5	EVK84_11135	YCII-related domain protein	6	-65.3636	0.346364
37 / 17	1.53031	1.53031	0.0459318	0.045395	16	A0A034SYM8	EVK84_09775	PTS sugar transporter subunit IIA	5	188.847	2.88847
37 / 17	1.53072	1.53072	0.000493413	0.00139895	22	A0A034T645	MA13_contig00027-0013	Dicarboxylate transport domain-containing protein	22	188.931	2.88931
37 / 17	-1.53288	1.53288	0.000223945	0.000760177	22	A0A411H3T2	nuoB	NADH-quinone oxidoreductase subunit NuoB	17	-65.4412	0.345588
37 / 17	1.53296	1.53296	0.00930162	0.0132408	20	A0A411H7X4	EVK84_02140	Transcriptional regulator	2	189.379	2.89379
37 / 17	1.53469	1.53469	1.26929e-07	2.586e-06	22	A0A034T6Y2;A0A411H3Y6	MA13_contig00009-0154;EVK84_10660	DUF481 domain-containing protein	9	189.725	2.89725
37 / 17	1.53533	1.53533	4.49948e-07	7.03964e-06	22	A0A411GZL0	EVK84_02085	Inhibitor of vertebrate lysozyme	9	189.854	2.89854
37 / 17	-1.53704	1.53704	9.21747e-07	1.19723e-05	22	A0A411H4R1	EVK84_12190	YdcF family protein	11	-65.5409	0.344591
37 / 17	-1.53977	1.53977	1.02414e-05	6.96658e-05	16	A0A411H4E7	lpxH	UDP-2,3-diacylglucosamine hydrolase	1	-65.606	0.34394
37 / 17	-1.54316	1.54316	0.0266013	0.0297956	22	A0A411H5T0	EVK84_14080	Thioredoxin	7	-65.6866	0.343134
37 / 17	-1.54402	1.54402	0.000552471	0.00152188	20	A0A034T246;A0A411H0M4	MA13_contig00003-0171;EVK84_04065	Protein YacC;YacC family pilotin-like protein	3	-65.7071	0.342929
37 / 17	-1.547	1.547	0.000217268	0.000746344	22	A0A411H4I8	lipB	Octanoyltransferase	8	-65.7779	0.342221
37 / 17	1.54734	1.54734	0.00152751	0.00330464	22	A0A411GZF0	cysK	Cysteine synthase	36	192.278	2.92278
37 / 17	-1.54767	1.54767	4.45987e-05	0.000219509	22	A0A411H410	EVK84_10870	Endopeptidase IV	11	-65.7937	0.342063
37 / 17	-1.55472	1.55472	3.21469e-07	5.38441e-06	22	A0A034TAM0	MA13_contig00019-0024	Cupin 4 family protein	5	-65.9605	0.340395
37 / 17	1.57311	1.57311	3.59083e-08	1.03862e-06	22	A0A034SXQ9	dnaJ	Chaperone protein DnaJ	31	197.546	2.97546
37 / 17	-1.57364	1.57364	0.0162294	0.0203651	22	A0A034T255;A0A411H5L9	MA13_contig00001-0270;EVK84_13730	Serine transporter SdaC;HAAAP family serine/threonine permease	6	-66.404	0.33596
37 / 17	-1.5775	1.5775	1.84e-07	3.49906e-06	22	A0A411H5A2	EVK84_13150	Sulfurtransferase	9	-66.4939	0.335061
37 / 17	-1.57799	1.57799	0.00471206	0.00777886	9	Cont_P01012	SERPINB14	Ovalbumin	5	-66.5052	0.334948
37 / 17	1.5792	1.5792	7.52211e-05	0.00032243	22	A0A411H7W3	ompC	Porin OmpC	35	198.804	2.98804
37 / 17	-1.58221	1.58221	0.0225643	0.0263538	22	A0A034T5B2	iscR	HTH-type transcriptional regulator IscR	6	-66.6029	0.333971
37 / 17	1.58271	1.58271	0.00258666	0.0048946	22	A0A411H0X8	xdhA	Xanthine dehydrogenase molybdenum-binding subunit XdhA	36	199.531	2.99531
37 / 17	-1.59107	1.59107	0.00500204	0.00815972	22	A0A034T8A9	MA13_contig00018-0003	Outer membrane lipoprotein e (P4) / NMN 5'-nucleotidase	14	-66.8075	0.331925
37 / 17	-1.59112	1.59112	0.000239445	0.000799387	22	A0A034T556	recA	Protein RecA	30	-66.8087	0.331913
37 / 17	-1.59217	1.59217	0.00380225	0.00660644	22	A0A411H2G9	EVK84_07760	5'-nucleotidase, lipoprotein e(P4) family	5	-66.8328	0.331672
37 / 17	1.59728	1.59728	4.42776e-08	1.21923e-06	22	A0A411H3P8	EVK84_10125	Oxidative stress defense protein	17	202.573	3.02573
37 / 17	-1.59895	1.59895	0.00206992	0.00413504	22	A0A411H244	thiC	Phosphomethylpyrimidine synthase	6	-66.9884	0.330116
37 / 17	-1.6045	1.6045	0.00082222	0.00206274	22	A0A411H5A7	trpS	tryptophan--tRNA ligase	17	-67.115	0.32885
37 / 17	-1.60496	1.60496	5.84536e-05	0.000264038	22	A0A411H0E8	crl	Sigma factor-binding protein Crl	9	-67.1256	0.328744
37 / 17	-1.607	1.607	1.05109e-07	2.28978e-06	22	A0A411GYQ9	EVK84_00440	DUF1214 domain-containing protein	22	-67.1719	0.328281
37 / 17	1.60799	1.60799	0.0166177	0.0206865	8	A0A034T360;A0A411H0Y7	nhaA	Na(+)/H(+) antiporter NhaA	1	204.826	3.04826
37 / 17	1.60802	1.60802	0.000214672	0.000741126	22	A0A411H6Z3	EVK84_16710	Slp family lipoprotein	9	204.833	3.04833
37 / 17	1.60972	1.60972	0.000157027	0.000578678	22	A0A411H4N8	aes	Acetyl esterase	15	205.193	3.05193
37 / 17	-1.61053	1.61053	0.0255455	0.0289235	16	A0A411H2K7	EVK84_08195	HAMP domain-containing protein	17	-67.2522	0.327478
37 / 17	-1.6147	1.6147	0.00895048	0.0128848	22	A0A411H3E5	EVK84_09685	Chorismate mutase	15	-67.3468	0.326532
37 / 17	-1.61666	1.61666	2.76814e-05	0.000149575	22	A0A034T5Q7;A0A411H3P6	MA13_contig00009-0036;EVK84_10055	Sugar transporter;Sugar porter family MFS transporter	4	-67.391	0.32609
37 / 17	-1.62226	1.62226	0.000383466	0.00113685	14	A0A411H3S0	hycA	Formate hydrogenlyase regulator HycA	13	-67.5174	0.324826
37 / 17	-1.62538	1.62538	0.00461196	0.00764055	9	A0A411H438	btuF	Vitamin B12-binding protein	2	-67.5875	0.324125
37 / 17	1.62541	1.62541	1.49328e-09	1.04895e-07	22	A0A411H0H0	EVK84_03930	DUF2076 domain-containing protein	11	208.529	3.08529
37 / 17	1.62665	1.62665	7.17723e-09	3.1e-07	22	A0A411H0P2	EVK84_03925	Aminopeptidase	14	208.795	3.08795
37 / 17	1.62826	1.62826	0.0341102	0.0361365	22	A0A034T8R5;A0A411H3J8	MA13_contig00022-0003;EVK84_09860	Sugar-phosphate isomerase;Ribose-5-phosphate isomerase C-terminal domain-containing protein	7	209.141	3.09141
37 / 17	-1.62857	1.62857	3.30938e-07	5.45018e-06	22	A0A411H6F8	EVK84_15510	Glycosyltransferase	10	-67.6592	0.323408
37 / 17	-1.63591	1.63591	1.51894e-05	9.31944e-05	22	A0A411GZF5	EVK84_01870	D-alanyl-D-alanine carboxypeptidase family protein	4	-67.8233	0.321767
37 / 17	-1.63897	1.63897	0.00030525	0.000962912	22	A0A034T6V5;A0A411H3W9	hdeB	Acid stress chaperone HdeB	8	-67.8914	0.321086
37 / 17	1.64482	1.64482	6.26426e-06	4.89158e-05	22	A0A034T4Q0;A0A411H781	MA13_contig00014-0023;EVK84_16935	Outer membrane lipoprotein pcp;Glycine zipper 2TM domain-containing protein	9	212.708	3.12708
37 / 17	1.6462	1.6462	8.81977e-05	0.000365315	22	A0A411H4P6	EVK84_12195	Molybdate ABC transporter substrate-binding protein	5	213.008	3.13008
37 / 17	-1.64657	1.64657	3.95166e-08	1.11979e-06	22	A0A411H7Z7	murQ	N-acetylmuramic acid 6-phosphate etherase	16	-68.0601	0.319399
37 / 17	1.64976	1.64976	0.00967318	0.0136623	22	A0A034T7Y0;A0A411H3Q7	MA13_contig00009-0062;EVK84_10205	Nucleoside-specific channel-forming protein Tsx	16	213.781	3.13781
37 / 17	1.65537	1.65537	2.07005e-05	0.000118554	22	A0A034SZT9	MA13_contig00004-0228	Cysteine-rich domain-containing protein	14	215.004	3.15004
37 / 17	1.65687	1.65687	0.00274645	0.00512651	22	A0A411H114	EVK84_04530	Haloacid dehalogenase	13	215.332	3.15332
37 / 17	1.6577	1.6577	3.6182e-06	3.25737e-05	22	A0A411H3Y1	raiA	Ribosome-associated translation inhibitor RaiA	14	215.514	3.15514
37 / 17	1.66546	1.66546	5.6304e-05	0.000256471	12	A0A411H614	dmsD	Tat proofreading chaperone DmsD	3	217.214	3.17214
37 / 17	-1.66559	1.66559	0.0035064	0.00618608	22	A0A034SZG9;A0A411H5R3	MA13_contig00001-0381;fliN	Flagellar motor switch protein FliN	1	-68.4785	0.315215
37 / 17	-1.66971	1.66971	2.54963e-05	0.000139299	22	A0A034SZV6;A0A411H5H3	MA13_contig00001-0214;glnH	Glutamine ABC transporter periplasmic glutamine-binding protein;Glutamine ABC transporter substrate-binding protein GlnH	15	-68.5682	0.314318
37 / 17	1.67229	1.67229	0.00148023	0.00322057	22	A0A411H0T1	xdhC	Xanthine dehydrogenase iron sulfur-binding subunit XdhC	10	218.72	3.1872
37 / 17	-1.67461	1.67461	1.30689e-10	1.66604e-08	20	A0A411H5E9	rsuA	Pseudouridine synthase	9	-68.675	0.31325
37 / 17	1.67865	1.67865	0.000692733	0.00182014	22	A0A411GZW5	EVK84_02825	Complement resistance protein TraT	11	220.127	3.20127
37 / 17	1.68613	1.68613	0.0010036	0.00239224	18	A0A411H792	asrB	Anaerobic sulfite reductase subunit AsrB	9	221.792	3.21792
37 / 17	-1.6901	1.6901	0.000657722	0.00175087	22	A0A411H4H9	EVK84_11775	Glutamate/aspartate ABC transporter substrate-binding protein	14	-69.0095	0.309905
37 / 17	-1.69124	1.69124	4.71514e-06	3.9681e-05	22	A0A411H7M4	EVK84_17130	Prophage protein	8	-69.0339	0.309661
37 / 17	1.69536	1.69536	9.44381e-05	0.000386052	22	A0A411H1D3	EVK84_05520	Translocation/assembly module TamB	50	223.859	3.23859
37 / 17	1.69575	1.69575	1.05375e-05	7.13824e-05	7	A0A411H4T0	nagA	N-acetylglucosamine-6-phosphate deacetylase	4	223.946	3.23946
37 / 17	-1.71314	1.71314	6.99893e-05	0.000304555	22	A0A411GYK1	EVK84_00065	Cytoplasmic protein	5	-69.5004	0.304996
37 / 17	1.71817	1.71817	0.001275	0.00287585	22	A0A411H350	hydA	Dihydropyrimidinase	19	229.019	3.29019
37 / 17	1.72017	1.72017	1.14701e-05	7.59235e-05	20	A0A034T5U1;A0A411H352	MA13_contig00024-0014;zntR	HTH-type transcriptional regulator ZntR;Zn(2+)-responsive transcriptional regulator	2	229.476	3.29476
37 / 17	1.72038	1.72038	3.01155e-05	0.000159228	22	A0A411H2Q5	EVK84_08405	Glycerate kinase	15	229.523	3.29523
37 / 17	-1.72125	1.72125	0.00401366	0.00692482	22	A0A411H691	EVK84_15235	Sirohydrochlorin cobaltochelatase	7	-69.6713	0.303287
37 / 17	-1.72125	1.72125	0.0028185	0.00521855	22	A0A411H4D2	hdeB	Acid stress chaperone HdeB	4	-69.6714	0.303286
37 / 17	-1.72421	1.72421	0.043844	0.0437931	22	A0A411GYY4	EVK84_00780	ABC transporter substrate-binding protein	18	-69.7335	0.302665
37 / 17	1.73049	1.73049	0.00762402	0.0113798	22	A0A411H8D6	ompW	Outer membrane protein OmpW	5	231.841	3.31841
37 / 17	1.73427	1.73427	0.00215319	0.00426181	19	A0A411H7D5	EVK84_16640	Transporter	1	232.711	3.32711
37 / 17	-1.73515	1.73515	0.000625536	0.00167948	19	A0A034SWP0	malK	Maltose/maltodextrin ABC transporter ATP-binding protein MalK	11	-69.9622	0.300378
37 / 17	-1.73564	1.73564	0.00579483	0.00914526	11	A0A034T1W7	MA13_contig00001-0179	Putative formate dehydrogenase oxidoreductase protein	1	-69.9725	0.300275
37 / 17	1.73711	1.73711	0.0377942	0.0390537	18	A0A034SYY4;A0A411H5C5	rlmF	Ribosomal RNA large subunit methyltransferase F	2	233.367	3.33367
37 / 17	-1.73755	1.73755	5.21797e-08	1.36829e-06	22	A0A411H6L5	EVK84_16025	Periplasmic heavy metal sensor	14	-70.0121	0.299879
37 / 17	-1.73774	1.73774	0.00884408	0.012769	22	A0A034SZL2;A0A411H184	deaD	ATP-dependent RNA helicase DeaD	32	-70.0162	0.299838
37 / 17	-1.74143	1.74143	0.00398591	0.0068804	22	A0A411H3S1	EVK84_10400	Formate hydrogenlyase	8	-70.0928	0.299072
37 / 17	-1.74421	1.74421	0.0144916	0.018612	22	A0A411GZH8	purN	Phosphoribosylglycinamide formyltransferase	5	-70.1504	0.298496
37 / 17	1.74704	1.74704	0.00110306	0.00256882	22	A0A034T8T6	MA13_contig00011-0016	Carbamate kinase	16	235.668	3.35668
37 / 17	1.75079	1.75079	2.24275e-08	7.35193e-07	22	A0A411GYY1	EVK84_00800	Phosphoethanolamine transferase	19	236.542	3.36542
37 / 17	-1.75392	1.75392	7.38085e-12	2.82276e-09	22	A0A411H1A1	pnp	Polyribonucleotide nucleotidyltransferase	60	-70.3506	0.296494
37 / 17	1.7542	1.7542	9.22497e-05	0.000378906	22	A0A411H1L0	torR	Two-component system response regulator TorR	3	237.339	3.37339
37 / 17	-1.75798	1.75798	0.000482483	0.00137476	20	A0A034SWQ6	glnP	Glutamine ABC transporter permease GlnP	3	-70.4339	0.295661
37 / 17	1.75842	1.75842	0.000418658	0.00121708	22	A0A034T350	MA13_contig00003-0249	Xanthine dehydrogenase, FAD-binding subunit	12	238.327	3.38327
37 / 17	1.76064	1.76064	0.00124381	0.00281843	22	A0A411H725	EVK84_16555	YdbH family protein	14	238.849	3.38849
37 / 17	-1.76422	1.76422	0.00081468	0.0020483	22	A0A034T191;A0A411H5Q9	MA13_contig00001-0382;fliM	Flagellar motor switch protein FliM	11	-70.5614	0.294386
37 / 17	-1.77094	1.77094	8.81653e-07	1.18389e-05	22	A0A034T8D5	typA	50S ribosomal subunit assembly factor BipA	47	-70.6982	0.293018
37 / 17	-1.77171	1.77171	0.00452291	0.00756089	19	A0A034SYI2;A0A411H4U0	MA13_contig00001-0044;EVK84_12485	Transcriptional regulator YihL;GntR family transcriptional regulator	3	-70.7139	0.292861
37 / 17	1.77372	1.77372	0.0512976	0.049118	4	A0A411H3E9	EVK84_09740	Invasin family protein	1	241.935	3.41935
37 / 17	-1.77397	1.77397	0.0241511	0.0277094	22	A0A411H187	EVK84_05335	UPF0597 protein EVK84_05335	8	-70.7597	0.292403
37 / 17	1.77492	1.77492	0.000378357	0.00112462	20	A0A411H4T6	EVK84_12290	PTS system mannose/fructose/N-acetylgalactosamine-transporter subunit IIB	5	242.219	3.42219
37 / 17	-1.77763	1.77763	0.00674679	0.01028	22	A0A034T988;A0A411H678	MA13_contig00012-0017;EVK84_15110	Carrier domain-containing protein	1	-70.8337	0.291663
37 / 17	-1.78374	1.78374	6.58248e-07	9.36235e-06	22	A0A411GZF9	EVK84_01785	UPF0178 protein EVK84_01785	11	-70.9571	0.290429
37 / 17	-1.78409	1.78409	0.00568751	0.00899652	22	A0A034SWE6	cheY	Chemotaxis protein CheY	9	-70.9641	0.290359
37 / 17	-1.78488	1.78488	0.000521963	0.00145828	22	A0A411H521	tssA	Type VI secretion system protein TssA	25	-70.9801	0.290199
37 / 17	-1.79157	1.79157	0.00415846	0.0071282	22	A0A411H031	guaD	Guanine deaminase	25	-71.1143	0.288857
37 / 17	1.79306	1.79306	0.000585809	0.00158768	16	Cont_P12799	FGG	Fibrinogen gamma-B chain	2	246.549	3.46549
37 / 17	-1.7965	1.7965	0.00594408	0.00931673	22	A0A034T100;A0A411H5M8	MA13_contig00001-0292;EVK84_13830	Sensory transduction regulator;YbjN domain-containing protein	4	-71.2127	0.287873
37 / 17	1.80346	1.80346	1.88229e-10	2.15962e-08	22	A0A411H808	glpC	Anaerobic glycerol-3-phosphate dehydrogenase subunit C	20	249.056	3.49056
37 / 17	-1.80398	1.80398	0.00828787	0.0121753	21	A0A411H6Y5	hutX	Heme utilization cystosolic carrier protein HutX	6	-71.3617	0.286383
37 / 17	1.80836	1.80836	0.00135042	0.00300713	19	A0A411H5A0	EVK84_13240	Sugar glycosyltransferase	3	250.243	3.50243
37 / 17	1.81176	1.81176	0.000197576	0.000698212	22	A0A034T6Q8;A0A411H393	MA13_contig00011-0025;guaD	Guanine deaminase	21	251.07	3.5107
37 / 17	-1.81342	1.81342	6.14771e-07	9.0356e-06	22	A0A411H7T7	EVK84_05170	YgiW/YdeI family stress tolerance OB fold protein	2	-71.5484	0.284516
37 / 17	1.81385	1.81385	1.98133e-09	1.26292e-07	22	A0A411H7R3	adhE	Aldehyde-alcohol dehydrogenase	92	251.579	3.51579
37 / 17	1.81977	1.81977	2.27901e-06	2.36276e-05	22	A0A411H1J6	groL	Chaperonin GroEL	79	253.025	3.53025
37 / 17	1.82607	1.82607	0.00152859	0.00330486	22	A0A034T1T9	MA13_contig00002-0167	Universal stress protein	2	254.569	3.54569
37 / 17	1.83005	1.83005	1.27001e-05	8.13991e-05	22	A0A411H2I4	EVK84_07930	Aquaporin family protein	3	255.55	3.5555
37 / 17	1.84801	1.84801	0.00221126	0.00432699	22	A0A411H1H8	EVK84_05785	(Fe-S)-binding protein	6	260.004	3.60004
37 / 17	-1.84879	1.84879	7.24003e-06	5.41743e-05	22	A0A411GZY4	EVK84_02760	Oxygen-insensitive NAD(P)H-dependent nitroreductase NfsB	18	-72.2374	0.277626
37 / 17	-1.85012	1.85012	0.0133192	0.0174049	22	A0A411H5R9	EVK84_14315	Cold-shock protein	6	-72.263	0.27737
37 / 17	-1.85428	1.85428	0.00898218	0.0129196	22	A0A034T0D6	MA13_contig00001-0071	Type VI secretion system protein EvpM	12	-72.343	0.27657
37 / 17	1.8598	1.8598	0.000166226	0.000608671	22	A0A411H5S4	EVK84_14310	FAD-binding protein	18	262.958	3.62958
37 / 17	-1.86024	1.86024	4.82928e-07	7.35504e-06	22	A0A034T8F1	EVK84_14725	DUF2594 family protein	8	-72.4569	0.275431
37 / 17	1.86061	1.86061	0.00124644	0.00282253	22	A0A411H8N4	EVK84_18450	Regulator	1	263.162	3.63162
37 / 17	-1.8627	1.8627	1.45171e-05	9.01945e-05	22	A0A411H5B5	EVK84_13370	Acid resistance putative oxidoreductase YdeP	51	-72.5039	0.274961
37 / 17	-1.8663	1.8663	0.00098985	0.00236602	22	A0A034T030	iscA	Iron-binding protein IscA	11	-72.5723	0.274277
37 / 17	1.86652	1.86652	0.000173857	0.00062812	22	A0A411H0H6	EVK84_03855	N-acetylmuramoyl-L-alanine amidase	17	264.652	3.64652
37 / 17	-1.87231	1.87231	0.00525269	0.0084564	20	A0A034T5P4	trpD	Anthranilate phosphoribosyltransferase	14	-72.6864	0.273136
37 / 17	1.87315	1.87315	0.0100485	0.0140597	22	A0A411GZP7	EVK84_02225	Molecular chaperone	9	266.331	3.66331
37 / 17	-1.87647	1.87647	4.56164e-11	8.02456e-09	22	A0A411H171	EVK84_05100	SH3 domain-containing protein	9	-72.7651	0.272349
37 / 17	-1.87761	1.87761	2.22644e-05	0.000125458	20	A0A411H6C9	cobQ	Cobyric acid synthase	17	-72.7865	0.272135
37 / 17	-1.88026	1.88026	1.11685e-05	7.43558e-05	20	A0A411H3P5	recJ	Single-stranded-DNA-specific exonuclease RecJ	5	-72.8365	0.271635
37 / 17	1.88212	1.88212	9.29397e-07	1.20263e-05	16	A0A034TA47	citG	Probable 2-(5''-triphosphoribosyl)-3'-dephosphocoenzyme-A synthase	1	268.617	3.68617
37 / 17	1.88425	1.88425	0.00103803	0.00245899	22	A0A411H3H3	ygeW	Knotted carbamoyltransferase YgeW	34	269.16	3.6916
37 / 17	1.89323	1.89323	7.20511e-09	3.1e-07	22	A0A411H7R2	EVK84_17875	DUF2498 family protein	9	271.465	3.71465
37 / 17	-1.89327	1.89327	8.99327e-05	0.000371161	22	A0A411H4I2	EVK84_11770	Amino acid ABC transporter permease	6	-73.0804	0.269196
37 / 17	1.89696	1.89696	0.00019318	0.000686199	22	A0A034SWW6	EVK84_09770	PTS sugar transporter subunit IIB	3	272.428	3.72428
37 / 17	-1.89729	1.89729	6.57433e-07	9.36235e-06	22	A0A411GZL7	queD	6-carboxy-5,6,7,8-tetrahydropterin synthase	8	-73.1552	0.268448
37 / 17	-1.89916	1.89916	0.0107535	0.014853	16	A0A034T5H4	MA13_contig00008-0151	Periplasmic component of the Tol biopolymer transport system	2	-73.19	0.2681
37 / 17	-1.90134	1.90134	4.93167e-05	0.000236748	22	A0A411H044	tnaA	Tryptophanase	40	-73.2305	0.267695
37 / 17	1.90668	1.90668	6.70391e-09	2.99673e-07	22	A0A411H6Q6	pepT	Peptidase T	25	274.946	3.74946
37 / 17	1.91114	1.91114	2.12294e-08	7.09435e-07	22	A0A411H3L3	EVK84_09380	Carbon-nitrogen hydrolase family protein	24	276.106	3.76106
37 / 17	1.91449	1.91449	6.92023e-05	0.000302277	22	A0A411H379	EVK84_09165	Sigma-54-dependent transcriptional regulator	22	276.981	3.76981
37 / 17	1.91521	1.91521	2.95191e-12	1.69341e-09	22	A0A034T385;A0A411H2P9	MA13_contig00006-0119;EVK84_08355	DUF1820 family protein	7	277.168	3.77168
37 / 17	-1.91533	1.91533	0.000441204	0.00126763	22	A0A411H443	EVK84_11060	Extracellular solute-binding protein	19	-73.4889	0.265111
37 / 17	-1.92009	1.92009	2.32895e-07	4.19888e-06	22	A0A411GZ00	EVK84_00880	DUF1161 domain-containing protein	10	-73.5762	0.264238
37 / 17	-1.92947	1.92947	0.0375837	0.0389049	22	A0A411H5D3	EVK84_12945	Type VI secretion system tube protein Hcp	14	-73.7475	0.262525
37 / 17	-1.93111	1.93111	0.00107169	0.00251524	22	A0A411GYJ1	EVK84_00015	DUF1315 family protein	4	-73.7772	0.262228
37 / 17	-1.9336	1.9336	0.000303887	0.000961137	17	A0A411H3W2	EVK84_10385	4Fe-4S dicluster domain-containing protein	12	-73.8224	0.261776
37 / 17	-1.93972	1.93972	5.70175e-06	4.59612e-05	22	A0A411H179	EVK84_05280	Cell division protein FtsH	4	-73.9334	0.260666
37 / 17	-1.94022	1.94022	0.0217457	0.0256947	8	A0A034SX86	fliL	Flagellar protein FliL	7	-73.9424	0.260576
37 / 17	-1.94428	1.94428	0.00141838	0.00311586	22	A0A411GZK1	nudK	GDP-mannose pyrophosphatase NudK	7	-74.0156	0.259844
37 / 17	-1.94894	1.94894	1.47712e-05	9.14431e-05	22	A0A411H003	katG	Catalase-peroxidase	5	-74.0993	0.259007
37 / 17	1.95051	1.95051	4.40274e-07	6.91975e-06	22	A0A411H0N6	guaC	GMP reductase	29	286.51	3.8651
37 / 17	1.95598	1.95598	3.00987e-08	9.24996e-07	22	A0A034T534	groES	Co-chaperonin GroES	15	287.979	3.87979
37 / 17	-1.95722	1.95722	1.29178e-05	8.24918e-05	22	A0A034T7D8;A0A411H7S3	MA13_contig00010-0134;EVK84_18145	DUF1496 domain-containing protein	2	-74.2475	0.257525
37 / 17	1.96438	1.96438	0.00043326	0.00124898	22	A0A411GYW4	EVK84_00360	GGDEF domain-containing protein	7	290.245	3.90245
37 / 17	-1.96633	1.96633	0.00164457	0.00348956	16	A0A411GZ05	cspA	RNA chaperone/antiterminator CspA	2	-74.4098	0.255902
37 / 17	-1.97286	1.97286	0.0110781	0.0151735	20	A0A411H6I4	EVK84_15515	Amino acid permease	3	-74.5252	0.254748
37 / 17	-1.97516	1.97516	4.38577e-07	6.91975e-06	22	A0A034T1S5;A0A411H197	rimP	Ribosome maturation factor RimP	3	-74.5659	0.254341
37 / 17	1.97631	1.97631	0.0115225	0.0156205	14	A0A411H750	EVK84_16725	Transcriptional regulator	2	293.485	3.93485
37 / 17	-1.98363	1.98363	1.15919e-06	1.40987e-05	22	A0A411H1E6	msrA	Peptide methionine sulfoxide reductase MsrA	11	-74.7147	0.252853
37 / 17	-1.99081	1.99081	1.3088e-05	8.34241e-05	20	A0A411H548	EVK84_12980	YfcL family protein	2	-74.8402	0.251598
37 / 17	-1.99632	1.99632	2.95018e-06	2.79739e-05	22	A0A411H6S7	EVK84_16050	DUF1425 domain-containing protein	5	-74.9361	0.250639
37 / 17	-1.99872	1.99872	0.000225259	0.000763132	22	A0A411H1B2	ribB	3,4-dihydroxy-2-butanone 4-phosphate synthase	25	-74.9779	0.250221
37 / 17	2.00706	2.00706	1.26582e-12	1.08924e-09	22	A0A034T8V8	cpdA	3',5'-cyclic adenosine monophosphate phosphodiesterase CpdA	8	301.961	4.01961
37 / 17	-2.0112	2.0112	0.000692629	0.00182014	22	A0A411H5E2	rhlE	ATP-dependent RNA helicase RhlE	4	-75.1934	0.248066
37 / 17	-2.01408	2.01408	9.1527e-11	1.43198e-08	22	A0A411H3Y9	trmD	tRNA (guanine-N(1)-)-methyltransferase	8	-75.2427	0.247573
37 / 17	-2.01447	2.01447	0.0412535	0.0418246	8	A0A411H6F3	EVK84_15365	Siderophore biosynthesis protein PvsA	4	-75.2496	0.247504
37 / 17	-2.01648	2.01648	1.33629e-07	2.68978e-06	22	A0A034SQ40	EVK84_05555	Peptidyl-prolyl cis-trans isomerase	11	-75.2839	0.247161
37 / 17	-2.02061	2.02061	5.42907e-05	0.000250678	22	A0A411H525	EVK84_12900	Type VI secretion lipoprotein TssJ	8	-75.3546	0.246454
37 / 17	2.02364	2.02364	1.20892e-06	1.46518e-05	22	A0A034SZ30;A0A411H0S1	mraZ	Transcriptional regulator MraZ	7	306.609	4.06609
37 / 17	-2.02607	2.02607	0.000282471	0.000904432	22	A0A411H6T8	EVK84_16105	Flavodoxin family protein	14	-75.4477	0.245523
37 / 17	-2.03144	2.03144	1.35704e-07	2.71566e-06	22	A0A034T709	katG	Catalase-peroxidase	54	-75.5389	0.244611
37 / 17	2.03298	2.03298	7.41536e-05	0.000319046	22	A0A411H1H0	EVK84_05790	Iron-sulfur cluster-binding protein	30	309.249	4.09249
37 / 17	-2.04004	2.04004	3.32704e-06	3.05378e-05	22	A0A034T4F7	coaD	Phosphopantetheine adenylyltransferase	5	-75.6843	0.243157
37 / 17	-2.04013	2.04013	0.0139998	0.0181019	22	A0A411H2K5	asnA	Aspartate--ammonia ligase	23	-75.6858	0.243142
37 / 17	-2.04218	2.04218	2.39965e-05	0.00013226	22	A0A411H4H8	EVK84_11760	Amino acid ABC transporter ATP-binding protein	12	-75.7204	0.242796
37 / 17	-2.04915	2.04915	0.0111965	0.0152873	16	A0A411H895	EVK84_12940	Type VI secretion protein	13	-75.8374	0.241626
37 / 17	-2.06048	2.06048	8.69146e-06	6.16825e-05	22	A0A411GZ93	EVK84_01315	DUF2235 domain-containing protein	11	-76.0264	0.239736
37 / 17	-2.0642	2.0642	3.49302e-05	0.000177854	20	A0A034T509	hydN	4Fe-4S iron-sulfur binding domain protein	14	-76.0881	0.239119
37 / 17	2.06476	2.06476	0.000637172	0.00170806	20	A0A411H6X8	EVK84_16540	META domain-containing protein	2	318.366	4.18366
37 / 17	2.06713	2.06713	1.08728e-05	7.29518e-05	22	A0A034T4U0	MA13_contig00014-0073	Universal stress protein E	25	319.052	4.19052
37 / 17	2.06877	2.06877	0.000576196	0.00157245	16	A0A034TAF1;A0A411H704	MA13_contig00017-0041;EVK84_16260	Hydrolase, NUDIX family;CoA pyrophosphatase	1	319.529	4.19529
37 / 17	2.07219	2.07219	1.49561e-05	9.22562e-05	22	A0A411H746	EVK84_16795	C-type cytochrome	27	320.523	4.20523
37 / 17	-2.07309	2.07309	0.00165453	0.00350455	22	A0A411H501	tssK	Type VI secretion system baseplate subunit TssK	12	-76.235	0.23765
37 / 17	2.07616	2.07616	8.13788e-05	0.000340347	22	A0A034T210	ymgG	UPF0757 protein YmgG	3	321.683	4.21683
37 / 17	2.08695	2.08695	9.33711e-05	0.000382144	22	A0A411H1I4	EVK84_05795	Lactate utilization protein C	18	324.85	4.2485
37 / 17	-2.09428	2.09428	0.00207843	0.00414963	20	A0A411GYU7	EVK84_00670	YceK/YidQ family lipoprotein	3	-76.5814	0.234186
37 / 17	2.09817	2.09817	1.13763e-06	1.38855e-05	20	A0A034T612	MA13_contig00011-0117	Anaerobic glycerol-3-phosphate dehydrogenase subunit C	1	328.167	4.28167
37 / 17	2.10166	2.10166	2.34705e-06	2.41151e-05	22	A0A034T221	ompA	Outer membrane protein A	37	329.203	4.29203
37 / 17	-2.10871	2.10871	0.000487475	0.00138554	21	A0A411H1Q1	EVK84_06135	Uncharacterized protein	15	-76.8145	0.231855
37 / 17	-2.11603	2.11603	0.00043953	0.00126388	18	A0A411H6U2	EVK84_16440	Hemin-degrading factor	16	-76.9319	0.230681
37 / 17	2.12189	2.12189	0.00319646	0.00574828	17	A0A034SUS7	EVK84_07500	Ribose ABC transporter permease	3	335.263	4.35263
37 / 17	-2.12321	2.12321	0.0186807	0.0227285	22	A0A411H016	tnaB	Aromatic amino acid permease	4	-77.0465	0.229535
37 / 17	-2.1299	2.1299	6.72113e-07	9.52022e-06	22	A0A411H3V3	glsA	Glutaminase	20	-77.1526	0.228474
37 / 17	-2.13081	2.13081	2.60598e-06	2.5628e-05	22	A0A411H3W7	EVK84_10525	Amino acid permease	7	-77.167	0.22833
37 / 17	-2.13122	2.13122	0.00521855	0.00842506	22	A0A411H6H2	EVK84_15535	PLP-dependent transferase	20	-77.1735	0.228265
37 / 17	2.13629	2.13629	8.53865e-06	6.08489e-05	22	A0A034T4A1;A0A411H212	MA13_contig00008-0034;EVK84_06780	Phospholipase A1	11	339.631	4.39631
37 / 17	-2.142	2.142	1.258e-07	2.586e-06	22	A0A034T609	MA13_contig00009-0127	Glutamate decarboxylase	27	-77.3434	0.226566
37 / 17	-2.14654	2.14654	5.26222e-05	0.000246095	16	A0A411H099	EVK84_03400	TIGR04141 family sporadically distributed protein	14	-77.4147	0.225853
37 / 17	2.14818	2.14818	0.000721539	0.00188004	18	A0A411GZW3	EVK84_02615	DUF2633 family protein	1	343.268	4.43268
37 / 17	-2.15779	2.15779	0.00918463	0.0131449	20	A0A411H0P8	leuB	3-isopropylmalate dehydrogenase	3	-77.59	0.2241
37 / 17	2.17041	2.17041	0.00350532	0.00618608	18	A0A034T7Y7	MA13_contig00014-0069	Anaerobic sulfite reductase subunit B	9	350.152	4.50152
37 / 17	2.17163	2.17163	0.036726	0.0382368	18	A0A034T408	MA13_contig00005-0014	Transcriptional antiterminator BglG2	2	350.532	4.50532
37 / 17	-2.18065	2.18065	6.83422e-06	5.18136e-05	16	A0A034TA13	MA13_contig00014-0065	Methyl-accepting chemotaxis protein	12	-77.9424	0.220576
37 / 17	2.18793	2.18793	1.03981e-06	1.30146e-05	22	A0A411H7M8	EVK84_18030	DNA starvation/stationary phase protection protein	19	355.651	4.55651
37 / 17	-2.18931	2.18931	9.17529e-07	1.19723e-05	22	A0A034T0R4;A0A411GZL6	MA13_contig00002-0045;EVK84_02065	DUF1508 domain-containing protein	8	-78.0744	0.219256
37 / 17	-2.20151	2.20151	0.0305956	0.0331619	12	A0A034SYK7	MA13_contig00001-0075	Type VI secretion system protein EvpI	2	-78.2589	0.217411
37 / 17	-2.20523	2.20523	0.000874106	0.00216296	22	A0A411H3V5	EVK84_10390	Hydrogenase large subunit	36	-78.315	0.21685
37 / 17	2.2072	2.2072	0.00199604	0.00401072	22	A0A034T714;A0A411H1Q8	MA13_contig00015-0010;EVK84_06180	Opacity type porin;Porin family protein	14	361.778	4.61778
37 / 17	2.20835	2.20835	9.56809e-05	0.000390669	16	A0A411GZS2	EVK84_02610	EAL domain-containing protein	8	362.148	4.62148
37 / 17	2.20885	2.20885	0.0113753	0.0154762	20	A0A411H2H3	EVK84_07750	Porin	23	362.306	4.62306
37 / 17	-2.21267	2.21267	0.00566323	0.00897047	20	A0A411H4Q0	EVK84_12355	HAMP domain-containing protein	17	-78.4265	0.215735
37 / 17	-2.21389	2.21389	0.0356241	0.0373836	20	A0A411GYY7	EVK84_00850	Uncharacterized protein	4	-78.4448	0.215552
37 / 17	2.21621	2.21621	0.0132293	0.0173226	21	A0A411H842	arcC	Carbamate kinase	2	364.67	4.6467
37 / 17	-2.2176	2.2176	1.09198e-08	4.22315e-07	22	A0A411H3W0	EVK84_10520	Glutamate decarboxylase	18	-78.5001	0.214999
37 / 17	-2.22819	2.22819	0.00287251	0.00529293	22	A0A034T438	MA13_contig00007-0161	Guanine deaminase	3	-78.6574	0.213426
37 / 17	-2.23991	2.23991	0.000860775	0.00213779	22	A0A411H5F1	EVK84_13690	Dipeptidase	14	-78.8301	0.211699
37 / 17	2.25228	2.25228	6.81006e-06	5.17445e-05	21	A0A411H7C5	EVK84_16580	XRE family transcriptional regulator	7	376.435	4.76435
37 / 17	-2.2523	2.2523	1.02312e-06	1.28995e-05	20	A0A411H540	EVK84_13060	SDR family NAD(P)-dependent oxidoreductase	9	-79.0111	0.209889
37 / 17	-2.25494	2.25494	8.9667e-05	0.000370799	20	A0A411H1L1	EVK84_05990	UPF0441 protein EVK84_05990	2	-79.0494	0.209506
37 / 17	2.25931	2.25931	4.89591e-10	4.43466e-08	21	A0A411GZW6	EVK84_02675	HlyD family secretion protein	11	378.762	4.78762
37 / 17	2.25985	2.25985	0.000537578	0.00149462	22	A0A034T3L3	MA13_contig00011-0014	Peptidase	25	378.942	4.78942
37 / 17	2.26459	2.26459	0.011645	0.0157493	20	A0A034T234	MA13_contig00004-0262	Lactaldehyde reductase	10	380.517	4.80517
37 / 17	-2.27285	2.27285	2.63283e-05	0.000142937	22	A0A411H147	EVK84_04985	YjjI family glycine radical enzyme	21	-79.308	0.20692
37 / 17	2.27753	2.27753	0.0306493	0.0331954	10	A0A034SWW5;A0A411H893	MA13_contig00001-0278;EVK84_13760	Outer membrane usher protein PapC;PapC/FimD family outer membrane usher protein	6	384.846	4.84846
37 / 17	2.28132	2.28132	0.0146907	0.0188115	14	A0A411H464	EVK84_11130	RidA family protein	1	386.122	4.86122
37 / 17	2.29982	2.29982	3.16629e-06	2.93756e-05	22	A0A411H755	EVK84_16740	Universal stress protein	8	392.395	4.92395
37 / 17	-2.30998	2.30998	0.0231468	0.0269332	20	Cont_P08779	KRT16	Keratin, type I cytoskeletal 16	23	-79.8336	0.201664
37 / 17	-2.31695	2.31695	6.67529e-06	5.10585e-05	22	A0A411H6H4	EVK84_15465	Acid shock protein	10	-79.9309	0.200691
37 / 17	-2.32768	2.32768	6.02224e-05	0.000270255	22	A0A034T0T1;A0A411GZI2	MA13_contig00002-0070;arsC	Arsenate reductase	4	-80.0796	0.199204
37 / 17	-2.3316	2.3316	0.000896713	0.00220102	20	A0A034SYB0	cheZ	Protein phosphatase CheZ	8	-80.1336	0.198664
37 / 17	2.34438	2.34438	0.0223637	0.0262215	22	A0A411H6N8	EVK84_15275	Inhibitor of g-type lysozyme	10	407.841	5.07841
37 / 17	-2.34742	2.34742	1.09441e-05	7.31445e-05	20	A0A411H189	putP	Sodium/proline symporter	2	-80.3503	0.196497
37 / 17	-2.35315	2.35315	0.00106627	0.00251032	22	A0A034T2J6;A0A411H081	MA13_contig00003-0061;EVK84_03495	Amino acid permease	6	-80.4281	0.195719
37 / 17	2.35513	2.35513	0.000237549	0.000794602	22	A0A411H3A3	ssnA	Putative aminohydrolase SsnA	27	411.641	5.11641
37 / 17	-2.36164	2.36164	1.6822e-06	1.86778e-05	22	A0A411H269	EVK84_07275	DUF3748 domain-containing protein	28	-80.543	0.19457
37 / 17	-2.37112	2.37112	0.000935363	0.00226567	11	A0A034T5Y2;A0A411H432	MA13_contig00009-0102;hycD	Formate hydrogenlyase subunit 4;Hydrogenase 3 membrane subunit	1	-80.6705	0.193295
37 / 17	-2.3946	2.3946	5.4877e-06	4.48662e-05	16	A0A411H2S3	EVK84_08395	XRE family transcriptional regulator	3	-80.9825	0.190175
37 / 17	-2.39735	2.39735	9.85119e-06	6.76803e-05	22	A0A034SZY3	MA13_contig00004-0269	UPF0441 protein MA13_contig00004-0269	11	-81.0188	0.189812
37 / 17	-2.43354	2.43354	8.44793e-10	6.46172e-08	22	A0A034T7E2	ilvE	Branched-chain-amino-acid aminotransferase	14	-81.4889	0.185111
37 / 17	-2.44186	2.44186	9.03424e-07	1.19723e-05	18	A0A411GYM3	fadR	Fatty acid metabolism regulator protein	8	-81.5953	0.184047
37 / 17	2.44473	2.44473	0.000883772	0.0021748	16	A0A411H167	EVK84_05210	TerC family protein	4	444.426	5.44426
37 / 17	-2.45102	2.45102	0.00186356	0.00379773	22	A0A411H6W7	EVK84_16285	Cold-shock protein	6	-81.7119	0.182881
37 / 17	-2.45135	2.45135	1.69827e-05	0.00010061	19	A0A411H739	EVK84_16735	Dipeptidase	13	-81.7161	0.182839
37 / 17	2.45893	2.45893	0.000425366	0.00123034	16	A0A411GZP8	acrR	DNA-binding transcriptional repressor AcrR	3	449.808	5.49808
37 / 17	2.46808	2.46808	0.00228374	0.00443103	22	A0A411GZ19	ompA	Outer membrane protein A	10	453.308	5.53308
37 / 17	-2.47155	2.47155	0.000903976	0.002213	16	A0A411H6G0	EVK84_15305	SgcJ/EcaC family oxidoreductase	4	-81.9703	0.180297
37 / 17	-2.48425	2.48425	7.1075e-09	3.1e-07	22	A0A411H522	EVK84_12880	Penicillin-insensitive murein endopeptidase	7	-82.1283	0.178717
37 / 17	-2.52035	2.52035	1.29258e-06	1.5502e-05	22	A0A034T6K0	MA13_contig00010-0136	Exodeoxyribonuclease III	22	-82.5699	0.174301
37 / 17	-2.54673	2.54673	9.21796e-05	0.000378906	22	A0A411H5W4	EVK84_14340	Flagellin	22	-82.8858	0.171142
37 / 17	-2.54923	2.54923	0.0019112	0.00387645	22	A0A411H847	cheA	Chemotaxis protein CheA	22	-82.9154	0.170846
37 / 17	-2.55312	2.55312	9.31512e-06	6.54339e-05	18	A0A411H1P9	EVK84_06130	Lipoprotein	17	-82.9613	0.170387
37 / 17	-2.55733	2.55733	0.00640264	0.00985154	19	A0A034T9I7	MA13_contig00012-0107	Cystathionine beta-synthase	2	-83.011	0.16989
37 / 17	-2.55854	2.55854	0.0427769	0.0430395	20	A0A034T862	MA13_contig00016-0046	beta-N-acetylhexosaminidase	9	-83.0253	0.169747
37 / 17	-2.56672	2.56672	0.000101544	0.000408789	20	A0A034T1N5	MA13_contig00001-0084	Type VI secretion system protein EvpP	6	-83.1212	0.168788
37 / 17	-2.56918	2.56918	1.22438e-10	1.66604e-08	18	A0A411H0M3	EVK84_03835	Membrane-bound lytic murein transglycosylase A	7	-83.15	0.1685
37 / 17	-2.57508	2.57508	0.000331066	0.00102384	22	A0A034T0S2	MA13_contig00003-0060	Glutamate decarboxylase	53	-83.2187	0.167813
37 / 17	-2.58677	2.58677	7.7272e-05	0.000328358	12	A0A411H3V1	EVK84_10405	4Fe-4S dicluster domain-containing protein	11	-83.3542	0.166458
37 / 17	-2.60728	2.60728	0.0223705	0.0262215	12	A0A411H063	EVK84_03230	Labile enterotoxin output A	28	-83.5892	0.164108
37 / 17	2.61213	2.61213	0.000779718	0.00197774	22	A0A411H7A4	EVK84_17135	PagC	6	511.407	6.11407
37 / 17	2.62066	2.62066	2.7947e-08	8.7836e-07	22	A0A411GZ90	mtfA	DgsA anti-repressor MtfA	5	515.029	6.15029
37 / 17	-2.63176	2.63176	0.0433482	0.0434579	14	A0A411H7Y6	EVK84_17960	Glutamine amidotransferase	10	-83.8653	0.161347
37 / 17	-2.667	2.667	0.000247819	0.000821765	20	A0A411H1A4	pmrA	Two-component system response regulator PmrA	3	-84.2546	0.157454
37 / 17	-2.68131	2.68131	0.0087474	0.0126719	22	A0A411GYX7	EVK84_00710	HAMP domain-containing protein	23	-84.4101	0.155899
37 / 17	-2.68241	2.68241	0.000773919	0.00196865	22	A0A411GYV6	EVK84_00715	Methyl-accepting chemotaxis protein	22	-84.422	0.15578
37 / 17	-2.6845	2.6845	2.31832e-10	2.49364e-08	20	A0A034TA09	MA13_contig00014-0060	Dipeptidase	12	-84.4444	0.155556
37 / 17	-2.71489	2.71489	0.000248812	0.00082347	22	A0A411H073	EVK84_03490	Aspartate aminotransferase family protein	3	-84.7687	0.152313
37 / 17	-2.71624	2.71624	0.00250832	0.0047726	22	A0A034T3Q8	hdeB	Acid stress chaperone HdeB	4	-84.783	0.15217
37 / 17	-2.73246	2.73246	0.000652731	0.00174298	22	A0A034SZY6	MA13_contig00001-0244	Dipeptidase	24	-84.9531	0.150469
37 / 17	-2.74069	2.74069	0.00112159	0.00259988	22	A0A411H6E7	EVK84_15540	Cysteine synthase family protein	31	-85.0386	0.149614
37 / 17	-2.74427	2.74427	3.46705e-05	0.000177056	22	A0A411H6F9	cbiG	Cobalt-precorrin 5A hydrolase	7	-85.0758	0.149242
37 / 17	-2.79236	2.79236	1.15627e-07	2.45672e-06	21	A0A411H118	gpmB	Phosphoglycerate mutase GpmB	9	-85.5651	0.144349
37 / 17	-2.79461	2.79461	2.23708e-05	0.000125458	22	A0A411H6M1	EVK84_15520	Phosphatidylserine decarboxylase family protein	18	-85.5875	0.144125
37 / 17	-2.82568	2.82568	1.22354e-06	1.47769e-05	22	A0A411H6R7	EVK84_15995	OmpA family protein	4	-85.8946	0.141054
37 / 17	-2.83547	2.83547	0.0345713	0.0364949	9	A0A411H711	EVK84_16705	Methyl-accepting chemotaxis protein	1	-85.99	0.1401
37 / 17	-2.83665	2.83665	0.00263679	0.00495361	22	A0A034T2A5;A0A411GYV7	MA13_contig00002-0347;cheW	Chemotaxis protein CheW	6	-86.0015	0.139985
37 / 17	-2.89425	2.89425	7.07658e-06	5.32989e-05	22	A0A411GYW0	EVK84_00600	Catalase	11	-86.5494	0.134506
37 / 17	-2.90127	2.90127	0.00506742	0.00823851	22	A0A034T6U9	fis	DNA-binding protein Fis	3	-86.6146	0.133854
37 / 17	2.91593	2.91593	0.00168425	0.00355437	22	A0A411H741	uspE	Universal stress protein UspE	2	654.715	7.54715
37 / 17	2.92436	2.92436	0.000101309	0.000408319	22	A0A034T7I1	MA13_contig00011-0013	Putative diaminopropionate ammonia-lyase	20	659.138	7.59138
37 / 17	-2.93599	2.93599	0.00281697	0.00521851	18	A0A034T012	MA13_contig00005-0004	Endonuclease/exonuclease/phosphatase	15	-86.9329	0.130671
37 / 17	2.94493	2.94493	3.15092e-06	2.93121e-05	18	A0A034T2I1	MA13_contig00003-0045	Uncharacterized protein	1	670.04	7.7004
37 / 17	-2.94607	2.94607	1.22277e-07	2.55078e-06	22	A0A411H788	slyA	Transcriptional regulator SlyA	10	-87.0239	0.129761
37 / 17	2.98661	2.98661	3.33603e-05	0.000171639	20	A0A411H5K1	EVK84_13965	DUF535 domain-containing protein	17	692.608	7.92608
37 / 17	-2.99767	2.99767	0.000173832	0.00062812	22	A0A411H509	tssC	Type VI secretion system contractile sheath large subunit	33	-87.4798	0.125202
37 / 17	3.0155	3.0155	1.12726e-05	7.49041e-05	16	A0A411H346	dpaL	Diaminopropionate ammonia-lyase	2	708.643	8.08643
37 / 17	-3.03759	3.03759	0.0256249	0.029004	20	A0A411H6A7	EVK84_15050	Peptidase C39-like domain-containing protein	10	-87.8215	0.121785
37 / 17	-3.07394	3.07394	0.002538	0.00482374	8	A0A411H1D2	EVK84_05340	HAAAP family serine/threonine permease	4	-88.1245	0.118755
37 / 17	-3.08927	3.08927	0.00981198	0.0137961	11	A0A411H518	EVK84_12700	Phage tail protein	11	-88.25	0.1175
37 / 17	-3.11565	3.11565	0.00031291	0.000982696	22	A0A411H530	tssB	Type VI secretion system contractile sheath small subunit	19	-88.4629	0.115371
37 / 17	-3.22617	3.22617	8.15987e-07	1.11453e-05	21	A0A411H6B1	EVK84_15390	Entry exclusion protein 2	4	-89.3138	0.106862
37 / 17	-3.2397	3.2397	9.6763e-06	6.66117e-05	22	A0A411H4C5	EVK84_11510	Uncharacterized protein	13	-89.4135	0.105865
37 / 17	-3.25914	3.25914	3.90909e-06	3.45889e-05	22	A0A034T0J8	MA13_contig00002-0371	Catalase	37	-89.5551	0.104449
37 / 17	-3.32766	3.32766	6.26151e-07	9.13226e-06	22	A0A411H0C8	pspE	Thiosulfate sulfurtransferase PspE	6	-90.0397	0.0996033
37 / 17	3.37164	3.37164	4.80501e-07	7.35059e-06	22	A0A034T3X9	MA13_contig00003-0089	Lysine decarboxylase	59	935.061	10.3506
37 / 17	-3.40962	3.40962	3.31889e-06	3.05378e-05	22	A0A411H515	EVK84_12350	HNH nuclease family protein	5	-90.5898	0.0941024
37 / 17	-3.45387	3.45387	0.000262684	0.000853783	12	A0A411H566	tssE	Type VI secretion system baseplate subunit TssE	8	-90.874	0.0912603
37 / 17	-3.62081	3.62081	6.00395e-07	8.86936e-06	22	A0A411H3I4	EVK84_09915	Rubredoxin	2	-91.8712	0.0812885
37 / 17	3.65723	3.65723	5.19425e-05	0.000244407	22	A0A411H4E3	EVK84_11575	Ail/Lom family protein	11	1161.64	12.6164
37 / 17	-3.67427	3.67427	7.44676e-06	5.52157e-05	22	A0A411H600	dinI	DNA damage-inducible protein I	5	-92.1669	0.078331
37 / 17	4.01172	4.01172	0.010577	0.0146622	16	A0A034T5P3	EVK84_09765	PTS ascorbate transporter subunit IIC	5	1513.05	16.1305
37 / 17	-4.26974	4.26974	0.000165322	0.000606472	22	A0A411H5Y9	EVK84_14345	Flagellin	52	-94.8158	0.0518419
37 / 17	-5.15085	5.15085	5.52498e-06	4.49679e-05	22	A0A034SS50	EVK84_14160	Cold shock DNA-binding domain protein	9	-97.1853	0.0281474
37 / 17	5.1747	5.1747	8.98796e-08	2.05244e-06	22	A0A411H0E6	EVK84_03630	Lysine decarboxylase CadA	5	3511.94	36.1194
37 / 27	-1.00115	1.00115	6.1139e-10	5.14039e-08	22	A0A411H5D5	glnQ	Glutamine ABC transporter ATP-binding protein GlnQ	14	-50.0397	0.499603
37 / 27	-1.00362	1.00362	0.00019735	0.000698128	22	A0A034T988;A0A411H678	MA13_contig00012-0017;EVK84_15110	Carrier domain-containing protein	1	-50.1252	0.498748
37 / 27	-1.00472	1.00472	0.0126021	0.0166833	22	Cont_P13717	nucA	Nuclease	13	-50.1633	0.498367
37 / 27	-1.00515	1.00515	0.000862527	0.00214046	22	A0A411GYY4	EVK84_00780	ABC transporter substrate-binding protein	18	-50.178	0.49822
37 / 27	-1.0085	1.0085	0.000300433	0.000953958	21	A0A034T5X9;A0A411H4K3	MA13_contig00005-0245;EVK84_11735	DNA polymerase III subunit delta	4	-50.2936	0.497064
37 / 27	-1.01238	1.01238	0.00154993	0.0033343	22	A0A411H0Y4	EVK84_04775	Glutamate synthase small subunit	15	-50.4273	0.495727
37 / 27	1.01267	1.01267	0.0343469	0.0363455	22	A0A411H2C1	rbsA	Ribose ABC transporter ATP-binding protein RbsA	9	101.764	2.01764
37 / 27	-1.013	1.013	1.2723e-05	8.13991e-05	21	A0A411H3Z0	pgeF	Purine nucleoside phosphorylase	11	-50.4485	0.495515
37 / 27	-1.01897	1.01897	4.47054e-05	0.000219509	22	A0A411H574	EVK84_13275	Dipeptidase	28	-50.6532	0.493468
37 / 27	-1.01979	1.01979	4.71302e-05	0.000228482	14	A0A411H6A6	EVK84_15230	Cobalt-precorrin-6A reductase	9	-50.6811	0.493189
37 / 27	-1.02292	1.02292	0.0257231	0.0290768	22	A0A411H557	EVK84_12885	Type VI secretion system protein ImpL	45	-50.7882	0.492118
37 / 27	1.02381	1.02381	0.00631309	0.00975298	22	A0A411H4T6	EVK84_12290	PTS system mannose/fructose/N-acetylgalactosamine-transporter subunit IIB	5	103.328	2.03328
37 / 27	-1.02553	1.02553	0.0119959	0.0161163	22	A0A411GZQ0	dld	Quinone-dependent D-lactate dehydrogenase	8	-50.8771	0.491229
37 / 27	-1.03113	1.03113	0.0047526	0.00781579	22	A0A411GZX0	pflB	Formate acetyltransferase	24	-51.0674	0.489326
37 / 27	1.0315	1.0315	0.00442904	0.00745465	22	A0A034T0C9;A0A411H4Z0	MA13_contig00001-0061;mlaA	Lipoprotein;Phospholipid-binding lipoprotein MlaA	6	104.416	2.04416
37 / 27	1.03166	1.03166	0.000391664	0.00115125	22	A0A034T832;A0A411H6C0	MA13_contig00012-0064;EVK84_15310	DeoR-like helix-turn-helix protein;DeoR family transcriptional regulator	4	104.437	2.04437
37 / 27	1.03246	1.03246	0.0523426	0.0498791	20	A0A034T407;A0A411H2J7	MA13_contig00006-0067;EVK84_08095	Dipeptide transport ATP-binding protein DppF;ABC transporter ATP-binding protein	1	104.551	2.04551
37 / 27	-1.03371	1.03371	0.00261039	0.00491944	20	A0A411H857	EVK84_10690	Phospho-2-dehydro-3-deoxyheptonate aldolase	2	-51.1547	0.488453
37 / 27	-1.03871	1.03871	0.0331071	0.035291	18	A0A411H6U2	EVK84_16440	Hemin-degrading factor	16	-51.3238	0.486762
37 / 27	1.0398	1.0398	0.00189104	0.00384463	22	A0A411H4J0	EVK84_11865	ROK family transcriptional regulator	3	105.594	2.05594
37 / 27	-1.04119	1.04119	0.00231824	0.00448531	20	A0A411H540	EVK84_13060	SDR family NAD(P)-dependent oxidoreductase	9	-51.4072	0.485928
37 / 27	-1.04432	1.04432	7.47567e-08	1.79939e-06	22	A0A411H4R1	EVK84_12190	YdcF family protein	11	-51.5127	0.484873
37 / 27	1.0471	1.0471	0.0110763	0.0151735	22	A0A411H5F7	hlyD	Secretion protein HlyD	21	106.638	2.06638
37 / 27	-1.04761	1.04761	0.000176449	0.000635292	22	A0A034T6F2	MA13_contig00012-0093	N-acetyltransferase GCN5	4	-51.6233	0.483767
37 / 27	-1.04836	1.04836	0.0256877	0.0290463	22	A0A411H4S9	EVK84_12435	Glutamate synthase	33	-51.6481	0.483519
37 / 27	-1.05109	1.05109	5.47693e-09	2.61828e-07	22	A0A034T8D5	typA	50S ribosomal subunit assembly factor BipA	47	-51.7397	0.482603
37 / 27	1.05159	1.05159	0.00697041	0.0105367	22	A0A411GYW4	EVK84_00360	GGDEF domain-containing protein	7	107.281	2.07281
37 / 27	1.05214	1.05214	2.13416e-10	2.36961e-08	22	A0A034T2Q7	EVK84_02300	DsrE/DsrF-like family protein	7	107.361	2.07361
37 / 27	-1.05234	1.05234	0.000748182	0.00192326	22	A0A411GYJ1	EVK84_00015	DUF1315 family protein	4	-51.7814	0.482186
37 / 27	1.05306	1.05306	0.000171159	0.000621444	22	A0A034SZ30;A0A411H0S1	mraZ	Transcriptional regulator MraZ	7	107.493	2.07493
37 / 27	1.05438	1.05438	0.00079637	0.00200961	21	A0A411GZW3	EVK84_02615	DUF2633 family protein	1	107.682	2.07682
37 / 27	-1.06457	1.06457	0.000665474	0.00176604	22	A0A411H1Z7	citC	[Citrate [pro-3S]-lyase] ligase	2	-52.1885	0.478115
37 / 27	-1.06656	1.06656	3.88647e-11	7.86896e-09	22	A0A411GZF9	EVK84_01785	UPF0178 protein EVK84_01785	11	-52.2544	0.477456
37 / 27	1.06787	1.06787	0.00215787	0.00426372	22	A0A411H234	tolC	Outer membrane channel protein TolC	34	109.633	2.09633
37 / 27	1.07328	1.07328	0.000148504	0.000555597	22	A0A034SXZ2	EVK84_07220	OmpA family lipoprotein	10	110.422	2.10422
37 / 27	1.07773	1.07773	1.15767e-05	7.6044e-05	22	A0A411GZT5	htpG	Chaperone protein HtpG	67	111.071	2.11071
37 / 27	1.0918	1.0918	0.00644359	0.00989685	22	A0A034T6I9	MA13_contig00010-0121	MltA-interacting protein MipA	4	113.14	2.1314
37 / 27	-1.0937	1.0937	1.59943e-05	9.59102e-05	22	A0A411H3M9	EVK84_09940	LysR family transcriptional regulator	19	-53.1441	0.468559
37 / 27	-1.09924	1.09924	0.0469868	0.0460765	22	A0A411GZH8	purN	Phosphoribosylglycinamide formyltransferase	5	-53.3239	0.466761
37 / 27	-1.10154	1.10154	2.13349e-07	3.96944e-06	22	A0A411GZ93	EVK84_01315	DUF2235 domain-containing protein	11	-53.398	0.46602
37 / 27	-1.10263	1.10263	3.45153e-05	0.000176526	20	A0A411H3P5	recJ	Single-stranded-DNA-specific exonuclease RecJ	5	-53.4334	0.465666
37 / 27	1.11035	1.11035	0.000666654	0.00176645	22	A0A411H4Z9	ccmD	Heme exporter protein D	1	115.898	2.15898
37 / 27	-1.11619	1.11619	7.80317e-06	5.72007e-05	22	A0A411GZY4	EVK84_02760	Oxygen-insensitive NAD(P)H-dependent nitroreductase NfsB	18	-53.869	0.46131
37 / 27	1.11888	1.11888	5.38605e-05	0.000250186	22	A0A411H4A2	relA	GTP diphosphokinase	55	117.179	2.17179
37 / 27	1.12063	1.12063	0.000740441	0.00190906	22	A0A411H7C5	EVK84_16580	XRE family transcriptional regulator	7	117.441	2.17441
37 / 27	1.12064	1.12064	0.00232531	0.00449647	22	A0A034T645	MA13_contig00027-0013	Dicarboxylate transport domain-containing protein	22	117.443	2.17443
37 / 27	1.12387	1.12387	3.6849e-09	1.85361e-07	22	A0A034T385;A0A411H2P9	MA13_contig00006-0119;EVK84_08355	DUF1820 family protein	7	117.931	2.17931
37 / 27	1.12473	1.12473	0.00688193	0.0104259	22	A0A411GYK2	EVK84_00040	MipA/OmpV family protein	6	118.061	2.18061
37 / 27	-1.12708	1.12708	0.000176818	0.000635952	22	A0A411H4I8	lipB	Octanoyltransferase	8	-54.2157	0.457843
37 / 27	1.12716	1.12716	0.00432062	0.00732229	18	A0A411GZN2	EVK84_02230	Type 1 fimbrial protein	7	118.428	2.18428
37 / 27	1.12867	1.12867	0.000953304	0.00230286	22	A0A411H1L0	torR	Two-component system response regulator TorR	3	118.657	2.18657
37 / 27	1.13267	1.13267	2.50419e-05	0.000137252	22	A0A034T796	MA13_contig00016-0053	N-acetylglucosamine-6P-responsive transcriptional repressor NagC	14	119.264	2.19264
37 / 27	-1.13368	1.13368	4.1816e-05	0.000207992	16	A0A411H2S3	EVK84_08395	XRE family transcriptional regulator	3	-54.4248	0.455752
37 / 27	1.13575	1.13575	0.0337504	0.0358215	12	A0A411H565	yfcD	NUDIX hydrolase YfcD	2	119.733	2.19733
37 / 27	-1.13626	1.13626	0.0238823	0.0275202	22	A0A411H1R6	lysC	Aspartokinase	21	-54.5063	0.454937
37 / 27	-1.13779	1.13779	4.18826e-07	6.64332e-06	22	A0A411H2B7	EVK84_07360	6-phosphogluconate phosphatase	8	-54.5545	0.454455
37 / 27	1.14024	1.14024	0.000552686	0.00152188	18	A0A034T3G8;A0A411GYX9	MA13_contig00002-0330;EVK84_00825	histidine kinase	6	120.418	2.20418
37 / 27	-1.14059	1.14059	0.0125488	0.0166319	22	A0A034TBC7	MA13_contig00026-0012	Transcriptional repressor of PutA and PutP / proline dehydrogenase / delta-1-pyrroline-5-carboxylate dehydrogenase (Fragment)	24	-54.6426	0.453574
37 / 27	1.14296	1.14296	0.024398	0.027946	22	A0A411H7X4	EVK84_02140	Transcriptional regulator	2	120.834	2.20834
37 / 27	1.14596	1.14596	0.0002597	0.000846728	22	A0A411GZC2	EVK84_01770	Acetyltransferase EVK84_01770	8	121.293	2.21293
37 / 27	1.1469	1.1469	0.000956663	0.00230752	22	A0A034T293	lptD	LPS-assembly protein LptD	2	121.437	2.21437
37 / 27	-1.1487	1.1487	0.00346232	0.00612716	14	A0A034T627	MA13_contig00006-0040	Cystathionine beta-lyase/cystathionine gamma-synthase	1	-54.897	0.45103
37 / 27	1.16274	1.16274	0.000222583	0.000759298	22	A0A411H7N9	EVK84_17775	L-cystine transporter	15	123.882	2.23882
37 / 27	1.1727	1.1727	5.24054e-05	0.000245827	22	A0A411H708	EVK84_16550	2-hydroxyacid dehydrogenase	28	125.433	2.25433
37 / 27	-1.17573	1.17573	0.000885645	0.00217742	20	A0A411H5Q6	EVK84_14025	Replication-associated recombination protein A	5	-55.7339	0.442661
37 / 27	-1.1845	1.1845	0.00123483	0.00280732	22	A0A034T7D8;A0A411H7S3	MA13_contig00010-0134;EVK84_18145	DUF1496 domain-containing protein	2	-56.0022	0.439978
37 / 27	-1.19026	1.19026	0.00030409	0.000961137	22	A0A411H179	EVK84_05280	Cell division protein FtsH	4	-56.1776	0.438224
37 / 27	-1.19722	1.19722	1.41639e-09	1.03728e-07	22	A0A034T6N0	tig	Trigger factor	61	-56.3885	0.436115
37 / 27	-1.19775	1.19775	0.0037531	0.00654084	22	A0A034T3V9;A0A411GZU7	MA13_contig00007-0091;hypT	Putative transcriptional regulator LYSR-type;Hypochlorite stress DNA-binding transcriptional regulator HypT	5	-56.4044	0.435956
37 / 27	1.20131	1.20131	0.0213725	0.0253669	22	A0A034T0M1;A0A411H581	MA13_contig00001-0166;EVK84_13315	YfaZ;Porin	5	129.948	2.29948
37 / 27	-1.20408	1.20408	0.000376284	0.00112039	22	A0A411GYQ9	EVK84_00440	DUF1214 domain-containing protein	22	-56.5954	0.434046
37 / 27	-1.2073	1.2073	0.000687164	0.00181246	22	A0A034T186;A0A411GZ23	MA13_contig00002-0274;tusE	Sulfurtransferase	3	-56.6922	0.433078
37 / 27	-1.20886	1.20886	2.73392e-06	2.63127e-05	22	A0A411H0T8	rapA	RNA polymerase-associated protein RapA	22	-56.7391	0.432609
37 / 27	1.20891	1.20891	0.00197313	0.00397164	22	A0A411GZS2	EVK84_02610	EAL domain-containing protein	8	131.162	2.31162
37 / 27	-1.21079	1.21079	0.000933281	0.00226414	22	A0A411GYJ7	dadA	D-amino acid dehydrogenase	14	-56.7967	0.432033
37 / 27	-1.22108	1.22108	1.73673e-06	1.89374e-05	22	A0A411H6L5	EVK84_16025	Periplasmic heavy metal sensor	14	-57.1037	0.428963
37 / 27	1.22191	1.22191	0.000243843	0.000811711	22	A0A034SZT9	MA13_contig00004-0228	Cysteine-rich domain-containing protein	14	133.256	2.33256
37 / 27	-1.23035	1.23035	0.00543633	0.0086734	20	A0A034T246;A0A411H0M4	MA13_contig00003-0171;EVK84_04065	Protein YacC;YacC family pilotin-like protein	3	-57.3787	0.426213
37 / 27	1.2327	1.2327	0.000368328	0.00110723	18	A0A034TA47	citG	Probable 2-(5''-triphosphoribosyl)-3'-dephosphocoenzyme-A synthase	1	135.006	2.35006
37 / 27	1.2378	1.2378	0.000139033	0.000527621	22	A0A411GZ90	mtfA	DgsA anti-repressor MtfA	5	135.838	2.35838
37 / 27	1.24228	1.24228	0.0266239	0.0298015	8	A0A411H7M0	EVK84_17300	Putative mRNA interferase YoeB	4	136.572	2.36572
37 / 27	-1.24406	1.24406	0.00550676	0.00875082	22	A0A411H712	fumC	Fumarate hydratase class II	21	-57.7817	0.422183
37 / 27	1.24443	1.24443	0.0148982	0.0190206	12	A0A411H3X2	EVK84_10435	Polysaccharide biosynthesis protein	2	136.926	2.36926
37 / 27	-1.24456	1.24456	0.000376094	0.00112039	20	A0A411H6I4	EVK84_15515	Amino acid permease	3	-57.7962	0.422038
37 / 27	-1.2458	1.2458	0.0389451	0.0399788	8	A0A411H4E7	lpxH	UDP-2,3-diacylglucosamine hydrolase	1	-57.8326	0.421674
37 / 27	1.24733	1.24733	2.37643e-06	2.42002e-05	22	A0A411H1C1	EVK84_05515	Gamma-glutamylcyclotransferase	6	137.402	2.37402
37 / 27	1.24822	1.24822	0.00547551	0.0087092	22	A0A034T221	ompA	Outer membrane protein A	37	137.548	2.37548
37 / 27	-1.25501	1.25501	0.0116863	0.015799	22	A0A411H6W4	phsA	Thiosulfate reductase PhsA	22	-58.1009	0.418991
37 / 27	-1.25513	1.25513	0.0298475	0.0325317	16	A0A034T133	flgH	Flagellar L-ring protein	4	-58.1045	0.418955
37 / 27	-1.26333	1.26333	1.68045e-10	1.99452e-08	22	A0A411H0B1	fabG	3-oxoacyl-ACP reductase FabG	12	-58.3419	0.416581
37 / 27	1.26474	1.26474	0.000930941	0.00226144	22	A0A034T1U8	MA13_contig00004-0178	Translocation and assembly module subunit TamA	15	140.284	2.40284
37 / 27	-1.26653	1.26653	8.62972e-06	6.13708e-05	14	A0A411H6G0	EVK84_15305	SgcJ/EcaC family oxidoreductase	4	-58.4342	0.415658
37 / 27	-1.26765	1.26765	0.000101713	0.00040899	22	A0A411H3M8	EVK84_10030	Ribonuclease	10	-58.4664	0.415336
37 / 27	1.2685	1.2685	0.0149076	0.0190256	22	A0A411H1H8	EVK84_05785	(Fe-S)-binding protein	6	140.911	2.40911
37 / 27	-1.27567	1.27567	0.00168696	0.00355573	22	A0A411H3E5	EVK84_09685	Chorismate mutase	15	-58.6968	0.413032
37 / 27	-1.27811	1.27811	0.000279461	0.000898136	16	A0A411H1S2	citX	Apo-citrate lyase phosphoribosyl-dephospho-CoA transferase	10	-58.7666	0.412334
37 / 27	-1.27955	1.27955	3.77933e-06	3.36136e-05	20	A0A411H5E9	rsuA	Pseudouridine synthase	9	-58.8077	0.411923
37 / 27	1.28301	1.28301	0.0141	0.0181973	22	A0A411H4X6	EVK84_12790	HlyD family secretion protein	4	143.347	2.43347
37 / 27	-1.29371	1.29371	0.00607787	0.00946472	22	A0A411H4V3	nifJ	Pyruvate:ferredoxin (Flavodoxin) oxidoreductase	55	-59.2098	0.407902
37 / 27	1.29552	1.29552	0.00863942	0.0125684	8	A0A411H7Q5	EVK84_17305	Antitoxin	4	145.465	2.45465
37 / 27	1.29558	1.29558	0.0021162	0.00420121	21	A0A034TAF1;A0A411H704	MA13_contig00017-0041;EVK84_16260	Hydrolase, NUDIX family;CoA pyrophosphatase	1	145.475	2.45475
37 / 27	-1.29757	1.29757	3.7203e-11	7.86896e-09	22	A0A411H5U2	EVK84_14225	L,D-transpeptidase	27	-59.3189	0.406811
37 / 27	-1.30348	1.30348	0.012347	0.016434	20	A0A411GYY7	EVK84_00850	Uncharacterized protein	4	-59.4852	0.405148
37 / 27	1.30691	1.30691	0.0175835	0.0216616	22	A0A411H5C6	EVK84_13420	ABC transporter permease	5	147.411	2.47411
37 / 27	-1.30927	1.30927	0.0271941	0.0302821	22	A0A411H065	EVK84_02895	histidine kinase	32	-59.6475	0.403525
37 / 27	-1.31089	1.31089	0.0284703	0.0313218	14	A0A411H674	EVK84_15075	Hydroxymethylglutaryl-CoA lyase	7	-59.6928	0.403072
37 / 27	-1.3174	1.3174	0.00192802	0.00390367	22	A0A411GYK1	EVK84_00065	Cytoplasmic protein	5	-59.8743	0.401257
37 / 27	1.32012	1.32012	1.44698e-05	9.00635e-05	22	A0A411H7M8	EVK84_18030	DNA starvation/stationary phase protection protein	19	149.686	2.49686
37 / 27	1.327	1.327	0.0324038	0.0347025	22	A0A034T7Y0;A0A411H3Q7	MA13_contig00009-0062;EVK84_10205	Nucleoside-specific channel-forming protein Tsx	16	150.881	2.50881
37 / 27	-1.32938	1.32938	0.0052041	0.00840568	14	A0A034T8D1	MA13_contig00010-0030	Uncharacterized protein	4	-60.2061	0.397939
37 / 27	-1.33217	1.33217	0.0313395	0.0337941	22	A0A411H747	asrA	Anaerobic sulfite reductase subunit AsrA	6	-60.283	0.39717
37 / 27	-1.33245	1.33245	2.77285e-06	2.65854e-05	20	A0A411H6C9	cobQ	Cobyric acid synthase	17	-60.2908	0.397092
37 / 27	-1.33502	1.33502	5.10008e-05	0.000241943	21	A0A411H4U6	EVK84_12415	Murein transglycosylase B	6	-60.3613	0.396387
37 / 27	1.34013	1.34013	5.48642e-08	1.39883e-06	22	A0A411H3L3	EVK84_09380	Carbon-nitrogen hydrolase family protein	24	153.174	2.53174
37 / 27	-1.3412	1.3412	1.45219e-06	1.69438e-05	22	A0A411H3W7	EVK84_10525	Amino acid permease	7	-60.5307	0.394693
37 / 27	-1.34395	1.34395	0.0422188	0.0426025	12	A0A411H518	EVK84_12700	Phage tail protein	11	-60.6059	0.393941
37 / 27	-1.34858	1.34858	1.13812e-05	7.548e-05	22	A0A034SZF5	MA13_contig00004-0082	Catalytic LigB subunit of aromatic ring-opening dioxygenase	9	-60.7322	0.392678
37 / 27	-1.35127	1.35127	2.1144e-06	2.22561e-05	22	A0A411H6F8	EVK84_15510	Glycosyltransferase	10	-60.8053	0.391947
37 / 27	-1.3548	1.3548	3.27314e-05	0.000169671	22	A0A411H3A4	pyrB	Aspartate carbamoyltransferase	29	-60.9011	0.390989
37 / 27	-1.35572	1.35572	0.00193752	0.003916	22	A0A411H057	tdcD	Propionate kinase	6	-60.9261	0.390739
37 / 27	-1.36087	1.36087	5.32697e-06	4.38647e-05	22	A0A411H3B6	pyrI	Aspartate carbamoyltransferase regulatory chain	23	-61.0651	0.389349
37 / 27	1.36172	1.36172	0.000226334	0.000764514	22	A0A034T4U0	MA13_contig00014-0073	Universal stress protein E	25	156.991	2.56991
37 / 27	1.36671	1.36671	4.11413e-08	1.15129e-06	22	A0A034SXQ9	dnaJ	Chaperone protein DnaJ	31	157.882	2.57882
37 / 27	-1.38884	1.38884	1.6256e-07	3.14343e-06	22	A0A411H0V4	EVK84_04465	Peptidyl-prolyl cis-trans isomerase	5	-61.8129	0.381871
37 / 27	-1.39121	1.39121	0.000377066	0.00112175	22	A0A411GZ00	EVK84_00880	DUF1161 domain-containing protein	10	-61.8755	0.381245
37 / 27	-1.39353	1.39353	0.000126612	0.00048911	20	A0A411GZF1	amiA	N-acetylmuramoyl-L-alanine amidase	4	-61.9367	0.380633
37 / 27	-1.40057	1.40057	0.000778454	0.00197599	22	A0A411GZK1	nudK	GDP-mannose pyrophosphatase NudK	7	-62.1221	0.378779
37 / 27	1.40545	1.40545	0.00101977	0.00242312	22	A0A411H1H0	EVK84_05790	Iron-sulfur cluster-binding protein	30	164.901	2.64901
37 / 27	1.41409	1.41409	2.96337e-06	2.80218e-05	22	A0A034T4Q0;A0A411H781	MA13_contig00014-0023;EVK84_16935	Outer membrane lipoprotein pcp;Glycine zipper 2TM domain-containing protein	9	166.491	2.66491
37 / 27	-1.41428	1.41428	1.75857e-06	1.90946e-05	22	A0A034T2X0;A0A411GZF2	MA13_contig00002-0086;EVK84_01850	Helix-turn-helix domain-containing protein	8	-62.4803	0.375197
37 / 27	-1.42002	1.42002	5.14356e-05	0.000243188	22	A0A411H3V3	glsA	Glutaminase	20	-62.6294	0.373706
37 / 27	-1.42479	1.42479	4.77168e-10	4.43466e-08	22	A0A034SZV6;A0A411H5H3	MA13_contig00001-0214;glnH	Glutamine ABC transporter periplasmic glutamine-binding protein;Glutamine ABC transporter substrate-binding protein GlnH	15	-62.7525	0.372475
37 / 27	-1.42787	1.42787	0.000173112	0.000627211	22	A0A034T3J2	MA13_contig00010-0171	Anthranilate synthase component 1	21	-62.8321	0.371679
37 / 27	-1.43232	1.43232	9.20621e-07	1.19723e-05	22	A0A411H3W0	EVK84_10520	Glutamate decarboxylase	18	-62.9467	0.370533
37 / 27	-1.4324	1.4324	2.81466e-09	1.53779e-07	22	A0A034T1S5;A0A411H197	rimP	Ribosome maturation factor RimP	3	-62.9486	0.370514
37 / 27	-1.4325	1.4325	7.27793e-06	5.43397e-05	22	A0A411H0E8	crl	Sigma factor-binding protein Crl	9	-62.9513	0.370487
37 / 27	-1.43531	1.43531	0.000139241	0.000527828	22	A0A411H6H4	EVK84_15465	Acid shock protein	10	-63.0233	0.369767
37 / 27	-1.44468	1.44468	2.0095e-06	2.14139e-05	22	A0A411H7T7	EVK84_05170	YgiW/YdeI family stress tolerance OB fold protein	2	-63.2626	0.367374
37 / 27	-1.44888	1.44888	1.10824e-08	4.23839e-07	22	A0A411H843	EVK84_09145	MmcQ/YjbR family DNA-binding protein	6	-63.3694	0.366306
37 / 27	1.44999	1.44999	0.0003498	0.00107026	22	A0A411H1D3	EVK84_05520	Translocation/assembly module TamB	50	173.205	2.73205
37 / 27	1.45895	1.45895	0.00342813	0.00607915	22	A0A034T780	MA13_contig00008-0003	Elongation factor	2	174.908	2.74908
37 / 27	1.46481	1.46481	1.42881e-05	8.94173e-05	22	A0A411GZK8	thiD	Bifunctional hydroxymethylpyrimidine kinase/phosphomethylpyrimidine kinase	12	176.026	2.76026
37 / 27	1.4748	1.4748	0.030578	0.0331598	16	A0A411H779	sodB	Superoxide dismutase	1	177.946	2.77946
37 / 27	1.48608	1.48608	1.24465e-07	2.58078e-06	22	A0A411GZW6	EVK84_02675	HlyD family secretion protein	11	180.128	2.80128
37 / 27	1.49356	1.49356	2.45357e-06	2.46215e-05	22	A0A411H0N6	guaC	GMP reductase	29	181.582	2.81582
37 / 27	-1.49663	1.49663	6.53914e-12	2.82276e-09	22	A0A411H7Z7	murQ	N-acetylmuramic acid 6-phosphate etherase	16	-64.5619	0.354381
37 / 27	-1.50141	1.50141	0.0023496	0.00453834	16	A0A411H4G2	EVK84_11675	MbeD/MobD like protein	4	-64.6792	0.353208
37 / 27	-1.50212	1.50212	2.28705e-09	1.40572e-07	20	A0A411H1L1	EVK84_05990	UPF0441 protein EVK84_05990	2	-64.6965	0.353035
37 / 27	-1.50672	1.50672	1.28058e-10	1.66604e-08	22	A0A034SZY3	MA13_contig00004-0269	UPF0441 protein MA13_contig00004-0269	11	-64.8089	0.351911
37 / 27	1.50772	1.50772	0.0294798	0.0321615	22	A0A411H5A8	EVK84_13415	Transport permease protein	5	184.36	2.8436
37 / 27	-1.51272	1.51272	0.000819003	0.00205617	22	A0A411H5P2	cspD	Cold shock-like protein CspD	4	-64.955	0.35045
37 / 27	1.52683	1.52683	0.00830557	0.0121937	13	A0A034T745;A0A411H047	MA13_contig00007-0175;dsdC	DNA-binding transcriptional regulator DsdC	2	188.151	2.88151
37 / 27	1.53109	1.53109	0.0214649	0.0254591	22	A0A411H8N4	EVK84_18450	Regulator	1	189.005	2.89005
37 / 27	-1.53195	1.53195	1.99025e-05	0.000114321	22	A0A411H5V0	EVK84_14180	Aminoglycoside phosphotransferase domain-containing protein	14	-65.419	0.34581
37 / 27	1.53336	1.53336	5.58653e-08	1.41388e-06	22	A0A411GZI3	thiM	Hydroxyethylthiazole kinase	15	189.459	2.89459
37 / 27	1.53874	1.53874	0.0231776	0.0269427	20	A0A411GZL4	EVK84_02215	Fimbrial protein	15	190.541	2.90541
37 / 27	1.53985	1.53985	9.70323e-05	0.000394782	22	A0A411H7W3	ompC	Porin OmpC	35	190.764	2.90764
37 / 27	-1.54024	1.54024	0.000145821	0.000546749	22	A0A411GZF5	EVK84_01870	D-alanyl-D-alanine carboxypeptidase family protein	4	-65.6171	0.343829
37 / 27	1.55036	1.55036	3.23815e-07	5.38441e-06	22	A0A034T534	groES	Co-chaperonin GroES	15	192.891	2.92891
37 / 27	-1.55454	1.55454	0.00490295	0.00802089	13	A0A034T8R1	MA13_contig00014-0067	DUF406 family protein	3	-65.9564	0.340436
37 / 27	-1.55688	1.55688	0.00858663	0.0125075	18	A0A034T3I3;A0A411H444	MA13_contig00005-0101;emrB	Multidrug resistance protein B;Multidrug efflux MFS transporter subunit EmrB	1	-66.0114	0.339886
37 / 27	-1.56054	1.56054	1.96968e-08	6.71253e-07	22	A0A034SQ40	EVK84_05555	Peptidyl-prolyl cis-trans isomerase	11	-66.0977	0.339023
37 / 27	1.56179	1.56179	1.54736e-05	9.39331e-05	22	A0A411H1J6	groL	Chaperonin GroEL	79	195.219	2.95219
37 / 27	-1.56244	1.56244	2.39724e-07	4.27193e-06	22	A0A034T0R4;A0A411GZL6	MA13_contig00002-0045;EVK84_02065	DUF1508 domain-containing protein	8	-66.1422	0.338578
37 / 27	1.56603	1.56603	0.000909772	0.00222403	22	A0A411H1I4	EVK84_05795	Lactate utilization protein C	18	196.088	2.96088
37 / 27	-1.57459	1.57459	3.44477e-10	3.38768e-08	22	A0A034T6K0	MA13_contig00010-0136	Exodeoxyribonuclease III	22	-66.4262	0.335738
37 / 27	-1.5947	1.5947	0.0028166	0.00521851	22	A0A411GYX2	EVK84_00650	Uncharacterized protein	4	-66.891	0.33109
37 / 27	1.59801	1.59801	3.33155e-05	0.000171639	22	A0A411H1J9	EVK84_05780	L-lactate permease	12	202.725	3.02725
37 / 27	-1.59824	1.59824	0.000390848	0.00115081	22	A0A411H7D3	EVK84_17470	Uncharacterized protein	4	-66.972	0.33028
37 / 27	1.59971	1.59971	0.00101695	0.0024207	22	A0A034SZY2	MA13_contig00002-0117	Cysteine synthase	6	203.082	3.03082
37 / 27	1.60028	1.60028	0.0364119	0.0380133	22	A0A411H741	uspE	Universal stress protein UspE	2	203.202	3.03202
37 / 27	-1.60913	1.60913	3.94478e-06	3.48152e-05	22	A0A034T609	MA13_contig00009-0127	Glutamate decarboxylase	27	-67.2205	0.327795
37 / 27	-1.61077	1.61077	3.83668e-11	7.86896e-09	22	A0A411H171	EVK84_05100	SH3 domain-containing protein	9	-67.2576	0.327424
37 / 27	-1.61431	1.61431	3.63402e-06	3.25737e-05	22	A0A411H6W7	EVK84_16285	Cold-shock protein	6	-67.3378	0.326622
37 / 27	-1.62447	1.62447	0.000149548	0.000558899	22	A0A034T8A9	MA13_contig00018-0003	Outer membrane lipoprotein e (P4) / NMN 5'-nucleotidase	14	-67.567	0.32433
37 / 27	-1.62577	1.62577	0.0173823	0.021452	20	A0A411H4Q0	EVK84_12355	HAMP domain-containing protein	17	-67.5962	0.324038
37 / 27	1.62623	1.62623	0.0328757	0.0351096	16	A0A034SUS7	EVK84_07500	Ribose ABC transporter permease	3	208.705	3.08705
37 / 27	-1.63416	1.63416	0.000860832	0.00213779	20	A0A034SWQ6	glnP	Glutamine ABC transporter permease GlnP	3	-67.7843	0.322157
37 / 27	-1.63473	1.63473	0.0245908	0.0281201	20	A0A411H0H9	EVK84_03585	YfhL family 4Fe-4S dicluster ferredoxin	2	-67.797	0.32203
37 / 27	-1.63993	1.63993	2.47695e-06	2.4712e-05	22	A0A411H5I8	EVK84_13905	NAD(P)-dependent oxidoreductase	13	-67.9128	0.320872
37 / 27	1.64068	1.64068	0.00114634	0.0026499	22	A0A411GZF0	cysK	Cysteine synthase	36	211.814	3.11814
37 / 27	1.65103	1.65103	9.98285e-05	0.000404247	22	A0A034T4A1;A0A411H212	MA13_contig00008-0034;EVK84_06780	Phospholipase A1	11	214.058	3.14058
37 / 27	1.66022	1.66022	0.0485147	0.0471317	11	Cont_P02070	HBB	Hemoglobin subunit beta	5	216.064	3.16064
37 / 27	1.66242	1.66242	0.00107103	0.00251524	22	A0A411H5K1	EVK84_13965	DUF535 domain-containing protein	17	216.548	3.16548
37 / 27	1.66367	1.66367	0.00946173	0.0134298	22	A0A411H7A4	EVK84_17135	PagC	6	216.821	3.16821
37 / 27	1.66879	1.66879	5.46303e-06	4.48525e-05	18	A0A411H029	EVK84_02690	N-acetylneuraminic acid outer membrane channel protein NanC	3	217.947	3.17947
37 / 27	-1.67596	1.67596	0.0293814	0.0320847	20	A0A034SZG9;A0A411H5R3	MA13_contig00001-0381;fliN	Flagellar motor switch protein FliN	1	-68.7042	0.312958
37 / 27	-1.68563	1.68563	2.91927e-07	5.02407e-06	20	A0A411H789	EVK84_17005	Cyclopropane fatty acyl phospholipid synthase	13	-68.9134	0.310866
37 / 27	1.68957	1.68957	0.000225628	0.000763473	22	A0A034T3I7;A0A411H480	MA13_contig00005-0106;EVK84_11090	Transcriptional regulator;LysR family transcriptional regulator	1	222.561	3.22561
37 / 27	-1.69496	1.69496	4.12587e-11	7.88958e-09	22	A0A411H6S7	EVK84_16050	DUF1425 domain-containing protein	5	-69.1136	0.308864
37 / 27	-1.70193	1.70193	0.000184678	0.000659995	22	A0A034T6U9	fis	DNA-binding protein Fis	3	-69.2626	0.307374
37 / 27	1.70448	1.70448	0.00122161	0.00278647	22	A0A411GZP8	acrR	DNA-binding transcriptional repressor AcrR	3	225.911	3.25911
37 / 27	-1.73312	1.73312	3.1898e-05	0.000165851	22	A0A034T8F1	EVK84_14725	DUF2594 family protein	8	-69.9198	0.300802
37 / 27	-1.75333	1.75333	1.32664e-08	4.96337e-07	22	A0A411H3Y9	trmD	tRNA (guanine-N(1)-)-methyltransferase	8	-70.3383	0.296617
37 / 27	-1.76442	1.76442	2.11796e-05	0.000120617	22	A0A411H003	katG	Catalase-peroxidase	5	-70.5654	0.294346
37 / 27	-1.78714	1.78714	1.04634e-08	4.18781e-07	22	A0A034T709	katG	Catalase-peroxidase	54	-71.0253	0.289747
37 / 27	-1.78827	1.78827	6.81611e-05	0.00029963	22	A0A411H2G9	EVK84_07760	5'-nucleotidase, lipoprotein e(P4) family	5	-71.0481	0.289519
37 / 27	-1.79294	1.79294	0.0106714	0.0147633	20	A0A411GZV4	EVK84_02775	Formate C-acetyltransferase	32	-71.1416	0.288584
37 / 27	-1.79716	1.79716	0.00786933	0.01166	22	A0A034SWE6	cheY	Chemotaxis protein CheY	9	-71.226	0.28774
37 / 27	-1.79982	1.79982	5.82402e-05	0.000263767	22	A0A411H4D2	hdeB	Acid stress chaperone HdeB	4	-71.2789	0.287211
37 / 27	1.80411	1.80411	0.0165813	0.0206636	20	A0A411H2H3	EVK84_07750	Porin	23	249.214	3.49214
37 / 27	1.81481	1.81481	5.43765e-05	0.000250678	14	A0A034T3S4	MA13_contig00007-0061	Mechanosensitive channel	1	251.814	3.51814
37 / 27	-1.81663	1.81663	0.000231474	0.000776613	18	A0A411GYM3	fadR	Fatty acid metabolism regulator protein	8	-71.6116	0.283884
37 / 27	-1.85156	1.85156	8.66321e-07	1.16936e-05	22	A0A411H6F9	cbiG	Cobalt-precorrin 5A hydrolase	7	-72.2908	0.277092
37 / 27	-1.85171	1.85171	5.59629e-10	4.93909e-08	22	A0A411H147	EVK84_04985	YjjI family glycine radical enzyme	21	-72.2937	0.277063
37 / 27	-1.85216	1.85216	1.08002e-10	1.61627e-08	22	A0A411H5E4	torA	trimethylamine-N-oxide reductase	41	-72.3023	0.276977
37 / 27	1.85511	1.85511	0.0089593	0.0128921	22	A0A411GZP7	EVK84_02225	Molecular chaperone	9	261.78	3.6178
37 / 27	1.8654	1.8654	0.00512097	0.0083029	22	A0A411H4E3	EVK84_11575	Ail/Lom family protein	11	264.368	3.64368
37 / 27	-1.8803	1.8803	0.000520814	0.00145625	20	A0A034T5P4	trpD	Anthranilate phosphoribosyltransferase	14	-72.8373	0.271627
37 / 27	-1.88417	1.88417	4.16521e-06	3.62037e-05	20	A0A034TA09	MA13_contig00014-0060	Dipeptidase	12	-72.91	0.2709
37 / 27	-1.90614	1.90614	0.00342608	0.00607865	20	A0A411H3S4	hycH	Formate hydrogenlyase maturation protein HycH	5	-73.3194	0.266806
37 / 27	-1.91912	1.91912	0.000459902	0.00131696	14	A0A034TA13	MA13_contig00014-0065	Methyl-accepting chemotaxis protein	12	-73.5584	0.264416
37 / 27	-1.92041	1.92041	0.00012927	0.000497705	22	A0A411H3T6	hycI	Hydrogenase maturation peptidase HycI	6	-73.5821	0.264179
37 / 27	-1.92821	1.92821	0.00162395	0.00345679	22	A0A034T0T1;A0A411GZI2	MA13_contig00002-0070;arsC	Arsenate reductase	4	-73.7245	0.262755
37 / 27	-1.9397	1.9397	1.09475e-07	2.36989e-06	22	A0A411H788	slyA	Transcriptional regulator SlyA	10	-73.933	0.26067
37 / 27	-1.94246	1.94246	1.15236e-05	7.6044e-05	20	A0A411H548	EVK84_12980	YfcL family protein	2	-73.9828	0.260172
37 / 27	-1.95051	1.95051	0.000850397	0.00211953	22	A0A411GYX7	EVK84_00710	HAMP domain-containing protein	23	-74.1275	0.258725
37 / 27	-1.95651	1.95651	2.78294e-05	0.000149904	22	A0A411H522	EVK84_12880	Penicillin-insensitive murein endopeptidase	7	-74.2348	0.257652
37 / 27	-1.96766	1.96766	0.00539112	0.00861477	22	A0A411H031	guaD	Guanine deaminase	25	-74.4332	0.255668
37 / 27	1.96792	1.96792	0.00343823	0.00609078	20	A0A411H6X8	EVK84_16540	META domain-containing protein	2	291.203	3.91203
37 / 27	-1.98286	1.98286	0.027709	0.0307164	22	A0A034T191;A0A411H5Q9	MA13_contig00001-0382;fliM	Flagellar motor switch protein FliM	11	-74.7012	0.252988
37 / 27	-1.99331	1.99331	0.000505268	0.00142381	22	A0A411H5A7	trpS	tryptophan--tRNA ligase	17	-74.8838	0.251162
37 / 27	-1.99573	1.99573	0.00022189	0.000758437	22	A0A411H134	ygiD	4,5-DOPA dioxygenase extradiol	2	-74.926	0.25074
37 / 27	-2.02675	2.02675	0.00686681	0.0104121	16	A0A034T5H4	MA13_contig00008-0151	Periplasmic component of the Tol biopolymer transport system	2	-75.4592	0.245408
37 / 27	2.03553	2.03553	6.20417e-05	0.000277695	20	A0A411GYN1	EVK84_00265	Zinc ribbon domain-containing protein	5	309.973	4.09973
37 / 27	-2.03931	2.03931	0.00619314	0.00960648	14	A0A411H063	EVK84_03230	Labile enterotoxin output A	28	-75.6721	0.243279
37 / 27	2.0545	2.0545	0.000388168	0.00114783	18	A0A411H167	EVK84_05210	TerC family protein	4	315.399	4.15399
37 / 27	-2.07553	2.07553	0.000226693	0.000764977	20	A0A411GYU7	EVK84_00670	YceK/YidQ family lipoprotein	3	-76.2751	0.237249
37 / 27	-2.08578	2.08578	6.96466e-08	1.70017e-06	22	A0A411H7M4	EVK84_17130	Prophage protein	8	-76.4431	0.235569
37 / 27	-2.11775	2.11775	7.97912e-06	5.81867e-05	22	A0A411H3K7	EVK84_09920	Cytochrome bd-II oxidase subunit 1	11	-76.9594	0.230406
37 / 27	-2.13505	2.13505	0.0278676	0.0308228	22	A0A411H442	EVK84_11105	Ribonuclease	15	-77.234	0.22766
37 / 27	-2.1462	2.1462	0.00336142	0.00598551	22	A0A034T438	MA13_contig00007-0161	Guanine deaminase	3	-77.4092	0.225908
37 / 27	-2.15109	2.15109	0.019166	0.0231959	22	A0A411H5D3	EVK84_12945	Type VI secretion system tube protein Hcp	14	-77.4858	0.225142
37 / 27	-2.15452	2.15452	1.48375e-06	1.71036e-05	22	A0A411H515	EVK84_12350	HNH nuclease family protein	5	-77.5391	0.224609
37 / 27	-2.17619	2.17619	4.13234e-06	3.60089e-05	22	A0A411H600	dinI	DNA damage-inducible protein I	5	-77.874	0.22126
37 / 27	-2.17636	2.17636	5.94435e-06	4.70355e-05	22	A0A411H5F1	EVK84_13690	Dipeptidase	14	-77.8767	0.221233
37 / 27	-2.18067	2.18067	0.00917436	0.0131357	18	A0A411H895	EVK84_12940	Type VI secretion protein	13	-77.9427	0.220573
37 / 27	2.18138	2.18138	0.0139917	0.0180983	16	A0A411GYJ9	EVK84_00035	TonB-dependent hemoglobin/transferrin/lactoferrin family receptor	3	353.588	4.53588
37 / 27	-2.19532	2.19532	3.29335e-08	1.00316e-06	18	A0A411H739	EVK84_16735	Dipeptidase	13	-78.1656	0.218344
37 / 27	-2.22186	2.22186	0.00486722	0.00797001	22	A0A411H6A7	EVK84_15050	Peptidase C39-like domain-containing protein	10	-78.5636	0.214364
37 / 27	-2.28618	2.28618	0.00013958	0.000528532	22	A0A411H5B5	EVK84_13370	Acid resistance putative oxidoreductase YdeP	51	-79.4982	0.205018
37 / 27	-2.3198	2.3198	0.0022563	0.00438767	20	A0A411H1A4	pmrA	Two-component system response regulator PmrA	3	-79.9705	0.200295
37 / 27	-2.32615	2.32615	0.00012469	0.000482228	20	A0A411H7Y6	EVK84_17960	Glutamine amidotransferase	10	-80.0585	0.199415
37 / 27	-2.33941	2.33941	0.0367024	0.0382238	22	A0A411H528	tssH	Type VI secretion system ATPase TssH	57	-80.241	0.19759
37 / 27	-2.34741	2.34741	0.00151832	0.00329097	22	A0A411GYV6	EVK84_00715	Methyl-accepting chemotaxis protein	22	-80.3501	0.196499
37 / 27	-2.34762	2.34762	0.01089	0.0149614	22	A0A034T0D6	MA13_contig00001-0071	Type VI secretion system protein EvpM	12	-80.353	0.19647
37 / 27	-2.38521	2.38521	6.59622e-06	5.05662e-05	22	A0A411H3K1	EVK84_09925	Cytochrome d ubiquinol oxidase subunit II	4	-80.8584	0.191416
37 / 27	-2.38665	2.38665	7.66072e-05	0.000326339	16	A0A411H3S0	hycA	Formate hydrogenlyase regulator HycA	13	-80.8774	0.191226
37 / 27	-2.40235	2.40235	0.00330057	0.00589241	22	A0A034T2A5;A0A411GYV7	MA13_contig00002-0347;cheW	Chemotaxis protein CheW	6	-81.0844	0.189156
37 / 27	-2.4142	2.4142	0.00354302	0.00624109	22	A0A411H847	cheA	Chemotaxis protein CheA	22	-81.2391	0.187609
37 / 27	-2.41824	2.41824	0.0101395	0.0141628	12	A0A411H8D8	EVK84_16695	DUF406 domain-containing protein	1	-81.2915	0.187085
37 / 27	-2.45916	2.45916	1.11933e-07	2.393e-06	21	A0A411H118	gpmB	Phosphoglycerate mutase GpmB	9	-81.8148	0.181852
37 / 27	-2.46148	2.46148	0.0506678	0.0487011	22	A0A034T1W6	EVK84_02965	CesD/SycD/LcrH family type III secretion system chaperone	9	-81.8439	0.181561
37 / 27	-2.46856	2.46856	5.63479e-06	4.56184e-05	22	A0A411H0C8	pspE	Thiosulfate sulfurtransferase PspE	6	-81.9328	0.180672
37 / 27	-2.49097	2.49097	0.000104471	0.000418126	21	A0A411H6B1	EVK84_15390	Entry exclusion protein 2	4	-82.2113	0.177887
37 / 27	-2.50755	2.50755	0.0350758	0.0369321	19	A0A034TA18	MA13_contig00014-0070	Anaerobic sulfite reductase subunit A	10	-82.4147	0.175853
37 / 27	-2.53864	2.53864	0.00442157	0.00744936	10	A0A034T1W7	MA13_contig00001-0179	Putative formate dehydrogenase oxidoreductase protein	1	-82.7895	0.172105
37 / 27	-2.53926	2.53926	1.93714e-05	0.000111787	22	A0A034T3Q8	hdeB	Acid stress chaperone HdeB	4	-82.7969	0.172031
37 / 27	-2.54824	2.54824	1.60261e-09	1.0575e-07	22	A0A034SS50	EVK84_14160	Cold shock DNA-binding domain protein	9	-82.9036	0.170964
37 / 27	-2.55952	2.55952	0.00564935	0.00895261	20	A0A034SYB0	cheZ	Protein phosphatase CheZ	8	-83.0368	0.169632
37 / 27	-2.5786	2.5786	0.00420081	0.00716867	16	A0A411H551	tssI	Type VI secretion system tip protein VgrG	31	-83.2597	0.167403
37 / 27	-2.58171	2.58171	9.19579e-06	6.4792e-05	22	A0A411H269	EVK84_07275	DUF3748 domain-containing protein	28	-83.2957	0.167043
37 / 27	-2.61895	2.61895	1.54228e-06	1.7405e-05	22	A0A034SZY6	MA13_contig00001-0244	Dipeptidase	24	-83.7214	0.162786
37 / 27	-2.62126	2.62126	0.00326359	0.00585067	22	A0A411H3T0	EVK84_10365	Formate dehydrogenase subunit alpha	36	-83.7474	0.162526
37 / 27	-2.66899	2.66899	0.00457636	0.00761693	16	A0A034SYK7	MA13_contig00001-0075	Type VI secretion system protein EvpI	2	-84.2763	0.157237
37 / 27	-2.67176	2.67176	0.0193595	0.0233669	10	A0A411H6K6	EVK84_15905	Uncharacterized protein	2	-84.3065	0.156935
37 / 27	-2.702	2.702	0.0404311	0.0411606	22	A0A411H5T0	EVK84_14080	Thioredoxin	7	-84.632	0.15368
37 / 27	-2.71231	2.71231	0.00326728	0.00585424	21	A0A411H1Q1	EVK84_06135	Uncharacterized protein	15	-84.7414	0.152586
37 / 27	-2.72287	2.72287	9.98086e-08	2.20219e-06	22	A0A411H6R7	EVK84_15995	OmpA family protein	4	-84.8527	0.151473
37 / 27	-2.73086	2.73086	0.0351646	0.0369803	22	A0A411H521	tssA	Type VI secretion system protein TssA	25	-84.9364	0.150636
37 / 27	-2.78289	2.78289	0.000222913	0.000759669	22	A0A411H3T2	nuoB	NADH-quinone oxidoreductase subunit NuoB	17	-85.47	0.1453
37 / 27	-2.80402	2.80402	0.00403809	0.00695999	22	A0A411GYW0	EVK84_00600	Catalase	11	-85.6812	0.143188
37 / 27	-2.83356	2.83356	0.0141589	0.0182527	22	A0A411H525	EVK84_12900	Type VI secretion lipoprotein TssJ	8	-85.9715	0.140285
37 / 27	-2.83727	2.83727	0.000305994	0.000963615	18	A0A411H1P9	EVK84_06130	Lipoprotein	17	-86.0075	0.139925
37 / 27	-2.89187	2.89187	0.00735114	0.0110347	22	A0A411H501	tssK	Type VI secretion system baseplate subunit TssK	12	-86.5271	0.134729
37 / 27	-2.95436	2.95436	3.83927e-05	0.000192916	22	A0A034T2J6;A0A411H081	MA13_contig00003-0061;EVK84_03495	Amino acid permease	6	-87.0982	0.129018
37 / 27	-3.01546	3.01546	3.30173e-07	5.45018e-06	18	A0A411H0M3	EVK84_03835	Membrane-bound lytic murein transglycosylase A	7	-87.6332	0.123668
37 / 27	-3.06478	3.06478	8.17506e-05	0.000341487	17	A0A034T5Y2;A0A411H432	MA13_contig00009-0102;hycD	Formate hydrogenlyase subunit 4;Hydrogenase 3 membrane subunit	1	-88.0489	0.119511
37 / 27	-3.09278	3.09278	7.82729e-06	5.72007e-05	22	A0A034T0S2	MA13_contig00003-0060	Glutamate decarboxylase	53	-88.2786	0.117214
37 / 27	-3.09977	3.09977	3.05468e-05	0.000161261	22	A0A411H3I4	EVK84_09915	Rubredoxin	2	-88.3353	0.116647
37 / 27	-3.15128	3.15128	0.0246878	0.0282007	6	A0A411H845	EVK84_06705	Carbon starvation protein A	5	-88.7443	0.112557
37 / 27	-3.18549	3.18549	1.36063e-05	8.63067e-05	22	A0A411H073	EVK84_03490	Aspartate aminotransferase family protein	3	-89.0081	0.109919
37 / 27	-3.18677	3.18677	0.000108486	0.000429206	22	A0A411H3V5	EVK84_10390	Hydrogenase large subunit	36	-89.0179	0.109821
37 / 27	-3.23702	3.23702	0.0154376	0.0195354	8	A0A034T573;A0A411H6Y9	MA13_contig00017-0044;EVK84_16245	4Fe-4S binding domain protein;4Fe-4S dicluster domain-containing protein	4	-89.3938	0.106062
37 / 27	-3.29091	3.29091	0.00426924	0.00724806	22	A0A411H3S1	EVK84_10400	Formate hydrogenlyase	8	-89.7827	0.102173
37 / 27	-3.30744	3.30744	0.00497078	0.00811643	22	A0A034T0J8	MA13_contig00002-0371	Catalase	37	-89.8991	0.101009
37 / 27	3.34327	3.34327	0.0298745	0.0325508	15	A0A034T5P3	EVK84_09765	PTS ascorbate transporter subunit IIC	5	914.905	10.1491
37 / 27	-3.34984	3.34984	1.09186e-06	1.34702e-05	22	A0A411H6M1	EVK84_15520	Phosphatidylserine decarboxylase family protein	18	-90.1916	0.0980841
37 / 27	-3.38213	3.38213	0.000321941	0.00100373	18	A0A411H3W2	EVK84_10385	4Fe-4S dicluster domain-containing protein	12	-90.4087	0.0959128
37 / 27	-3.57129	3.57129	3.72089e-05	0.000187515	16	A0A411H3V1	EVK84_10405	4Fe-4S dicluster domain-containing protein	11	-91.5873	0.0841269
37 / 27	-3.5893	3.5893	0.000219162	0.000751349	22	A0A034T509	hydN	4Fe-4S iron-sulfur binding domain protein	14	-91.6917	0.0830833
37 / 27	-3.73505	3.73505	0.00419717	0.00716867	18	A0A034T1N5	MA13_contig00001-0084	Type VI secretion system protein EvpP	6	-92.49	0.0750999
37 / 27	-3.88513	3.88513	0.00162243	0.00345569	22	A0A411H509	tssC	Type VI secretion system contractile sheath large subunit	33	-93.232	0.0676797
37 / 27	-3.94544	3.94544	0.00146269	0.0031925	22	A0A411H530	tssB	Type VI secretion system contractile sheath small subunit	19	-93.5091	0.0649089
37 / 27	-4.01449	4.01449	0.00274325	0.00512331	14	A0A411H099	EVK84_03400	TIGR04141 family sporadically distributed protein	14	-93.8125	0.0618753
37 / 27	-4.06304	4.06304	0.000205306	0.000716697	12	A0A411H566	tssE	Type VI secretion system baseplate subunit TssE	8	-94.0172	0.0598276
37 / 27	-4.28092	4.28092	2.89807e-11	7.86896e-09	22	A0A411H4C5	EVK84_11510	Uncharacterized protein	13	-94.8558	0.0514416
37 / 27	-4.32793	4.32793	0.000658684	0.00175208	22	A0A411H5Y9	EVK84_14345	Flagellin	52	-95.0208	0.0497923
37 / 27	4.35317	4.35317	0.000864847	0.00214467	7	A0A411H023	EVK84_02670	FUSC family protein	4	1943.78	20.4378
