# Supplementary material for: Temperature‐dependent alterations in the proteome of the emergent fish pathogen Edwardsiella piscicida
Source: J Fish Dis. 2024 Sep 20;48(9):e14017. doi: 10.1111/jfd.14017 (PMC11922789; doi:10.1111/jfd.14017)
Supplement: Supplementary file 2 — Table S2. Summary of differentially abundant virulence factors based on growth temperature as determined by LC‐MS/MS. [file JFD-48-e14017-s003.xlsx]

## Sheet: 27-17
Comparison	Uniprot ID	Ave Log2 Ratio	Absolute Log2 Ratio	p-value	q-value	# Unique Peptides	Gene Name	Protein Name	Virulence Function	E value	Reference
27 / 17	A0A034T3V2	-1.3534	1.3534	0.00407657	0.00701578	24	MA13_contig00005-0254	ABC-type transporter, periplasmic subunit family 3	ABC transporter	2e-16	VFDB, http://www.mgc.ac.cn/VFs/
27 / 17	A0A411H4H8	-1.75557	1.75557	0.000124311	0.000481304	24	EVK84_11760	Amino acid ABC transporter ATP-binding protein	ABC transporter	4e-34	VFDB, http://www.mgc.ac.cn/VFs/
27 / 17	A0A411H4I2	-1.73982	1.73982	0.000103011	0.000413243	24	EVK84_11770	Amino acid ABC transporter permease	ABC transporter		Zhai et al. (2021), https://doi.org/10.1016/j.micpath.2021.104801; Akhtar & Turner (2022), https://doi.org/10.1016/j.micpath.2022.105734
27 / 17	A0A411H5X3	-1.46092	1.46092	0.00258067	0.00488595	21	EVK84_13850	Arginine ABC transporter substrate-binding protein	ABC transporter	2e-10	VFDB, http://www.mgc.ac.cn/VFs/
27 / 17	A0A034SWY8;A0A411H5I5	-1.18924	1.18924	0.0192628	0.0232804	12	MA13_contig00001-0298;artQ	Arginine ABC transporter, permease protein ArtQ;Arginine ABC transporter permease ArtQ	ABC transporter	4e-05	VFDB, http://www.mgc.ac.cn/VFs/
27 / 17	A0A411H4H9	-1.56597	1.56597	0.00122029	0.00278531	24	EVK84_11775	Glutamate/aspartate ABC transporter substrate-binding protein	ABC transporter	6e-15	VFDB, http://www.mgc.ac.cn/VFs/
27 / 17	A0A034SWP0	-1.55729	1.55729	0.0330382	0.0352503	22	malK	Maltose/maltodextrin ABC transporter ATP-binding protein MalK	ABC transporter	3e-43	VFDB, http://www.mgc.ac.cn/VFs/
27 / 17	A0A411H439	-1.5873	1.5873	0.000261784	0.000851665	19	pilW	Type IV pilus biogenesis/stability protein PilW	Adhesion factor	2e-23	VFDB, http://www.mgc.ac.cn/VFs/
27 / 17	A0A034T1Y5;A0A411GZA7	1.53654	1.53654	0.0498686	0.0480806	6	flgK	Flagellar hook-associated protein 1	Chemotaxis and flagellar motility	1e-170	VFDB, http://www.mgc.ac.cn/VFs/
27 / 17	A0A411H6U2	-1.07732	1.07732	0.0153457	0.0194548	24	EVK84_16440	Hemin-degrading factor	Heme-hemoglobin uptake	1e-114	VFDB, http://www.mgc.ac.cn/VFs/
27 / 17	A0A411H6N8	1.29594	1.29594	2.23249e-05	0.000125458	24	EVK84_15275	Inhibitor of g-type lysozyme	Lysozyme inhibitor		Guo et al. (2022), https://doi.org/10.3389/fmars.2022.1012323; Vanderkelen et al. (2011), https://doi.org/10.1007%2Fs00018-010-0507-3
27 / 17	A0A034T2W6;A0A411H1F4	1.43165	1.43165	3.29437e-06	3.04001e-05	20	MA13_contig00004-0224;sugE	Quaternary ammonium compound-resistance protein SugE1;Quaternary ammonium compound efflux SMR transporter SugE	Other efflux transporter		Chung & Saier (2002), https://doi.org/10.1128/jb.184.9.2543-2545.2002; Haley et al. (2023), https://doi.org/10.3390%2Fantibiotics12101559
27 / 17	A0A034SS50	-2.60261	2.60261	0.00144734	0.00316703	24	EVK84_14160	Cold shock DNA-binding domain protein	Cold shock protein		Wang et al. (2009), https://doi.org/10.1371/journal.pone.0007646; Timonen et al. (2016), https://doi.org/10.3389/fmicb.2016.01151
27 / 17	A0A411H5R9	-1.55884	1.55884	0.0277821	0.0307705	24	EVK84_14315	Cold-shock protein	Cold shock protein		Wang et al. (2009), https://doi.org/10.1371/journal.pone.0007646; Timonen et al. (2016), https://doi.org/10.3389/fmicb.2016.01151
27 / 17	A0A034T1T9	1.27187	1.27187	0.00206039	0.00412079	24	MA13_contig00002-0167	Universal stress protein	Universal stress protein		Akgul et al. (2018), https://doi.org/10.3389/fmicb.2018.02931; Nachin et al. (2005), https://doi.org/10.1128%2FJB.187.18.6265-6272.2005
27 / 17	A0A411H755	1.86273	1.86273	1.64728e-07	3.15684e-06	24	EVK84_16740	Universal stress protein	Universal stress protein		Akgul et al. (2018), https://doi.org/10.3389/fmicb.2018.02931; Nachin et al. (2005), https://doi.org/10.1128%2FJB.187.18.6265-6272.2005
27 / 17	A0A411H741	1.31565	1.31565	2.31323e-05	0.000128603	24	uspE	Universal stress protein UspE	Universal stress protein		Akgul et al. (2018), https://doi.org/10.3389/fmicb.2018.02931; Nachin et al. (2005), https://doi.org/10.1128%2FJB.187.18.6265-6272.2005
27 / 17	A0A034SZ86	-1.1663	1.1663	0.00369685	0.00645917	24	MA13_contig00004-0004	Lipoprotein	Outer membrane factor	1e-92	VFDB, http://www.mgc.ac.cn/VFs/
27 / 17	A0A411H0W1	-1.39481	1.39481	0.00567598	0.00898653	24	EVK84_04650	Lipoprotein	Outer membrane factor	3e-93	VFDB, http://www.mgc.ac.cn/VFs/
27 / 17	A0A034SX59	-1.85288	1.85288	0.0257629	0.0291123	14	kdsB	3-deoxy-manno-octulosonate cytidylyltransferase	Outer membrane factor	3e-99	VFDB, http://www.mgc.ac.cn/VFs/
27 / 17	A0A034T293	-2.23459	2.23459	0.0181821	0.0222715	24	lptD	LPS-assembly protein LptD	Outer membrane factor		Zha et al. (2016), https://doi.org/10.1038/srep38577; Huang et al. (2019), https://doi.org/10.3389/fmicb.2019.01443; VFDB, http://www.mgc.ac.cn/VFs/
27 / 17	A0A411GZ19	1.20062	1.20062	0.00389781	0.00674523	24	ompA	Outer membrane protein A	Outer membrane factor	1e-116	VFDB, http://www.mgc.ac.cn/VFs/
27 / 17	A0A411H8D6	1.16456	1.16456	0.00017059	0.000620689	24	ompW	Outer membrane protein OmpW	Outer membrane factor		Yang et al. (2012), https://doi.org/10.1371/journal.pone.0036987; Peng et al. (2017), https://doi.org/10.3389%2Ffmicb.2017.00069
27 / 17	A0A411H487	-1.22067	1.22067	0.0177781	0.02187	22	recN	DNA repair protein RecN	Oxidative stress response	6e-89	VFDB, http://www.mgc.ac.cn/VFs/
27 / 17	A0A411H1E6	-1.07974	1.07974	0.000328668	0.00101903	24	msrA	Peptide methionine sulfoxide reductase MsrA	Oxidative stress response	2e-26	VFDB, http://www.mgc.ac.cn/VFs/
27 / 17	A0A411H6T1	-1.07812	1.07812	0.00515004	0.00833401	24	tpx	Thiol peroxidase	Oxidative stress response		Comtois et al. (2003), https://doi.org/10.1099/mic.0.25896-0; He et al. (2023), https://doi.org/10.3390%2Fmicroorganisms11040827

## Sheet: 37-17
Comparison	Uniprot ID	Ave Log2 Ratio	Absolute Log2 Ratio	p-value	q-value	# Unique Peptides	Gene Name	Protein Name	Virulence Function	E value	References
37 / 17	A0A411GYX8	1.08317	1.08317	6.92295e-07	9.66939e-06	22	EVK84_00820	ABC transporter substrate-binding protein	ABC transporter		Zhai et al. (2021), https://doi.org/10.1016/j.micpath.2021.104801; Akhtar & Turner (2022), https://doi.org/10.1016/j.micpath.2022.105734
37 / 17	A0A411H4S7	-1.15165	1.15165	3.36882e-06	3.0839e-05	22	EVK84_12365	ABC-F family ATPase	ABC transporter	9e-15	VFDB, http://www.mgc.ac.cn/VFs/
37 / 17	A0A411H4H8	-2.04218	2.04218	2.39965e-05	0.00013226	22	EVK84_11760	Amino acid ABC transporter ATP-binding protein	ABC transporter	4e-34	VFDB, http://www.mgc.ac.cn/VFs/
37 / 17	A0A034SZV6;A0A411H5H3	-1.66971	1.66971	2.54963e-05	0.000139299	22	MA13_contig00001-0214;glnH	Glutamine ABC transporter periplasmic glutamine-binding protein;Glutamine ABC transporter substrate-binding protein GlnH	ABC transporter	8e-09	VFDB, http://www.mgc.ac.cn/VFs/
37 / 17	A0A411H3C3	-1.35633	1.35633	6.68735e-05	0.000296028	22	EVK84_09520	ATP-binding cassette domain-containing protein	ABC transporter	3e-27	VFDB, http://www.mgc.ac.cn/VFs/
37 / 17	A0A411H4P6	1.6462	1.6462	8.81977e-05	0.000365315	22	EVK84_12195	Molybdate ABC transporter substrate-binding protein	ABC transporter		Zhai et al. (2021), https://doi.org/10.1016/j.micpath.2021.104801; Akhtar & Turner (2022), https://doi.org/10.1016/j.micpath.2022.105734
37 / 17	A0A411H4I2	-1.89327	1.89327	8.99327e-05	0.000371161	22	EVK84_11770	Amino acid ABC transporter permease	ABC transporter		Zhai et al. (2021), https://doi.org/10.1016/j.micpath.2021.104801; Akhtar & Turner (2022), https://doi.org/10.1016/j.micpath.2022.105734
37 / 17	A0A034T5Q9	1.34535	1.34535	0.000316109	0.000990022	22	MA13_contig00023-0013	Molybdenum ABC transporter substrate-binding protein	ABC transporter		Zhai et al. (2021), https://doi.org/10.1016/j.micpath.2021.104801; Akhtar & Turner (2022), https://doi.org/10.1016/j.micpath.2022.105734
37 / 17	A0A411H5D5	-1.41462	1.41462	0.000375879	0.00112039	22	glnQ	Glutamine ABC transporter ATP-binding protein GlnQ	ABC transporter	3e-40	VFDB, http://www.mgc.ac.cn/VFs/
37 / 17	A0A034SWQ6	-1.75798	1.75798	0.000482483	0.00137476	20	glnP	Glutamine ABC transporter permease GlnP	ABC transporter		Zhai et al. (2021), https://doi.org/10.1016/j.micpath.2021.104801; Akhtar & Turner (2022), https://doi.org/10.1016/j.micpath.2022.105734
37 / 17	A0A411H5U7	-1.31327	1.31327	0.00062307	0.00167417	22	fetA	Iron ABC transporter ATP-binding protein FetA	ABC transporter	5e-26	VFDB, http://www.mgc.ac.cn/VFs/
37 / 17	A0A034SWP0	-1.73515	1.73515	0.000625536	0.00167948	19	malK	Maltose/maltodextrin ABC transporter ATP-binding protein MalK	ABC transporter	3e-43	VFDB, http://www.mgc.ac.cn/VFs/
37 / 17	A0A411H4H9	-1.6901	1.6901	0.000657722	0.00175087	22	EVK84_11775	Glutamate/aspartate ABC transporter substrate-binding protein	ABC transporter	6e-15	VFDB, http://www.mgc.ac.cn/VFs/
37 / 17	A0A411H6V7	-1.11422	1.11422	0.00296777	0.00543354	22	EVK84_16205	Peptide ABC transporter substrate-binding protein	ABC transporter		Zhai et al. (2021), https://doi.org/10.1016/j.micpath.2021.104801; Akhtar & Turner (2022), https://doi.org/10.1016/j.micpath.2022.105734
37 / 17	A0A034SUS7	2.12189	2.12189	0.00319646	0.00574828	17	EVK84_07500	Ribose ABC transporter permease	ABC transporter		Zhai et al. (2021), https://doi.org/10.1016/j.micpath.2021.104801; Akhtar & Turner (2022), https://doi.org/10.1016/j.micpath.2022.105734
37 / 17	A0A034T3V2	-1.35288	1.35288	0.00349061	0.00616753	22	MA13_contig00005-0254	ABC-type transporter, periplasmic subunit family 3	ABC transporter	2e-16	VFDB, http://www.mgc.ac.cn/VFs/
37 / 17	A0A034T3U5;A0A411GZX5	-1.04385	1.04385	0.00532772	0.00854123	20	MA13_contig00007-0081;EVK84_02695	Membrane transporter;Acetylneuraminate ABC transporter	ABC transporter		Zhai et al. (2021), https://doi.org/10.1016/j.micpath.2021.104801; Akhtar & Turner (2022), https://doi.org/10.1016/j.micpath.2022.105734
37 / 17	A0A034T407;A0A411H2J7	1.23917	1.23917	0.0256376	0.0290048	16	MA13_contig00006-0067;EVK84_08095	Dipeptide transport ATP-binding protein DppF;ABC transporter ATP-binding protein	ABC transporter	7e-28	VFDB, http://www.mgc.ac.cn/VFs/
37 / 17	A0A411H5C6	1.02498	1.02498	0.0314847	0.0338975	22	EVK84_13420	ABC transporter permease	ABC transporter	0.007	VFDB, http://www.mgc.ac.cn/VFs/
37 / 17	A0A034SWY8;A0A411H5I5	-1.33791	1.33791	0.0403176	0.0410936	15	MA13_contig00001-0298;artQ	Arginine ABC transporter, permease protein ArtQ;Arginine ABC transporter permease ArtQ	ABC transporter	7e-05	VFDB, http://www.mgc.ac.cn/VFs/
37 / 17	A0A411GYY4	-1.72421	1.72421	0.043844	0.0437931	22	EVK84_00780	ABC transporter substrate-binding protein	ABC transporter	4e-08	VFDB, http://www.mgc.ac.cn/VFs/
37 / 17	A0A411H6H4	-2.31695	2.31695	6.67529e-06	5.10585e-05	22	EVK84_15465	Acid shock protein	Acid resistance		Foster (1991), https://doi.org/10.1128%2Fjb.173.21.6896-6902.1991; Wang et al. (2009), https://doi.org/10.1371/journal.pone.0007646;
37 / 17	A0A411H5B5	-1.8627	1.8627	1.45171e-05	9.01945e-05	22	EVK84_13370	Acid resistance putative oxidoreductase YdeP	Acid resistance		Johnson et al. (2014), http://dx.doi.org/10.1111/mmi.12704; Masuda & Church (2003), https://doi.org/10.1046/j.1365-2958.2003.03477.x
37 / 17	A0A411H1M9	1.34902	1.34902	1.93944e-05	0.000111787	22	EVK84_05945	HdeD family acid-resistance protein	Acid resistance		Gao et al. (2020), https://doi.org/10.1016/j.vetmic.2019.108555; Masuda & Church (2003), https://doi.org/10.1046/j.1365-2958.2003.03477.x
37 / 17	A0A034T6V5;A0A411H3W9	-1.63897	1.63897	0.00030525	0.000962912	22	hdeB	Acid stress chaperone HdeB	Acid resistance		Dahl et al. (2015), https://doi.org/10.1074/jbc.M114.612986
37 / 17	A0A034T3Q8	-2.71624	2.71624	0.00250832	0.0047726	22	hdeB	Acid stress chaperone HdeB	Acid resistance		Dahl et al. (2015), https://doi.org/10.1074/jbc.M114.612986
37 / 17	A0A411H4D2	-1.72125	1.72125	0.0028185	0.00521855	22	hdeB	Acid stress chaperone HdeB	Acid resistance		Dahl et al. (2015), https://doi.org/10.1074/jbc.M114.612986
37 / 17	A0A411GZL4	1.12497	1.12497	0.0481233	0.0468838	22	EVK84_02215	Fimbrial protein	Adhesion factor		Leung et al. (2012),https://doi.org/10.1016/j.micinf.2011.08.005
37 / 17	A0A411H3P9	-1.01544	1.01544	1.79429e-08	6.23833e-07	22	pmbA	Metalloprotease PmbA	Antimicrobial factor		Rodríguez-Sáinz et al. (1990), M. C. Rodríguez-Sáinz
37 / 17	A0A034TA13	-2.18065	2.18065	6.83422e-06	5.18136e-05	16	MA13_contig00014-0065	Methyl-accepting chemotaxis protein	Chemotaxis and flagellar motility	2e-55	VFDB, http://www.mgc.ac.cn/VFs/
37 / 17	A0A411H5W4	-2.54673	2.54673	9.21796e-05	0.000378906	22	EVK84_14340	Flagellin	Chemotaxis and flagellar motility	4e-93	VFDB, http://www.mgc.ac.cn/VFs/
37 / 17	A0A411H5Y9	-4.26974	4.26974	0.000165322	0.000606472	22	EVK84_14345	Flagellin	Chemotaxis and flagellar motility	4e-97	VFDB, http://www.mgc.ac.cn/VFs/
37 / 17	A0A411GYV6	-2.68241	2.68241	0.000773919	0.00196865	22	EVK84_00715	Methyl-accepting chemotaxis protein	Chemotaxis and flagellar motility	1e-165	VFDB, http://www.mgc.ac.cn/VFs/
37 / 17	A0A034T191;A0A411H5Q9	-1.76422	1.76422	0.00081468	0.0020483	22	MA13_contig00001-0382;fliM	Flagellar motor switch protein FliM	Chemotaxis and flagellar motility	1e-159	VFDB, http://www.mgc.ac.cn/VFs/
37 / 17	A0A034SYB0	-2.3316	2.3316	0.000896713	0.00220102	20	cheZ	Protein phosphatase CheZ	Chemotaxis and flagellar motility	1e-78	VFDB, http://www.mgc.ac.cn/VFs/
37 / 17	A0A034T133	-1.50272	1.50272	0.00181978	0.00373505	17	flgH	Flagellar L-ring protein	Chemotaxis and flagellar motility	5e-87	VFDB, http://www.mgc.ac.cn/VFs/
37 / 17	A0A411H847	-2.54923	2.54923	0.0019112	0.00387645	22	cheA	Chemotaxis protein CheA	Chemotaxis and flagellar motility	0	VFDB, http://www.mgc.ac.cn/VFs/
37 / 17	A0A034T2A5;A0A411GYV7	-2.83665	2.83665	0.00263679	0.00495361	22	MA13_contig00002-0347;cheW	Chemotaxis protein CheW	Chemotaxis and flagellar motility	1e-68	VFDB, http://www.mgc.ac.cn/VFs/
37 / 17	A0A034SZG9;A0A411H5R3	-1.66559	1.66559	0.0035064	0.00618608	22	MA13_contig00001-0381;fliN	Flagellar motor switch protein FliN	Chemotaxis and flagellar motility	2e-42	VFDB, http://www.mgc.ac.cn/VFs/
37 / 17	A0A034SWE6	-1.78409	1.78409	0.00568751	0.00899652	22	cheY	Chemotaxis protein CheY	Chemotaxis and flagellar motility	5e-55	VFDB, http://www.mgc.ac.cn/VFs/
37 / 17	A0A034SU84	-1.03038	1.03038	0.00766423	0.011425	22	MA13_contig00001-0388	Flagellar motor switch protein FliG	Chemotaxis and flagellar motility	1e-151	VFDB, http://www.mgc.ac.cn/VFs/
37 / 17	A0A034SX86	-1.94022	1.94022	0.0217457	0.0256947	8	fliL	Flagellar protein FliL	Chemotaxis and flagellar motility	3e-32	VFDB, http://www.mgc.ac.cn/VFs/
37 / 17	A0A034T0H7;A0A411GZ21	-1.05898	1.05898	0.0224756	0.0263132	22	cheB	Protein-glutamate methylesterase/protein-glutamine glutaminase	Chemotaxis and flagellar motility	1e-172	VFDB, http://www.mgc.ac.cn/VFs/
37 / 17	A0A411H711	-2.83547	2.83547	0.0345713	0.0364949	9	EVK84_16705	Methyl-accepting chemotaxis protein	Chemotaxis and flagellar motility	2e-67	VFDB, http://www.mgc.ac.cn/VFs/
37 / 17	A0A034SS50	-5.15085	5.15085	5.52498e-06	4.49679e-05	22	EVK84_14160	Cold shock DNA-binding domain protein	Cold shock protein		Wang et al. (2009), https://doi.org/10.1371/journal.pone.0007646; Timonen et al. (2016), https://doi.org/10.3389/fmicb.2016.01151
37 / 17	A0A411H6W7	-2.45102	2.45102	0.00186356	0.00379773	22	EVK84_16285	Cold-shock protein	Cold shock protein		Wang et al. (2009), https://doi.org/10.1371/journal.pone.0007646; Timonen et al. (2016), https://doi.org/10.3389/fmicb.2016.01151
37 / 17	A0A411H5R9	-1.85012	1.85012	0.0133192	0.0174049	22	EVK84_14315	Cold-shock protein	Cold shock protein		Wang et al. (2009), https://doi.org/10.1371/journal.pone.0007646; Timonen et al. (2016), https://doi.org/10.3389/fmicb.2016.01151
37 / 17	A0A034T534	1.95598	1.95598	3.00987e-08	9.24996e-07	22	groES	Co-chaperonin GroES	Heat shock protein		Fourie & Wilson (2020), https://doi.org/10.3390%2Fvaccines8040773
37 / 17	A0A034SXQ9	1.57311	1.57311	3.59083e-08	1.03862e-06	22	dnaJ	Chaperone protein DnaJ	Heat shock protein	0.0002	VFDB, http://www.mgc.ac.cn/VFs/
37 / 17	A0A411GZT5	1.25597	1.25597	1.66956e-06	1.86433e-05	22	htpG	Chaperone protein HtpG	Heat shock protein		Dang, Hu, & Sun (2011), https://doi.org/10.1016/j.vetmic.2011.05.030
37 / 17	A0A411H1J6	1.81977	1.81977	2.27901e-06	2.36276e-05	22	groL	Chaperonin GroEL	Heat shock protein	0	VFDB, http://www.mgc.ac.cn/VFs/
37 / 17	A0A411H2C0	1.01005	1.01005	0.00039023	0.00114998	22	hemN	Coproporphyrinogen-III oxidase	Heme-hemoglobin uptake	4e-19	VFDB, http://www.mgc.ac.cn/VFs/
37 / 17	A0A411H6U2	-2.11603	2.11603	0.00043953	0.00126388	18	EVK84_16440	Hemin-degrading factor	Heme-hemoglobin uptake	1e-114	VFDB, http://www.mgc.ac.cn/VFs/
37 / 17	A0A034T1Q4	-1.01993	1.01993	0.00237138	0.00456249	22	hemF	Oxygen-dependent coproporphyrinogen-III oxidase	Heme-hemoglobin uptake		Zhu et al. (2000), https://doi.org/10.1128/jb.182.23.6783-6790.2000; Choby & Skaar (2019), https://doi.org/10.1128%2FmSphere.00235-19
37 / 17	A0A411H6Y5	-1.80398	1.80398	0.00828787	0.0121753	21	hutX	Heme utilization cystosolic carrier protein HutX	Heme-hemoglobin uptake	3e-50	VFDB, http://www.mgc.ac.cn/VFs/
37 / 17	A0A411GZW6	2.25931	2.25931	4.89591e-10	4.43466e-08	21	EVK84_02675	HlyD family secretion protein	Hemolysis	6e-24	VFDB, http://www.mgc.ac.cn/VFs/
37 / 17	A0A411H5F7	1.05192	1.05192	0.00920603	0.0131646	22	hlyD	Secretion protein HlyD	Hemolysis	9e-06	VFDB, http://www.mgc.ac.cn/VFs/
37 / 17	A0A411H4K4	-1.0781	1.0781	0.000145077	0.000544553	22	fur	Ferric uptake regulation protein	Iron Uptake	1e-77	VFDB, http://www.mgc.ac.cn/VFs/
37 / 17	A0A034T6F0	-1.09055	1.09055	0.04131	0.0418572	22	MA13_contig00006-0168	Ferrous iron transport protein B	Iron Uptake	0	VFDB, http://www.mgc.ac.cn/VFs/
37 / 17	A0A411GZL0	1.53533	1.53533	4.49948e-07	7.03964e-06	22	EVK84_02085	Inhibitor of vertebrate lysozyme	Lyzozyme inhibition		Li, Wang, & Sun (2015), https://doi.org/10.1128/IAI.02473-14; Vanderkelen et al. (2011), https://doi.org/10.1007%2Fs00018-010-0507-3
37 / 17	A0A411H6N8	2.34438	2.34438	0.0223637	0.0262215	22	EVK84_15275	Inhibitor of g-type lysozyme	Lyzozyme inhibition		Guo et al. (2022), https://doi.org/10.3389/fmars.2022.1012323; Vanderkelen et al. (2011), https://doi.org/10.1007%2Fs00018-010-0507-3
37 / 17	A0A411H3Z0	-1.18515	1.18515	2.16176e-06	2.26164e-05	21	pgeF	Purine nucleoside phosphorylase	Nucleotide biosynthesis		Garde et al. (2021); https://doi.org/10.1128/ecosalplus.ESP-0010-2020; Goncheva et al. (2022), https://doi.org/10.1016/j.tim.2021.12.007
37 / 17	A0A411H1U9	-1.18898	1.18898	0.000231495	0.000776613	22	purD	Phosphoribosylamine--glycine ligase	Nucleotide biosynthesis	3e-56	VFDB, http://www.mgc.ac.cn/VFs/
37 / 17	A0A411GZM3	-1.02376	1.02376	0.00041925	0.00121777	22	purC	Phosphoribosylaminoimidazole-succinocarboxamide synthase	Nucleotide biosynthesis	2e-06	VFDB, http://www.mgc.ac.cn/VFs/
37 / 17	A0A034T2W6;A0A411H1F4	1.36723	1.36723	5.63312e-05	0.000256471	18	MA13_contig00004-0224;sugE	Quaternary ammonium compound-resistance protein SugE1;Quaternary ammonium compound efflux SMR transporter SugE	Other efflux transporter		Chung & Saier (2002), https://doi.org/10.1128/jb.184.9.2543-2545.2002; Haley et al. (2023), https://doi.org/10.3390%2Fantibiotics12101559
37 / 17	A0A034T3I3;A0A411H444	-1.2564	1.2564	0.000227223	0.000766015	21	MA13_contig00005-0101;emrB	Multidrug resistance protein B;Multidrug efflux MFS transporter subunit EmrB	Other efflux transporter	1e-177	VFDB, http://www.mgc.ac.cn/VFs/
37 / 17	A0A411GZP8	2.45893	2.45893	0.000425366	0.00123034	16	acrR	DNA-binding transcriptional repressor AcrR	Other efflux transporter	1e-05	VFDB, http://www.mgc.ac.cn/VFs/
37 / 17	A0A411H7T7	-1.81342	1.81342	6.14771e-07	9.0356e-06	22	EVK84_05170	YgiW/YdeI family stress tolerance OB fold protein	Other stress response		Arunima et al. (2021), https://doi.org/10.1128%2FJB.00237-20; Juárez-Rodríguez et al. (2013), https://doi.org/10.1099%2Fmic.0.066183-0
37 / 17	A0A411GZW5	1.67865	1.67865	0.000692733	0.00182014	22	EVK84_02825	Complement resistance protein TraT	Other stress response		Li et al. (2022), https://doi.org/10.1038/s42003-022-03587-3
37 / 17	A0A411H6R7	-2.82568	2.82568	1.22354e-06	1.47769e-05	22	EVK84_15995	OmpA family protein	Outer membrane factor	3e-16	VFDB, http://www.mgc.ac.cn/VFs/
37 / 17	A0A411H5Q2	-1.03611	1.03611	1.54077e-06	1.7405e-05	22	lolA	Outer-membrane lipoprotein carrier protein	Outer membrane factor		Peng et al. (2017), https://doi.org/10.3389%2Ffmicb.2017.00069
37 / 17	A0A034T0C9;A0A411H4Z0	1.50036	1.50036	2.0461e-06	2.17367e-05	22	MA13_contig00001-0061;mlaA	Lipoprotein;Phospholipid-binding lipoprotein MlaA	Outer membrane factor		Abellon-Ruiz (2022), https://doi.org/10.1042/ETLS20220087; Peng et al. (2017), https://doi.org/10.3389%2Ffmicb.2017.00069
37 / 17	A0A034T221	2.10166	2.10166	2.34705e-06	2.41151e-05	22	ompA	Outer membrane protein A	Outer membrane factor	1e-116	VFDB, http://www.mgc.ac.cn/VFs/
37 / 17	A0A034T4Q0;A0A411H781	1.64482	1.64482	6.26426e-06	4.89158e-05	22	MA13_contig00014-0023;EVK84_16935	Outer membrane lipoprotein pcp;Glycine zipper 2TM domain-containing protein	Outer membrane factor		Kim et al. (2005), https://doi.org/10.1073/pnas.0501234102
37 / 17	A0A411H234	1.40292	1.40292	8.22821e-06	5.93742e-05	22	tolC	Outer membrane channel protein TolC	Outer membrane factor	3e-15	VFDB, http://www.mgc.ac.cn/VFs/
37 / 17	A0A411H1P9	-2.55312	2.55312	9.31512e-06	6.54339e-05	18	EVK84_06130	Lipoprotein	Outer membrane factor		Peng et al. (2017), https://doi.org/10.3389%2Ffmicb.2017.00069
37 / 17	A0A411H4E7	-1.53977	1.53977	1.02414e-05	6.96658e-05	16	lpxH	UDP-2,3-diacylglucosamine hydrolase	Outer membrane factor	3e-48	VFDB, http://www.mgc.ac.cn/VFs/
37 / 17	A0A411H029	1.03846	1.03846	2.41137e-05	0.000132587	15	EVK84_02690	N-acetylneuraminic acid outer membrane channel protein NanC	Outer membrane factor	0.008	VFDB, http://www.mgc.ac.cn/VFs/
37 / 17	A0A034SXZ2	1.40054	1.40054	2.81472e-05	0.000151379	22	EVK84_07220	OmpA family lipoprotein	Outer membrane factor	1e-17	VFDB, http://www.mgc.ac.cn/VFs/
37 / 17	A0A411H7W3	1.5792	1.5792	7.52211e-05	0.00032243	22	ompC	Porin OmpC	Outer membrane factor	8e-22	VFDB, http://www.mgc.ac.cn/VFs/
37 / 17	A0A411H6Z3	1.60802	1.60802	0.000214672	0.000741126	22	EVK84_16710	Slp family lipoprotein	Outer membrane factor		Cole et al. (2021); https://doi.org/10.1074%2Fjbc.REV120.008745
37 / 17	A0A411H7A4	2.61213	2.61213	0.000779718	0.00197774	22	EVK84_17135	PagC	Outer membrane factor	2e-25	VFDB, http://www.mgc.ac.cn/VFs/
37 / 17	A0A411GZ19	2.46808	2.46808	0.00228374	0.00443103	22	ompA	Outer membrane protein A	Outer membrane factor	1e-116	VFDB, http://www.mgc.ac.cn/VFs/
37 / 17	A0A411GYK2	1.38777	1.38777	0.00250406	0.00476713	22	EVK84_00040	MipA/OmpV family protein	Outer membrane factor		Kaur & Mukhopadhaya (2020), https://doi.org/10.1111/cmi.13172; Zhang et al. (2015), https://doi.org/10.1093/femsle/fnv074
37 / 17	A0A411H2G9	-1.59217	1.59217	0.00380225	0.00660644	22	EVK84_07760	5'-nucleotidase, lipoprotein e(P4) family	Outer membrane factor	1e-15	VFDB, http://www.mgc.ac.cn/VFs/
37 / 17	A0A034SZ86	-1.12488	1.12488	0.00448583	0.00751715	22	MA13_contig00004-0004	Lipoprotein	Outer membrane factor	1e-92	VFDB, http://www.mgc.ac.cn/VFs/
37 / 17	A0A034T8A9	-1.59107	1.59107	0.00500204	0.00815972	22	MA13_contig00018-0003	Outer membrane lipoprotein e (P4) / NMN 5'-nucleotidase	Outer membrane factor	1e-15	VFDB, http://www.mgc.ac.cn/VFs/
37 / 17	A0A411H0W1	-1.35133	1.35133	0.00652595	0.00998944	22	EVK84_04650	Lipoprotein	Outer membrane factor	3e-93	VFDB, http://www.mgc.ac.cn/VFs/
37 / 17	A0A411H8D6	1.73049	1.73049	0.00762402	0.0113798	22	ompW	Outer membrane protein OmpW	Outer membrane factor		Schmitt et al. (2023), https://doi.org/10.1186/s12866-023-02904-y; Peng et al. (2017), https://doi.org/10.3389%2Ffmicb.2017.00069
37 / 17	A0A034SWW5;A0A411H893	2.27753	2.27753	0.0306493	0.0331954	10	MA13_contig00001-0278;EVK84_13760	Outer membrane usher protein PapC;PapC/FimD family outer membrane usher protein	Outer membrane factor	0	VFDB, http://www.mgc.ac.cn/VFs/
37 / 17	A0A411H3P8	1.59728	1.59728	4.42776e-08	1.21923e-06	22	EVK84_10125	Oxidative stress defense protein	Oxidative stress response		Comtois et al. (2003), https://doi.org/10.1099/mic.0.25896-0; He et al. (2023), https://doi.org/10.3390%2Fmicroorganisms11040827
37 / 17	A0A034T709	-2.03144	2.03144	1.35704e-07	2.71566e-06	22	katG	Catalase-peroxidase	Oxidative stress response	0	VFDB, http://www.mgc.ac.cn/VFs/
37 / 17	A0A411H1E6	-1.98363	1.98363	1.15919e-06	1.40987e-05	22	msrA	Peptide methionine sulfoxide reductase MsrA	Oxidative stress response	2e-26	VFDB, http://www.mgc.ac.cn/VFs/
37 / 17	A0A411H003	-1.94894	1.94894	1.47712e-05	9.14431e-05	22	katG	Catalase-peroxidase	Oxidative stress response	0	VFDB, http://www.mgc.ac.cn/VFs/
37 / 17	A0A411GZE9	1.16599	1.16599	4.82465e-05	0.000232583	22	EVK84_01925	Thioredoxin-dependent thiol peroxidase	Oxidative stress response	0.0008	VFDB, http://www.mgc.ac.cn/VFs/
37 / 17	A0A411H6T1	-1.30878	1.30878	0.00133961	0.00298829	22	tpx	Thiol peroxidase	Oxidative stress response		Comtois et al. (2003), https://doi.org/10.1099/mic.0.25896-0; He et al. (2023), https://doi.org/10.3390%2Fmicroorganisms11040827
37 / 17	A0A034TA30	-1.00931	1.00931	0.00315663	0.00569152	22	MA13_contig00015-0009	Superoxide dismutase [Cu-Zn]	Oxidative stress response	3e-66	VFDB, http://www.mgc.ac.cn/VFs/
37 / 17	A0A411H5T0	-1.54316	1.54316	0.0266013	0.0297956	22	EVK84_14080	Thioredoxin	Oxidative stress response		Comtois et al. (2003), https://doi.org/10.1099/mic.0.25896-0; He et al. (2023), https://doi.org/10.3390%2Fmicroorganisms11040827
37 / 17	A0A411H063	-2.60728	2.60728	0.0223705	0.0262215	12	EVK84_03230	Labile enterotoxin output A	Toxin		Gonzales-Siles & Sjöling (2015), https://doi.org/10.1111/1462-2920.13106; Ding et al. (2023), https://doi.org/10.3389%2Ffimmu.2023.1264560
37 / 17	A0A411H1L0	1.7542	1.7542	9.22497e-05	0.000378906	22	torR	Two-component system response regulator TorR	Two-component regulatory system	1e-26	VFDB, http://www.mgc.ac.cn/VFs/
37 / 17	A0A411H1A4	-2.667	2.667	0.000247819	0.000821765	20	pmrA	Two-component system response regulator PmrA	Two-component regulatory system	7e-57	VFDB, http://www.mgc.ac.cn/VFs/
37 / 17	A0A411GZJ1	1.26268	1.26268	0.000352165	0.0010746	22	phoR	Phosphate regulon sensor protein PhoR	Two-component regulatory system	7e-26	VFDB, http://www.mgc.ac.cn/VFs/
37 / 17	A0A034T1W6	-1.16459	1.16459	0.0281999	0.0311402	20	EVK84_02965	CesD/SycD/LcrH family type III secretion system chaperone	Type III secretion system	1e-27	VFDB, http://www.mgc.ac.cn/VFs/
37 / 17	A0A411H525	-2.02061	2.02061	5.42907e-05	0.000250678	22	EVK84_12900	Type VI secretion lipoprotein TssJ	Type VI secretion system	2e-25	VFDB, http://www.mgc.ac.cn/VFs/
37 / 17	A0A034T1N5	-2.56672	2.56672	0.000101544	0.000408789	20	MA13_contig00001-0084	Type VI secretion system protein EvpP	Type VI secretion system		Qin et al. (2020), https://doi.org/10.3389/fcimb.2020.00053; Leung et al. (2019), https://doi.org/10.1080/21505594.2019.1621648
37 / 17	A0A411H509	-2.99767	2.99767	0.000173832	0.00062812	22	tssC	Type VI secretion system contractile sheath large subunit	Type VI secretion system	1e-168	VFDB, http://www.mgc.ac.cn/VFs/
37 / 17	A0A411H566	-3.45387	3.45387	0.000262684	0.000853783	12	tssE	Type VI secretion system baseplate subunit TssE	Type VI secretion system	3e-19	VFDB, http://www.mgc.ac.cn/VFs/
37 / 17	A0A411H530	-3.11565	3.11565	0.00031291	0.000982696	22	tssB	Type VI secretion system contractile sheath small subunit	Type VI secretion system	3e-45	VFDB, http://www.mgc.ac.cn/VFs/
37 / 17	A0A411H521	-1.78488	1.78488	0.000521963	0.00145828	22	tssA	Type VI secretion system protein TssA	Type VI secretion system	1e-37	VFDB, http://www.mgc.ac.cn/VFs/
37 / 17	A0A411H501	-2.07309	2.07309	0.00165453	0.00350455	22	tssK	Type VI secretion system baseplate subunit TssK	Type VI secretion system	1e-109	VFDB, http://www.mgc.ac.cn/VFs/
37 / 17	A0A411H551	-1.49318	1.49318	0.00246611	0.00471052	16	tssI	Type VI secretion system tip protein VgrG	Type VI secretion system	1e-121	VFDB, http://www.mgc.ac.cn/VFs/
37 / 17	A0A034T0D6	-1.85428	1.85428	0.00898218	0.0129196	22	MA13_contig00001-0071	Type VI secretion system protein EvpM	Type VI secretion system	1e-111	VFDB, http://www.mgc.ac.cn/VFs/
37 / 17	A0A411H895	-2.04915	2.04915	0.0111965	0.0152873	16	EVK84_12940	Type VI secretion protein	Type VI secretion system		Leung et al. (2019), https://doi.org/10.1080/21505594.2019.1621655
37 / 17	A0A034SYK7	-2.20151	2.20151	0.0305956	0.0331619	12	MA13_contig00001-0075	Type VI secretion system protein EvpI	Type VI secretion system	1e-124	VFDB, http://www.mgc.ac.cn/VFs/
37 / 17	A0A411H5D3	-1.92947	1.92947	0.0375837	0.0389049	22	EVK84_12945	Type VI secretion system tube protein Hcp	Type VI secretion system	2e-23	VFDB, http://www.mgc.ac.cn/VFs/
37 / 17	A0A411H755	2.29982	2.29982	3.16629e-06	2.93756e-05	22	EVK84_16740	Universal stress protein	Universal stress protein		Akgul et al. (2018), https://doi.org/10.3389/fmicb.2018.02931; Nachin et al. (2005), https://doi.org/10.1128%2FJB.187.18.6265-6272.2005
37 / 17	A0A411GZA8	1.45603	1.45603	3.47887e-06	3.1678e-05	22	EVK84_01485	Universal stress protein	Universal stress protein		Akgul et al. (2018), https://doi.org/10.3389/fmicb.2018.02931; Nachin et al. (2005), https://doi.org/10.1128%2FJB.187.18.6265-6272.2006
37 / 17	A0A411H7I9	1.09194	1.09194	4.91441e-06	4.10568e-05	22	EVK84_17485	Universal stress protein	Universal stress protein		Akgul et al. (2018), https://doi.org/10.3389/fmicb.2018.02931; Nachin et al. (2005), https://doi.org/10.1128%2FJB.187.18.6265-6272.2007
37 / 17	A0A034T4U0	2.06713	2.06713	1.08728e-05	7.29518e-05	22	MA13_contig00014-0073	Universal stress protein E	Universal stress protein		Akgul et al. (2018), https://doi.org/10.3389/fmicb.2018.02931; Nachin et al. (2005), https://doi.org/10.1128%2FJB.187.18.6265-6272.2008
37 / 17	A0A411H6V3	1.42793	1.42793	8.13688e-05	0.000340347	22	EVK84_15635	Universal stress protein UspA	Universal stress protein		Akgul et al. (2018), https://doi.org/10.3389/fmicb.2018.02931; Nachin et al. (2005), https://doi.org/10.1128%2FJB.187.18.6265-6272.2009
37 / 17	A0A034T1T9	1.82607	1.82607	0.00152859	0.00330486	22	MA13_contig00002-0167	Universal stress protein	Universal stress protein		Akgul et al. (2018), https://doi.org/10.3389/fmicb.2018.02931; Nachin et al. (2005), https://doi.org/10.1128%2FJB.187.18.6265-6272.2010
37 / 17	A0A411H741	2.91593	2.91593	0.00168425	0.00355437	22	uspE	Universal stress protein UspE	Universal stress protein		Akgul et al. (2018), https://doi.org/10.3389/fmicb.2018.02931; Nachin et al. (2005), https://doi.org/10.1128%2FJB.187.18.6265-6272.2011
37 / 17	A0A034SX47	1.47095	1.47095	0.0155398	0.0196384	22	uspA	Universal stress protein	Universal stress protein		Akgul et al. (2018), https://doi.org/10.3389/fmicb.2018.02931; Nachin et al. (2005), https://doi.org/10.1128%2FJB.187.18.6265-6272.2012

## Sheet: 37-27
Comparison	Uniprot ID	Ave Log2 Ratio	p-value	q-value	# Unique Peptides	Gene Name	Protein Name	Virulence Function	E value	References
37 / 27	A0A034SZV6;A0A411H5H3	-1.42479	4.77168e-10	4.43466e-08	22	MA13_contig00001-0214;glnH	Glutamine ABC transporter periplasmic glutamine-binding protein;Glutamine ABC transporter substrate-binding protein GlnH	ABC transporter	8e-09	VFDB, http://www.mgc.ac.cn/VFs/
37 / 27	A0A034SWQ6	-1.63416	0.000860832	0.00213779	20	glnP	Glutamine ABC transporter permease GlnP	ABC transporter		Akhtar & Turner (2022), https://doi.org/10.1016/j.micpath.2022.105734; VFDB, http://www.mgc.ac.cn/VFs/
37 / 27	A0A411GYY4	-1.00515	0.000862527	0.00214046	22	EVK84_00780	ABC transporter substrate-binding protein	ABC transporter	4e-08	VFDB, http://www.mgc.ac.cn/VFs/
37 / 27	A0A411H5C6	1.30691	0.0175835	0.0216616	22	EVK84_13420	ABC transporter permease	ABC transporter	0.007	VFDB, http://www.mgc.ac.cn/VFs/
37 / 27	A0A034SUS7	1.62623	0.0328757	0.0351096	16	EVK84_07500	Ribose ABC transporter permease	ABC transporter		Akhtar & Turner (2022), https://doi.org/10.1016/j.micpath.2022.105734; VFDB, http://www.mgc.ac.cn/VFs/
37 / 27	A0A411H2C1	1.01267	0.0343469	0.0363455	22	rbsA	Ribose ABC transporter ATP-binding protein RbsA	ABC transporter	2e-20	VFDB, http://www.mgc.ac.cn/VFs/
37 / 27	A0A034T407;A0A411H2J7	1.03246	0.0523426	0.0498791	20	MA13_contig00006-0067;EVK84_08095	Dipeptide transport ATP-binding protein DppF;ABC transporter ATP-binding protein	ABC transporter	7e-28	VFDB, http://www.mgc.ac.cn/VFs/
37 / 27	A0A034T3Q8	-2.53926	1.93714e-05	0.000111787	22	hdeB	Acid stress chaperone HdeB	Acid resistance		Dahl et al. (2015), https://doi.org/10.1074/jbc.M114.612986
37 / 27	A0A411H4D2	-1.79982	5.82402e-05	0.000263767	22	hdeB	Acid stress chaperone HdeB	Acid resistance		Dahl et al. (2015), https://doi.org/10.1074/jbc.M114.612986
37 / 27	A0A411H6H4	-1.43531	0.000139241	0.000527828	22	EVK84_15465	Acid shock protein	Acid resistance		Foster (1991), https://doi.org/10.1128%2Fjb.173.21.6896-6902.1991; Wang et al. (2009), https://doi.org/10.1371/journal.pone.0007646;
37 / 27	A0A411H5B5	-2.28618	0.00013958	0.000528532	22	EVK84_13370	Acid resistance putative oxidoreductase YdeP	Acid resistance		Johnson et al. (2014), http://dx.doi.org/10.1111/mmi.12704; Masuda & Church (2003), https://doi.org/10.1046/j.1365-2958.2003.03477.x
37 / 27	A0A411GZN2	1.12716	0.00432062	0.00732229	18	EVK84_02230	Type 1 fimbrial protein	Adhesion factor	3e-21	VFDB, http://www.mgc.ac.cn/VFs/
37 / 27	A0A411GZL4	1.53874	0.0231776	0.0269427	20	EVK84_02215	Fimbrial protein	Adhesion Factor		Leung et al. (2012),https://doi.org/10.1016/j.micinf.2011.08.005
37 / 27	A0A034TA13	-1.91912	0.000459902	0.00131696	14	MA13_contig00014-0065	Methyl-accepting chemotaxis protein	Chemotaxis and flagellar motility	2e-55	VFDB, http://www.mgc.ac.cn/VFs/
37 / 27	A0A411H5Y9	-4.32793	0.000658684	0.00175208	22	EVK84_14345	Flagellin	Chemotaxis and flagellar motility	4e-97	VFDB, http://www.mgc.ac.cn/VFs/
37 / 27	A0A411GYV6	-2.34741	0.00151832	0.00329097	22	EVK84_00715	Methyl-accepting chemotaxis protein	Chemotaxis and flagellar motility	1e-165	VFDB, http://www.mgc.ac.cn/VFs/
37 / 27	A0A034T2A5;A0A411GYV7	-2.40235	0.00330057	0.00589241	22	MA13_contig00002-0347;cheW	Chemotaxis protein CheW	Chemotaxis and flagellar motility	1e-68	VFDB, http://www.mgc.ac.cn/VFs/
37 / 27	A0A411H847	-2.4142	0.00354302	0.00624109	22	cheA	Chemotaxis protein CheA	Chemotaxis and flagellar motility	0	VFDB, http://www.mgc.ac.cn/VFs/
37 / 27	A0A034SYB0	-2.55952	0.00564935	0.00895261	20	cheZ	Protein phosphatase CheZ	Chemotaxis and flagellar motility	1e-78	VFDB, http://www.mgc.ac.cn/VFs/
37 / 27	A0A034SWE6	-1.79716	0.00786933	0.01166	22	cheY	Chemotaxis protein CheY	Chemotaxis and flagellar motility	5e-55	VFDB, http://www.mgc.ac.cn/VFs/
37 / 27	A0A034T191;A0A411H5Q9	-1.98286	0.027709	0.0307164	22	MA13_contig00001-0382;fliM	Flagellar motor switch protein FliM	Chemotaxis and flagellar motility	1e-159	VFDB, http://www.mgc.ac.cn/VFs/
37 / 27	A0A034SZG9;A0A411H5R3	-1.67596	0.0293814	0.0320847	20	MA13_contig00001-0381;fliN	Flagellar motor switch protein FliN	Chemotaxis and flagellar motility	2e-42	VFDB, http://www.mgc.ac.cn/VFs/
37 / 27	A0A034T133	-1.25513	0.0298475	0.0325317	16	flgH	Flagellar L-ring protein	Chemotaxis and flagellar motility	5e-87	VFDB, http://www.mgc.ac.cn/VFs/
37 / 27	A0A034SS50	-2.54824	1.60261e-09	1.0575e-07	22	EVK84_14160	Cold shock DNA-binding domain protein	Cold shock protein		Wang et al. (2009), https://doi.org/10.1371/journal.pone.0007646; Timonen et al. (2016), https://doi.org/10.3389/fmicb.2016.01151
37 / 27	A0A411H6W7	-1.61431	3.63402e-06	3.25737e-05	22	EVK84_16285	Cold-shock protein	Cold shock protein		Wang et al. (2009), https://doi.org/10.1371/journal.pone.0007646; Timonen et al. (2016), https://doi.org/10.3389/fmicb.2016.01151
37 / 27	A0A411H5P2	-1.51272	0.000819003	0.00205617	22	cspD	Cold shock-like protein CspD	Cold shock protein		Wang et al. (2009), https://doi.org/10.1371/journal.pone.0007646; Timonen et al. (2016), https://doi.org/10.3389/fmicb.2016.01151
37 / 27	A0A034SXQ9	1.36671	4.11413e-08	1.15129e-06	22	dnaJ	Chaperone protein DnaJ	Heat shock protein	0.0002	VFDB, http://www.mgc.ac.cn/VFs/
37 / 27	A0A034T534	1.55036	3.23815e-07	5.38441e-06	22	groES	Co-chaperonin GroES	Heat shock protein		Fourie & Wilson (2020), https://doi.org/10.3390%2Fvaccines8040773; Zhu et al. (2023), https://doi.org/10.3390%2Ffoods12183404
37 / 27	A0A411GZT5	1.07773	1.15767e-05	7.6044e-05	22	htpG	Chaperone protein HtpG	Heat shock protein		Dang, Hu, & Sun (2011), https://doi.org/10.1016/j.vetmic.2011.05.030
37 / 27	A0A411H1J6	1.56179	1.54736e-05	9.39331e-05	22	groL	Chaperonin GroEL	Heat shock protein	0	Liu et al. (2016), https://doi.org/10.1016/j.molimm.2016.09.024
37 / 27	A0A411H6U2	-1.03871	0.0331071	0.035291	18	EVK84_16440	Hemin-degrading factor	Heme-hemoglobin uptake	1e-114	VFDB, http://www.mgc.ac.cn/VFs/
37 / 27	A0A411GZW6	1.48608	1.24465e-07	2.58078e-06	22	EVK84_02675	HlyD family secretion protein	Hemolysis	6e-24	VFDB, http://www.mgc.ac.cn/VFs/
37 / 27	A0A411H5F7	1.0471	0.0110763	0.0151735	22	hlyD	Secretion protein HlyD	Hemolysis	9e-06	VFDB, http://www.mgc.ac.cn/VFs/
37 / 27	A0A411H4X6	1.28301	0.0141	0.0181973	22	EVK84_12790	HlyD family secretion protein	Hemolysis	4e-17	VFDB, http://www.mgc.ac.cn/VFs/
37 / 27	A0A411H4Z9	1.11035	0.000666654	0.00176645	22	ccmD	Heme exporter protein D	Iron uptake		Tong & Guo (2008), https://doi.org/10.1016%2Fj.abb.2008.10.013; Goncheva et al. (2022), https://doi.org/10.1016/j.tim.2021.12.007
37 / 27	A0A411H3B6	-1.36087	5.32697e-06	4.38647e-05	22	pyrI	Aspartate carbamoyltransferase regulatory chain	Nucleotide biosynthesis		Lipscomb & Kantrowitz (2011), https://doi.org/10.1021%2Far200166p; Goncheva et al. (2022), https://doi.org/10.1016/j.tim.2021.12.007
37 / 27	A0A411H3Z0	-1.013	1.2723e-05	8.13991e-05	21	pgeF	Purine nucleoside phosphorylase	Nucleotide biosynthesis		Garde et al. (2021); https://doi.org/10.1128/ecosalplus.ESP-0010-2020; Goncheva et al. (2022), https://doi.org/10.1016/j.tim.2021.12.007
37 / 27	A0A411H3A4	-1.3548	3.27314e-05	0.000169671	22	pyrB	Aspartate carbamoyltransferase	Nucleotide biosynthesis	2e-53	VFDB, http://www.mgc.ac.cn/VFs/
37 / 27	A0A411GZP8	1.70448	0.00122161	0.00278647	22	acrR	DNA-binding transcriptional repressor AcrR	Other efflux transporters	1e-05	VFDB, http://www.mgc.ac.cn/VFs/
37 / 27	A0A411H234	1.06787	0.00215787	0.00426372	22	tolC	Outer membrane channel protein TolC	Other efflux transporters	3e-15	VFDB, http://www.mgc.ac.cn/VFs/
37 / 27	A0A034T3I3;A0A411H444	-1.55688	0.00858663	0.0125075	18	MA13_contig00005-0101;emrB	Multidrug resistance protein B;Multidrug efflux MFS transporter subunit EmrB	Other efflux transporters	1e-177	VFDB, http://www.mgc.ac.cn/VFs/
37 / 27	A0A411H7T7	-1.44468	2.0095e-06	2.14139e-05	22	EVK84_05170	YgiW/YdeI family stress tolerance OB fold protein	Other stress response		Arunima et al. (2021), https://doi.org/10.1128%2FJB.00237-20; Juárez-Rodríguez et al. (2013), https://doi.org/10.1099%2Fmic.0.066183-0
37 / 27	A0A411H6R7	-2.72287	9.98086e-08	2.20219e-06	22	EVK84_15995	OmpA family protein	Outer membrane factor	3e-16	VFDB, http://www.mgc.ac.cn/VFs/
37 / 27	A0A034T4Q0;A0A411H781	1.41409	2.96337e-06	2.80218e-05	22	MA13_contig00014-0023;EVK84_16935	Outer membrane lipoprotein pcp;Glycine zipper 2TM domain-containing protein	Outer membrane factor		Kim et al. (2005), https://doi.org/10.1073/pnas.0501234102
37 / 27	A0A411H2G9	-1.78827	6.81611e-05	0.00029963	22	EVK84_07760	5'-nucleotidase, lipoprotein e(P4) family	Outer membrane factor	1e-15	VFDB, http://www.mgc.ac.cn/VFs/
37 / 27	A0A411H7W3	1.53985	9.70323e-05	0.000394782	22	ompC	Porin OmpC	Outer membrane factor	8e-22	VFDB, http://www.mgc.ac.cn/VFs/
37 / 27	A0A034SXZ2	1.07328	0.000148504	0.000555597	22	EVK84_07220	OmpA family lipoprotein	Outer membrane factor	1e-17	VFDB, http://www.mgc.ac.cn/VFs/
37 / 27	A0A034T8A9	-1.62447	0.000149548	0.000558899	22	MA13_contig00018-0003	Outer membrane lipoprotein e (P4) / NMN 5'-nucleotidase	Outer membrane factor	1e-15	VFDB, http://www.mgc.ac.cn/VFs/
37 / 27	A0A411H1P9	-2.83727	0.000305994	0.000963615	18	EVK84_06130	Lipoprotein	Outer membrane factor		Peng et al. (2017), https://doi.org/10.3389%2Ffmicb.2017.00069
37 / 27	A0A034T293	1.1469	0.000956663	0.00230752	22	lptD	LPS-assembly protein LptD	Outer membrane factor		Frisinger et al. (2023), https://doi.org/10.1093%2Ffemsmc%2Fxtad013
37 / 27	A0A034T0C9;A0A411H4Z0	1.0315	0.00442904	0.00745465	22	MA13_contig00001-0061;mlaA	Lipoprotein;Phospholipid-binding lipoprotein MlaA	Outer membrane factor		Abellon-Ruiz (2022), https://doi.org/10.1042/ETLS20220087; Peng et al. (2017), https://doi.org/10.3389%2Ffmicb.2017.00069
37 / 27	A0A034T221	1.24822	0.00547551	0.0087092	22	ompA	Outer membrane protein A	Outer membrane factor	1e-116	VFDB, http://www.mgc.ac.cn/VFs/
37 / 27	A0A411GYK2	1.12473	0.00688193	0.0104259	22	EVK84_00040	MipA/OmpV family protein	Outer membrane factor		Kaur & Mukhopadhaya (2020), https://doi.org/10.1111/cmi.13172; Zhang et al. (2015), https://doi.org/10.1093/femsle/fnv074
37 / 27	A0A411H7A4	1.66367	0.00946173	0.0134298	22	EVK84_17135	PagC	Outer membrane factor	2e-25	VFDB, http://www.mgc.ac.cn/VFs/
37 / 27	A0A411H4E7	-1.2458	0.0389451	0.0399788	8	lpxH	UDP-2,3-diacylglucosamine hydrolase	Outer membrane factor	3e-48	VFDB, http://www.mgc.ac.cn/VFs/
37 / 27	A0A034T709	-1.78714	1.04634e-08	4.18781e-07	22	katG	Catalase-peroxidase	Oxidative stress response	0	VFDB, http://www.mgc.ac.cn/VFs/
37 / 27	A0A411H003	-1.76442	2.11796e-05	0.000120617	22	katG	Catalase-peroxidase	Oxidative stress response	0	VFDB, http://www.mgc.ac.cn/VFs/
37 / 27	A0A411H779	1.4748	0.030578	0.0331598	16	sodB	Superoxide dismutase	Oxidative stress response	1e-79	VFDB, http://www.mgc.ac.cn/VFs/
37 / 27	A0A411H5T0	-2.702	0.0404311	0.0411606	22	EVK84_14080	Thioredoxin	Oxidative stress response		Comtois et al. (2003), https://doi.org/10.1099/mic.0.25896-0; He et al. (2023), https://doi.org/10.3390%2Fmicroorganisms11040827
37 / 27	A0A411H063	-2.03931	0.00619314	0.00960648	14	EVK84_03230	Labile enterotoxin output A	Toxin		Gonzales-Siles & Sjöling (2015), https://doi.org/10.1111/1462-2920.13106; Ding et al. (2023), https://doi.org/10.3389%2Ffimmu.2023.1264560
37 / 27	A0A411H1L0	1.12867	0.000953304	0.00230286	22	torR	Two-component system response regulator TorR	Two-component regulatory system	1e-26	VFDB, http://www.mgc.ac.cn/VFs/
37 / 27	A0A411H1A4	-2.3198	0.0022563	0.00438767	20	pmrA	Two-component system response regulator PmrA	Two-component regulatory system	7e-57	VFDB, http://www.mgc.ac.cn/VFs/
37 / 27	A0A034T1W6	-2.46148	0.0506678	0.0487011	22	EVK84_02965	CesD/SycD/LcrH family type III secretion system chaperone	Type III secretion system	1e-27	VFDB, http://www.mgc.ac.cn/VFs/
37 / 27	A0A411H566	-4.06304	0.000205306	0.000716697	12	tssE	Type VI secretion system baseplate subunit TssE	Type IV secretion system	3e-19	VFDB, http://www.mgc.ac.cn/VFs/
37 / 27	A0A411H530	-3.94544	0.00146269	0.0031925	22	tssB	Type VI secretion system contractile sheath small subunit	Type IV secretion system	3e-45	VFDB, http://www.mgc.ac.cn/VFs/
37 / 27	A0A411H509	-3.88513	0.00162243	0.00345569	22	tssC	Type VI secretion system contractile sheath large subunit	Type IV secretion system	1e-168	VFDB, http://www.mgc.ac.cn/VFs/
37 / 27	A0A034T1N5	-3.73505	0.00419717	0.00716867	18	MA13_contig00001-0084	Type VI secretion system protein EvpP	Type IV secretion system		Qin et al. (2020), https://doi.org/10.3389/fcimb.2020.00053; Leung et al. (2019), https://doi.org/10.1080/21505594.2019.1621648
37 / 27	A0A411H551	-2.5786	0.00420081	0.00716867	16	tssI	Type VI secretion system tip protein VgrG	Type IV secretion system	1e-121	VFDB, http://www.mgc.ac.cn/VFs/
37 / 27	A0A034SYK7	-2.66899	0.00457636	0.00761693	16	MA13_contig00001-0075	Type VI secretion system protein EvpI	Type IV secretion system	1e-124	VFDB, http://www.mgc.ac.cn/VFs/
37 / 27	A0A411H501	-2.89187	0.00735114	0.0110347	22	tssK	Type VI secretion system baseplate subunit TssK	Type IV secretion system	1e-109	VFDB, http://www.mgc.ac.cn/VFs/
37 / 27	A0A411H895	-2.18067	0.00917436	0.0131357	18	EVK84_12940	Type VI secretion protein	Type IV secretion system		Leung et al. (2019), https://doi.org/10.1080/21505594.2019.1621652
37 / 27	A0A034T0D6	-2.34762	0.01089	0.0149614	22	MA13_contig00001-0071	Type VI secretion system protein EvpM	Type IV secretion system	1e-111	VFDB, http://www.mgc.ac.cn/VFs/
37 / 27	A0A411H525	-2.83356	0.0141589	0.0182527	22	EVK84_12900	Type VI secretion lipoprotein TssJ	Type IV secretion system	2e-25	VFDB, http://www.mgc.ac.cn/VFs/
37 / 27	A0A411H5D3	-2.15109	0.019166	0.0231959	22	EVK84_12945	Type VI secretion system tube protein Hcp	Type IV secretion system	2e-23	VFDB, http://www.mgc.ac.cn/VFs/
37 / 27	A0A411H557	-1.02292	0.0257231	0.0290768	22	EVK84_12885	Type VI secretion system protein ImpL	Type IV secretion system	2e-71	VFDB, http://www.mgc.ac.cn/VFs/
37 / 27	A0A411H521	-2.73086	0.0351646	0.0369803	22	tssA	Type VI secretion system protein TssA	Type IV secretion system	1e-37	VFDB, http://www.mgc.ac.cn/VFs/
37 / 27	A0A411H528	-2.33941	0.0367024	0.0382238	22	tssH	Type VI secretion system ATPase TssH	Type IV secretion system	0	VFDB, http://www.mgc.ac.cn/VFs/
37 / 27	A0A034T4U0	1.36172	0.000226334	0.000764514	22	MA13_contig00014-0073	Universal stress protein E	Universal stress protein		Akgul et al. (2018), https://doi.org/10.3389/fmicb.2018.02931; Nachin et al. (2005), https://doi.org/10.1128%2FJB.187.18.6265-6272.2008
37 / 27	A0A411H741	1.60028	0.0364119	0.0380133	22	uspE	Universal stress protein UspE	Universal stress protein		Akgul et al. (2018), https://doi.org/10.3389/fmicb.2018.02931; Nachin et al. (2005), https://doi.org/10.1128%2FJB.187.18.6265-6272.2008
