# Supplementary material for: Temperature‐dependent alterations in the proteome of the emergent fish pathogen Edwardsiella piscicida
Source: J Fish Dis. 2024 Sep 20;48(9):e14017. doi: 10.1111/jfd.14017 (PMC11922789; doi:10.1111/jfd.14017)
Supplement: Supplementary file 3 — Table S3. Quantities of characterized proteins for all samples as determined by LC‐MS/MS. [file JFD-48-e14017-s001.xlsx]

## Sheet: Supplemental3_ProteinQuant
PG.ProteinAccessions	PG.ProteinDescriptions	PG.ProteinNames	PG.IsCandidate	PG.Completeness	PG.CV	PG.AvgLog2Quantity	[1] Ep S11-233 17C BPER.PG.Log2Quantity	[2] Ep S11-233 17C IBS.PG.Log2Quantity	[3] Ep S11-233 27C BPER.PG.Log2Quantity	[4] Ep S11-233 27C IBS.PG.Log2Quantity	[5] Ep S11-233 37C IBS.PG.Log2Quantity	[6] Ep S11-233 37C BPER.PG.Log2Quantity	[7] Ep S12-281 17C BPER.PG.Log2Quantity	[8] Ep S12-281 17C IBS.PG.Log2Quantity	[9] Ep S12-281 27C BPER.PG.Log2Quantity	[10] Ep S12-281 27C IBS.PG.Log2Quantity	[11] Ep LADL99-462 17C BPER.PG.Log2Quantity	[12] Ep LADL99-462 17C IBS.PG.Log2Quantity	[13] Ep LADL99-462 27C BPER.PG.Log2Quantity	[14] Ep LADL99-462 27C IBS.PG.Log2Quantity	[15] Ep LADL99-462 37C BPER.PG.Log2Quantity	[16] Ep LADL99-462 37C IBS.PG.Log2Quantity	[17] Ep 34-68 17C BPER.PG.Log2Quantity	[18] Ep 34-68 17C IBS.PG.Log2Quantity	[19] Ep 34-68 27C BPER.PG.Log2Quantity	[20] Ep 34-68 27C IBS.PG.Log2Quantity	[21] Ep 34-68 37C BPER.PG.Log2Quantity	[22] Ep 34-68 37C IBS.PG.Log2Quantity	[23] Ep 35-70 17C BPER.PG.Log2Quantity	[24] Ep 35-70 17C IBS.PG.Log2Quantity	[25] Ep 35-70 27C BPER.PG.Log2Quantity	[26] Ep 35-70 27C IBS.PG.Log2Quantity	[27] Ep 35-70 37C BPER.PG.Log2Quantity	[28] Ep 35-70 37C IBS.PG.Log2Quantity	[29] Ep S16-278 17C BPER.PG.Log2Quantity	[30] Ep S16-278 17C IBS.PG.Log2Quantity	[31] Ep S16-278 27C BPER.PG.Log2Quantity	[32] Ep S16-278 27C IBS.PG.Log2Quantity	[33] Ep S16-278 37C BPER.PG.Log2Quantity	[34] Ep S16-278 37C IBS.PG.Log2Quantity
A0A034SM48	30S ribosomal protein S18	A0A034SM48_9GAMM	FALSE	100	0.601117	19.8362	18.5467	20.5005	18.7038	20.7773	19.2328	20.2505	18.9891	20.6164	18.8564	20.7085	19.5143	20.6397	19.1971	21.2044	19.1174	21.2572	19.1818	20.357	18.8568	20.163	19.3327	20.538	19.1357	20.5703	18.6234	21.1561	19.0836	21.0885	18.5622	20.3385	18.7439	20.9651	19.2672	20.3533
A0A034SMC4	6,7-dimethyl-8-ribityllumazine synthase	A0A034SMC4_9GAMM	FALSE	100	0.390036	19.3237	20.0854	19.4175	20.106	19.0214	19.8797	18.7746	19.3408	19.1368	19.8422	18.9952	20.1761	19.1391	20.1273	18.4112	20.1781	18.918	19.8824	19.4768	19.4015	18.9781	19.8195	18.2833	19.9666	19.5801	19.8022	18.9537	18.5037	18.8797	18.813	19.025	18.8453	18.5261	19.9303	18.79
A0A034SMG4	Hemolysin expression modulator Hha	A0A034SMG4_9GAMM	FALSE	41.2	0.474592	12.691	11.6649	13.3839	12.1298	12.8609	NaN	NaN	NaN	12.5631	NaN	12.3533	12.6646	13.2425	NaN	NaN	NaN	NaN	NaN	12.9807	NaN	10.7621	NaN	NaN	NaN	13.9773	13.2236	12.8697	NaN	NaN	NaN	12.9971	NaN	NaN	NaN	NaN
A0A034SMY7	UPF0307 protein EVK84_10040	A0A034SMY7_9GAMM	FALSE	100	0.42639	16.2677	15.725	16.7248	15.451	16.7569	15.8197	17.0491	15.6815	16.5095	15.7309	16.6122	15.9531	16.3854	15.68	16.9835	15.7191	16.9215	16.3756	16.8386	16.0404	16.9804	16.4922	17.6377	15.7985	16.5549	15.2875	16.7129	15.704	16.9608	15.0918	16.3647	15.3461	16.5042	16.0056	16.7015
A0A034SNA7	Envelope stress response membrane protein PspB	A0A034SNA7_9GAMM	TRUE	67.6	0.539726	11.7976	12.3145	12.9886	NaN	12.8903	12.2167	12.8296	NaN	10.7186	NaN	11.2631	11.8917	10.3878	NaN	NaN	NaN	NaN	12.512	11.2868	NaN	12.1172	11.0421	12.3224	12.013	11.4653	10.5198	11.7829	11.7368	13.125	NaN	11.1938	NaN	NaN	10.8141	11.9124
A0A034SP09	30S ribosomal protein S9	A0A034SP09_9GAMM	FALSE	100	0.663555	20.1896	19.2909	21.1658	18.9054	21.3578	19.2396	21.0197	19.4462	21.1581	19.1022	21.0133	19.4501	21.2348	18.701	21.5824	19.3184	21.5662	19.6105	20.8865	18.9487	20.7608	18.8541	21.3598	19.6332	21.0993	18.8396	21.6655	19.2517	21.6151	19.3236	21.1688	18.2995	21.3194	19.1429	21.1169
A0A034SP19;A0A411H185	ABC transporter, periplasmic component YrbD;Outer membrane lipid asymmetry maintenance protein MlaD	A0A034SP19_9GAMM;A0A411H185_9GAMM	FALSE	100	0.68592	16.4958	18.1605	15.7156	17.457	15.7806	17.879	16.0205	17.9334	14.6767	17.465	14.9486	17.9891	15.1993	17.2677	15.553	17.6448	15.9669	17.3533	14.5918	17.2219	15.104	17.8006	16.3677	17.5334	14.445	17.1593	15.3203	17.5432	15.7382	17.7428	14.485	17.297	15.4286	17.7706	16.298
A0A034SQ40	Peptidyl-prolyl cis-trans isomerase	A0A034SQ40_9GAMM	TRUE	100	0.51276	18.0214	18.7769	18.3695	17.8595	18.2959	16.7401	16.3682	18.6394	18.5714	18.7784	18.3725	18.7893	18.918	18.5355	17.7192	17.1995	16.2002	18.8332	18.5128	18.3548	17.8824	16.715	15.8173	19.0464	18.5277	18.2254	18.3581	17.0278	16.4658	19.3208	19.245	18.7723	18.7788	17.532	17.1805
A0A034SQ71	tRNA threonylcarbamoyladenosine biosynthesis protein TsaE	A0A034SQ71_9GAMM	TRUE	100	0.337443	15.6418	15.4151	15.5843	15.7125	15.6475	16.4673	15.9339	15.0631	15.2452	15.8753	15.5601	15.5093	15.2327	15.815	15.1642	16.5174	15.6266	15.4462	15.2759	15.8388	15.4677	16.5541	15.6568	15.3298	15.2803	15.628	15.4386	16.4712	15.4515	15.2938	15.2074	15.5109	15.1598	16.465	15.9743
A0A034SQS0	Glucose-specific IIA component	A0A034SQS0_9GAMM	FALSE	100	0.239084	21.0974	21.7404	21.0344	21.3882	20.7525	21.2966	20.691	21.1587	20.7685	21.4069	21.253	21.0813	20.7654	21.5778	20.6617	21.2433	20.6241	21.3621	21.1345	21.5248	21.054	21.4669	20.4511	21.4445	21.0278	21.2809	20.7417	21.3681	20.7143	21.5389	20.7567	21.391	20.7076	21.3976	20.5047
A0A034SQV7	Glycerol-3-phosphate transporter	A0A034SQV7_9GAMM	TRUE	100	0.849892	15.7644	16.595	13.7363	17.66	15.1261	17.9724	15.5604	16.7418	12.8107	16.772	12.7025	17.1809	13.4076	17.6227	15.6267	17.6306	15.5691	16.2949	12.8383	16.5401	13.3238	17.7297	16.0811	16.6785	13.5698	17.8843	14.7226	17.57	15.8308	16.1595	13.0163	16.9473	14.3967	17.7282	15.9615
A0A034SQY1	Transcription termination/antitermination protein NusA	A0A034SQY1_9GAMM	TRUE	100	0.236419	18.7866	19.3168	19.0374	18.532	18.98	18.606	18.5083	19.3509	19.1102	18.8611	18.7605	18.601	19.1048	18.1407	18.6685	18.7843	18.3563	19.0933	19.0026	18.9735	18.7828	18.2283	18.4529	19.3003	19.047	18.5563	19.0658	18.542	18.4629	19.3056	19.1705	17.9857	18.7366	18.6115	18.7097
A0A034SR89	Cell division protein BolA	A0A034SR89_9GAMM	FALSE	100	0.442353	15.1135	14.6393	15.924	14.5378	14.8865	15.3866	15.7772	14.7788	15.5202	15.5786	16.3004	14.2706	15.5866	13.9446	13.9351	15.2533	15.4213	14.99	16.3817	15.5836	15.8672	15.153	14.852	14.8383	15.8939	14.4251	14.9494	15.0111	15.1379	14.5737	15.5592	14.0713	14.7044	14.8436	15.2834
A0A034SRQ4	RNA polymerase-binding transcription factor DksA	A0A034SRQ4_9GAMM	FALSE	100	0.212475	18.6639	18.8799	18.6783	19.0424	18.4407	18.7844	18.4663	18.5059	18.5407	18.9608	19.0424	18.7314	18.6237	18.8409	18.2615	18.6848	18.0754	19.1096	19.1004	19.2509	18.893	18.8827	18.1586	18.7888	18.7487	18.9709	18.5734	18.6945	18.2575	18.667	18.3815	18.8272	18.1705	18.5763	17.9622
A0A034SS50	Cold shock DNA-binding domain protein	A0A034SS50_9GAMM	TRUE	100	1.48823	16.8792	21.1673	19.4816	18.5218	16.1148	15.0907	14.7775	20.2449	18.566	15.6465	14.8859	20.7963	19.2794	17.7721	15.8152	14.5178	13.4792	18.9009	16.8748	15.4657	14.0339	15.5139	14.6017	20.2441	17.9451	18.7325	15.812	14.2539	13.2583	20.4529	18.6384	18.7068	15.2062	15.6308	13.4648
A0A034SS63	PTS mannose/fructose/sorbose transporter subunit IIC	A0A034SS63_9GAMM	FALSE	100	0.892904	17.6264	20.033	16.4318	19.8792	16.7945	19.247	16.0335	19.0919	15.0401	19.4815	15.1754	19.7571	15.054	19.3746	17.0056	18.7504	16.3693	19.4567	14.7321	19.4405	15.6485	19.2434	17.0675	19.3351	14.6297	19.7874	15.9335	18.7084	16.7166	19.2776	15.1267	18.8868	16.2146	19.1202	16.4523
A0A034SS66	Hexuronate utilization operon transcriptional repressor ExuR	A0A034SS66_9GAMM	FALSE	100	0.214366	13.7932	13.7049	14.1623	13.9269	13.6329	14.0156	13.7915	13.7357	14.1349	14.0854	13.8399	13.7856	14.4365	14.3199	13.6446	13.9616	12.9553	14.1025	14.0646	13.6451	13.7473	13.9044	13.3125	13.4635	13.8969	13.6013	13.8417	14.0071	13.2045	13.7203	13.8222	13.3995	13.7218	14.1145	13.2641
A0A034SSC1	Ribosome-recycling factor	A0A034SSC1_9GAMM	FALSE	100	0.246167	20.9658	21.2226	20.5813	21.4351	20.7398	21.2249	20.5652	21.4514	20.6137	21.2432	20.9718	21.4853	20.9154	21.4504	20.6284	21.2095	20.6855	20.9179	20.6716	21.2137	20.628	21.1456	20.0748	21.0941	20.7609	21.5937	20.8849	21.0432	20.8204	21.2963	20.5859	21.3807	20.6256	21.2284	20.448
A0A034SSH5	Carbonic anhydrase	A0A034SSH5_9GAMM	TRUE	100	0.315702	16.7547	17.5811	17.0113	16.9734	16.4458	16.7437	16.0725	17.0732	16.8013	17.1375	16.8332	17.2267	16.9508	17.0328	16.13	16.6646	16.2271	17.5432	17.3375	17.1937	16.5905	16.7293	15.2525	17.2926	16.938	17.0526	16.4807	16.6416	15.9192	17.2736	16.6081	17.0417	16.3523	16.5567	15.9495
A0A034SSI9	Transcriptional activator NhaR	A0A034SSI9_9GAMM	FALSE	100	0.249431	15.4613	15.3486	15.7836	15.028	15.7194	15.7692	15.9476	15.7744	15.3516	15.6463	15.4037	15.1646	15.2722	15.0034	15.6474	15.6419	15.8073	15.7239	15.6845	15.6986	15.7911	15.2275	16.3271	15.48	15.3873	14.5868	15.5134	15.0515	15.6279	15.1293	15.4054	14.2826	15.5235	15.5775	15.358
A0A034SSL7	Regulatory protein AsnC	A0A034SSL7_9GAMM	TRUE	100	0.62644	13.886	13.7323	14.5853	14.4668	14.1705	14.1991	13.0717	14.0996	14.3665	14.2545	13.509	16.0514	14.6366	15.056	13.6418	14.3843	13.2108	14.3509	13.6167	14.1804	13.3841	14.1258	11.6275	14.8107	14.4624	14.2224	13.7784	13.1064	12.2744	13.8874	14.0401	13.7509	13.6863	14.1173	11.2666
A0A034SSM4	ATP synthase gamma chain	A0A034SSM4_9GAMM	FALSE	100	0.241027	18.0291	18.3362	17.4144	18.2718	17.9527	18.1759	17.8652	18.6392	17.8355	17.9311	18.0507	18.9826	17.7748	18.1239	17.6616	18.1636	18.1678	17.8271	17.5753	17.7388	17.8672	18.1132	18.0996	18.3011	17.4897	18.1838	18.0564	17.9515	17.9602	18.4051	17.4941	18.0869	18.0652	18.2646	18.1611
A0A034SSS4	Transcription termination factor Rho	A0A034SSS4_9GAMM	FALSE	100	0.373368	19.8884	19.8138	20.3087	19.1611	20.2905	19.3648	20.0898	19.4987	20.754	18.7209	20.0692	19.8668	20.7491	19.4769	20.6571	19.5317	20.224	19.8722	20.2672	18.5442	19.9219	19.362	20.3913	19.9414	20.3473	19.1177	20.5466	19.3735	20.3943	19.6958	20.6973	19.2243	20.3551	19.3777	20.1997
A0A034ST06	UTP--glucose-1-phosphate uridylyltransferase	A0A034ST06_9GAMM	FALSE	100	0.201166	17.7727	18.0694	17.9927	18.0606	17.5795	18.1457	17.3801	18.0361	17.6394	18.0907	17.695	17.7558	17.8501	17.8683	17.0505	18.0751	17.293	17.9762	17.8501	18.0703	17.6599	18.1672	17.2178	17.9389	17.7566	18.0441	17.5438	17.8163	17.1442	18.0017	17.8034	17.9642	17.3562	18.0453	17.3323
A0A034ST09	UPF0056 membrane protein	A0A034ST09_9GAMM	FALSE	100	1.09806	14.6318	17.4502	13.731	15.1423	13.1956	15.0658	13.4355	17.3752	13.1887	15.0444	13.216	15.401	13.3998	14.8858	15.8668	14.7891	14.6183	14.7707	13.3156	14.8014	12.732	15.1244	15.0247	14.9526	12.4369	15.2159	11.7154	15.9617	15.571	17.1281	13.1667	15.6975	14.3621	14.7829	14.9148
A0A034STA9	Major outer membrane lipoprotein Lpp	A0A034STA9_9GAMM	FALSE	100	0.475735	19.2715	19.6296	19.2777	19.1374	19.5403	18.6506	19.2246	20.5952	18.0379	19.4221	18.1871	19.471	18.061	19.287	20.425	18.7552	20.1285	19.8485	19.3677	19.1958	18.7167	19.0842	19.5162	19.683	18.131	19.0682	19.0169	18.6568	20.3608	20.134	18.8749	19.262	19.6065	18.7039	20.1738
A0A034STB1	Molybdopterin biosynthesis MoeB protein	A0A034STB1_9GAMM	TRUE	100	0.422654	15.4374	14.4031	15.6642	15.3665	15.6469	16.0291	16.081	14.244	15.0055	15.3035	16.0036	13.6024	15.4422	15.0715	16.1855	15.9708	16.1705	14.9977	15.3226	15.2797	16.0137	16.0376	16.666	14.8134	14.8953	15.1746	15.7251	15.8479	16.2286	13.5616	15.455	15.175	15.3393	16.0688	16.0783
A0A034STC1	Putative DNA-binding protein	A0A034STC1_9GAMM	FALSE	100	0.241984	15.7923	15.659	15.9288	16.2675	16.3673	15.7744	15.4342	16.1192	15.9967	15.8086	15.7237	16.046	15.9777	16.2106	15.5386	15.5914	15.3682	15.7255	15.4987	15.6927	15.1524	15.7129	14.7102	15.6802	15.8221	16.3131	16.4944	15.6508	15.2932	16.0094	15.7524	16.1414	15.9395	15.8726	15.6638
A0A034STY5	DNA polymerase III subunit chi	A0A034STY5_9GAMM	FALSE	100	0.468772	14.6127	15.4473	15.4371	15.6136	15.4152	15.7555	14.0712	15.4722	14.9903	15.7068	15.3114	14.2585	14.9938	15.2616	12.7225	14.9805	14.3605	15.0942	14.9068	14.5771	14.7068	15.1838	12.5111	14.513	15.0731	13.5532	14.4657	14.3811	14.5644	12.575	14.2406	14.1362	13.7318	14.612	14.2078
A0A034STZ1	NADH-quinone oxidoreductase subunit B	A0A034STZ1_9GAMM	TRUE	100	0.3061	17.8015	16.7907	17.1095	18.1227	17.6262	18.4339	18.0188	17.519	17.5498	18.2037	18.1581	17.1936	17.3157	18.1091	17.582	18.3408	17.9214	16.9898	17.2001	18.0873	17.9367	18.2624	18.0781	17.1684	17.4751	18.2223	17.7745	18.4595	18.0689	17.4192	17.6368	18.0241	17.5828	18.5494	18.3195
A0A034SU18	Putative translation initiation inhibitor	A0A034SU18_9GAMM	TRUE	100	0.280013	15.4417	15.5966	15.7764	15.3865	15.0497	15.3025	15.4288	16.1741	15.8986	15.7613	16.0094	15.7298	15.2096	15.6418	15.0519	15.4527	14.8158	15.7813	16.1531	15.6028	15.7571	14.9955	14.469	15.7528	15.9867	14.9455	15.6184	15.0478	15.1884	15.5914	15.3991	15.2614	14.848	15.4636	14.8693
A0A034SU75	Glyceraldehyde-3-phosphate dehydrogenase	A0A034SU75_9GAMM	FALSE	100	0.270907	23.8908	24.2751	23.2513	24.461	23.4889	24.0641	23.4841	24.2051	23.4679	24.178	23.6102	24.0938	23.7862	24.2994	23.6689	24.185	23.7073	23.5054	23.3032	24.0485	23.5701	24.1715	23.199	23.9021	23.3929	24.4192	24.0062	24.0718	23.9909	24.5598	23.5562	24.5961	23.8386	24.2789	23.6514
A0A034SU84	Flagellar motor switch protein FliG	A0A034SU84_9GAMM	TRUE	91.2	0.770458	14.4868	13.9225	13.9009	14.1043	14.6944	NaN	13.6675	15.6567	15.2838	NaN	13.7596	15.4909	16.1724	15.1801	16.7557	14.5156	14.8306	14.5513	13.4314	13.3134	13.5243	NaN	14.1707	14.6731	14.4742	15.0082	15.825	13.6881	14.3884	13.4727	14.7941	13.6614	14.4152	14.1319	13.6337
A0A034SUC4	DUF1471 domain-containing protein	A0A034SUC4_9GAMM	TRUE	23.5	0.872368	14.3619	14.4036	15.4647	NaN	13.066	NaN	NaN	NaN	NaN	NaN	14.3482	NaN	NaN	NaN	NaN	NaN	NaN	NaN	14.398	NaN	NaN	NaN	NaN	NaN	NaN	NaN	NaN	NaN	NaN	14.0802	16.3056	NaN	12.8289	NaN	NaN
A0A034SUG7	P pilus assembly protein, pilin FimA	A0A034SUG7_9GAMM	FALSE	47.1	2.02755	13.6112	10.1475	14.495	10.7097	15.462	NaN	12.5193	NaN	NaN	NaN	14.1841	NaN	NaN	NaN	11.7742	NaN	NaN	13.2193	14.6362	13.7311	18.0708	NaN	15.9535	NaN	NaN	NaN	13.5769	NaN	NaN	NaN	12.3816	NaN	13.6701	NaN	13.2474
A0A034SUI7	Imidazole glycerol phosphate synthase subunit HisF	A0A034SUI7_9GAMM	TRUE	100	0.315004	15.751	15.7876	16.5236	15.2368	15.5742	15.7388	15.4999	15.3617	16.0922	15.8493	16.0357	15.6417	16.404	15.5604	15.4496	15.4509	15.5692	16.4696	16.6136	16.0283	16.0671	15.6613	15.1828	15.8788	16.4592	15.3864	15.7519	15.4754	15.6181	15.6014	16.3462	14.8059	15.5349	15.5659	15.3133
A0A034SUR8	Transcriptional regulatory protein RcsB	A0A034SUR8_9GAMM	FALSE	100	0.206087	16.0587	15.8129	16.7344	15.8092	16.2546	15.9988	16.3133	15.96	16.3466	15.699	16.2237	15.6734	16.2844	15.7343	16.0775	16.0932	16.3949	15.8774	16.4619	15.6388	16.1496	15.9389	16.1132	15.8481	16.5876	15.9943	16.2985	15.9446	16.4168	15.7301	16.2521	15.6632	15.7995	15.8501	16.0212
A0A034SUS7	Ribose ABC transporter permease	A0A034SUS7_9GAMM	TRUE	47.1	0.609101	13.88	NaN	NaN	13.6242	NaN	13.0902	12.796	NaN	NaN	NaN	NaN	13.5954	NaN	13.7044	NaN	13.8418	14.2431	11.3499	NaN	NaN	NaN	14.8618	NaN	13.2996	NaN	13.911	NaN	15.4012	15.1098	13.7794	NaN	NaN	NaN	14.7181	14.7541
A0A034SUT9	Surface composition regulator	A0A034SUT9_9GAMM	FALSE	20.6	0.479433	15.2883	NaN	15.2071	NaN	NaN	NaN	NaN	NaN	13.6765	NaN	15.8222	NaN	16.1315	NaN	NaN	NaN	NaN	NaN	16.0407	NaN	NaN	NaN	NaN	NaN	14.557	NaN	NaN	NaN	NaN	NaN	15.5834	NaN	NaN	NaN	NaN
A0A034SUU5	YCII-related domain protein	A0A034SUU5_9GAMM	TRUE	94.1	0.649299	14.4095	12.44	12.9429	NaN	10.7763	NaN	11.7648	15.5237	15.9034	15.3326	15.385	14.5013	15.4503	14.7763	14.9692	14.381	15.033	15.5439	15.992	14.963	14.9926	14.2265	13.6675	15.6714	16.2467	14.0257	14.8498	14.1473	14.5447	14.9622	15.084	13.8609	14.2227	12.1396	12.7832
A0A034SUU9	Lipopolysaccharide ABC transporter permease LptG	A0A034SUU9_9GAMM	FALSE	100	0.539957	16.2691	17.4106	15.6254	17.0584	15.7085	17.1535	15.4534	17.2085	15.0438	17.0567	15.5853	17.5129	14.8207	17.0903	15.5515	16.8848	15.9232	17.0419	15.212	16.9142	15.5894	16.9796	16.3559	16.8818	14.7987	16.8346	14.9872	16.915	15.5691	17.4141	15.2373	17.1317	15.5396	16.8482	15.81
A0A034SUX0	Glycine--tRNA ligase alpha subunit	A0A034SUX0_9GAMM	FALSE	100	0.285142	18.209	18.626	18.2627	18.6524	17.4918	18.4081	17.5022	18.4878	18.1505	18.5907	17.9344	18.6977	18.6688	18.6726	17.7667	18.6803	17.3813	18.5339	18.3472	18.5207	18.0416	18.4356	17.3064	18.7433	17.693	18.6754	17.7065	18.489	17.502	18.4676	18.3065	18.515	17.8286	18.4483	17.5732
A0A034SV00	Transcription elongation factor GreB	A0A034SV00_9GAMM	TRUE	97.1	0.443025	14.2722	14.3954	14.0256	14.8768	15.3995	14.1152	14.5312	10.9726	14.715	14.4804	15.1631	14.179	14.8645	14.8476	15.3483	13.4611	13.5336	14.8887	15.0172	14.6008	15.169	14.1492	14.2594	12.9576	14.4763	14.4257	14.9425	13.3719	13.531	NaN	14.6912	13.2484	14.7201	13.5014	14.1242
A0A034SV76	tRNA (cytidine/uridine-2'-O-)-methyltransferase TrmJ	A0A034SV76_9GAMM	FALSE	100	0.247061	16.3966	16.6898	16.1998	16.8435	16.1733	16.6879	15.9896	16.8574	16.139	16.6999	16.2042	16.9601	16.1296	16.8973	16.0289	16.7298	16.0709	16.3159	16.0484	16.5466	15.9478	16.6802	15.8378	16.7891	16.1876	16.8926	16	16.6094	16.09	16.7265	16.0051	16.6551	16.1392	16.7399	15.9714
A0A034SVC8	Heat shock protein HspQ	A0A034SVC8_9GAMM	FALSE	100	0.346296	15.0878	15.3585	15.4212	16.0131	15.51	14.7841	14.3757	13.3239	15.1979	15.2629	15.1983	15.0048	15.3549	15.2598	13.8729	15.012	14.7308	15.1517	15.0815	15.3006	15.3858	15.2261	14.3701	15.5455	15.4591	15.9699	15.4717	15.5666	14.8775	15.5977	15.1295	15.8637	14.5745	14.5437	14.1891
A0A034SVD3	Inner membrane protein YccF	A0A034SVD3_9GAMM	FALSE	100	0.779408	15.8338	17.4324	15.5341	16.7108	15.0325	16.5869	15.1976	17.4354	14.4461	17.2514	14.0636	17.0923	14.0642	16.6836	15.1327	16.6972	14.413	17.8141	14.7572	17.5021	14.8335	17.7398	16.2492	17.0971	13.5527	17.1469	14.2729	16.8663	15.4442	16.4063	14.067	15.9119	13.9838	16.7621	14.1697
A0A034SVE7	Imidazole glycerol phosphate synthase subunit HisH	A0A034SVE7_9GAMM	TRUE	100	0.259721	15.4488	15.7982	16.098	15.4282	15.1852	15.3733	14.9446	15.3494	15.6158	15.5918	15.3432	15.3172	15.9253	15.6273	15.3068	15.2217	14.8353	16.0392	16.236	15.7283	15.4597	15.3604	14.8273	15.5565	15.9533	15.234	15.1668	15.4976	15.0906	15.5359	15.8855	15.2844	15.3922	15.235	14.8154
A0A034SVG0	50S ribosomal protein L30	A0A034SVG0_9GAMM	TRUE	100	1.08188	17.8865	14.6492	20.7021	16.8983	21.2612	14.3212	21.0935	15.5566	20.457	14.5983	20.6586	14.7853	20.3644	13.7459	21.4345	14.5635	21.5775	15.1954	20.3475	14.5629	19.7731	12.9046	21.1652	15.2253	20.6684	16.7319	21.3561	14.5173	21.5056	14.0543	20.1568	16.4703	21.0066	14.4383	21.3959
A0A034SVL7	Protein YicC	A0A034SVL7_9GAMM	TRUE	100	0.348374	17.6912	18.2517	17.6495	18.0979	17.2663	17.8175	17.0444	18.4366	17.6771	17.9703	17.4172	18.7415	17.5087	18.0581	16.7466	17.8493	17.068	18.2414	17.7178	17.9511	17.2863	17.9292	16.8109	18.4295	17.8556	18.0694	17.2984	17.544	16.9333	18.325	17.6081	17.9245	17.1632	17.8716	16.941
A0A034SVR6	ATP synthase subunit beta	A0A034SVR6_9GAMM	FALSE	100	0.417054	20.6494	21.8237	19.5619	20.9999	20.23	20.8395	20.1681	21.6609	20.138	20.7228	20.2096	21.7906	20.4742	20.8344	20.4454	21.0539	20.5169	20.6369	19.8485	20.4485	20.173	20.7834	20.5975	21.2553	19.7836	20.9835	20.3059	20.9276	20.3923	21.5145	20.0437	21.0522	20.2754	20.9652	20.6222
A0A034SVX1	Sodium/glutamate symporter	A0A034SVX1_9GAMM	TRUE	100	0.698767	15.8937	17.5093	15.6495	17.0014	14.3586	16.8599	15.8583	17.0485	14.3648	16.3204	13.735	17.9773	13.8202	16.6915	15.4383	16.6874	16.0484	17.0637	13.8924	16.6789	13.7713	16.7991	16.698	17.3368	14.0135	16.8183	14.2703	16.4331	15.9096	17.0511	14.1047	16.2307	14.9186	16.8861	16.1405
A0A034SW25	Integration host factor subunit beta	A0A034SW25_9GAMM	TRUE	100	0.580851	17.7743	16.8717	18.4445	16.5978	18.6348	17.5211	18.7194	16.7697	18.1565	17.3309	18.7398	16.8027	17.6446	16.4319	18.4994	17.4342	19.0331	17.5832	18.4369	17.2568	18.657	17.1927	19.2052	17.0599	18.4412	16.5889	18.6743	17.2495	19.2238	16.3441	18.0814	16.4449	18.1546	17.5524	18.5482
A0A034SW43	Anaerobic dimethyl sulfoxide reductase chain B	A0A034SW43_9GAMM	TRUE	97.1	0.616292	15.6263	11.0072	NaN	17.1607	15.7992	17.1	16.0912	16.8778	15.0221	16.2929	15.8609	15.8523	15.3712	17.1726	16.7268	16.5501	15.6471	13.8942	10.01	17.0271	16.1289	16.7861	15.9461	14.454	12.4744	17.2602	15.9199	16.9102	15.5351	15.6583	14.5939	16.6539	15.7895	16.5799	15.5152
A0A034SW73	Fe/S biogenesis protein NfuA	A0A034SW73_9GAMM	TRUE	100	0.379168	16.5854	17.4377	17.1589	16.5946	16.0327	16.7341	15.9392	17.117	16.4839	16.8233	16.3322	17.1872	16.7482	16.7101	15.8973	16.84	15.5051	17.5511	17.2052	16.7118	16.1925	17.0951	16.1175	17.442	17.0264	16.7273	15.8865	16.4923	15.2335	17.2251	16.6871	16.8043	15.6178	16.5935	15.7515
A0A034SW87;A0A411H4S2	Membrane protein;DUF808 domain-containing protein	A0A034SW87_9GAMM;A0A411H4S2_9GAMM	FALSE	73.5	0.492669	13.9242	14.2764	11.4079	14.2759	11.7948	14.2932	13.4009	15.1603	NaN	14.2987	NaN	15.1954	NaN	14.812	13.5383	14.5711	13.2886	14.1904	NaN	13.9834	NaN	14.4585	13.8792	14.04	NaN	14.6734	12.7509	14.3907	12.9101	13.5115	NaN	14.3886	NaN	14.6147	NaN
A0A034SW95	Integration host factor subunit alpha	A0A034SW95_9GAMM	FALSE	100	0.361324	19.677	19.383	19.8953	19.0104	20.0591	19.5508	19.983	19.3328	19.5561	19.7972	20.2374	19.4776	19.3804	18.9673	20.1998	19.5123	20.6244	19.5603	19.8813	19.5761	19.9146	19.4938	20.6781	19.3435	19.8174	18.8213	20.2039	19.2547	20.7045	18.993	19.6176	18.9143	19.879	19.5144	19.8823
A0A034SWA4	Ribulose-phosphate 3-epimerase	A0A034SWA4_9GAMM	FALSE	100	0.253496	17.1744	17.5139	17.1392	17.4832	16.8113	17.5903	16.9903	16.8441	17.1369	17.5577	17.2548	17.79	17.127	17.7738	16.782	17.6096	16.9864	17.5119	17.2361	17.3852	17.234	17.815	16.7448	17.3845	17.0709	17.3092	16.8763	16.5976	16.7347	16.9081	16.8158	16.8909	16.6327	17.5915	16.8007
A0A034SWA5	Uncharacterized protein	A0A034SWA5_9GAMM	TRUE	97.1	0.376524	13.8402	14.6575	14.6673	14.0109	14.2581	13.6125	12.8942	14.1993	14.1629	14.1606	13.9764	14.2999	13.9755	14.1786	13.8816	13.2509	12.4095	14.6913	NaN	14.2972	14.086	13.8411	12.7952	14.6094	14.4281	13.9808	14.0263	13.5865	12.1143	14.4319	13.9809	14.0358	13.1459	13.1151	12.9669
A0A034SWC0;A0A411H519	Cytochrome c-type biogenesis protein CcmF;Heme lyase CcmF/NrfE family subunit	A0A034SWC0_9GAMM;A0A411H519_9GAMM	TRUE	85.3	0.485822	15.3289	16.0748	14.1003	14.3846	13.3539	14.8124	14.1565	16.6029	NaN	15.7374	NaN	16.5003	NaN	15.987	15.4377	15.6892	15.1794	15.4593	NaN	15.0151	NaN	16.3011	15.7307	15.6709	14.3155	15.4868	15.1123	15.7743	15.6439	15.8931	14.1433	15.5489	14.7724	16.2484	15.4069
A0A034SWC9	Chorismate synthase	A0A034SWC9_9GAMM	FALSE	100	0.687208	14.8296	13.9059	16.5924	13.7148	15.7294	14.9958	16.3906	13.8134	16.0284	13.5252	15.3627	13.5957	15.9354	13.5684	16.4456	15.0273	16.042	14.1167	15.9291	13.3859	15.1863	13.1045	15.5382	13.6011	15.6159	13.4462	15.5849	14.2924	15.5145	13.3474	15.9062	12.8739	15.3882	14.6968	16.0052
A0A034SWE6	Chemotaxis protein CheY	A0A034SWE6_9GAMM	TRUE	100	0.874843	14.8688	15.8687	15.7027	16.3429	16.0445	14.3148	13.2224	15.9176	16.0447	14.6916	13.9577	17.1622	16.2462	17.1752	15.7347	14.7069	14.5952	14.7707	13.8209	14.3228	12.9186	14.5438	13.1717	15.6807	15.3119	16.6833	16.4049	13.1897	13.0475	14.2401	14.6726	13.2131	14.8094	13.972	13.038
A0A034SWG6	30S ribosomal protein S20	A0A034SWG6_9GAMM	FALSE	100	0.725269	18.5146	16.9757	19.7774	17.2826	19.6761	17.5949	19.3595	17.8913	19.4904	16.6237	20.0878	17.0298	19.3652	17.4522	20.0878	17.7838	19.7617	17.2903	19.2317	16.3453	19.2015	16.9808	19.8098	17.3307	19.8768	17.7361	20.2549	18.0009	20.0226	17.0593	19.454	17.6242	19.7127	17.8052	19.5208
A0A034SWG9	Putative NUDIX hydrolase YfcD	A0A034SWG9_9GAMM	TRUE	100	0.431882	16.2574	16.4038	15.942	16.8928	15.607	17.2515	16.543	16.4912	15.7215	16.7604	15.6416	16.1975	15.6084	17.0727	16.0919	17.4773	16.1482	16.3328	15.9686	16.5908	16.1446	17.0773	16.2005	16.2198	14.5403	16.8814	15.1383	16.6567	15.9678	16.3865	15.5473	16.5573	15.1435	17.2277	16.3202
A0A034SWH0	YggT family protein	A0A034SWH0_9GAMM	TRUE	100	0.926704	15.0856	17.5737	14.58	16.3142	13.9745	16.3207	13.9211	17.2288	12.9655	15.9026	12.4475	17.6632	13.5773	16.1922	14.7939	16.3585	14.382	16.4693	12.6263	16.0756	12.7354	16.5862	14.5522	16.8805	13.1002	16.5341	13.6088	16.7669	14.2051	16.8873	12.7979	16.3131	12.7457	16.298	13.5304
A0A034SWH9;A0A411H594	Putative transport protein;SLC13 family permease	A0A034SWH9_9GAMM;A0A411H594_9GAMM	FALSE	17.6	0.908395	12.1854	NaN	NaN	NaN	NaN	11.8323	11.8353	NaN	NaN	NaN	NaN	NaN	NaN	NaN	NaN	NaN	NaN	10.6821	NaN	NaN	NaN	NaN	14.0501	NaN	NaN	NaN	NaN	12.8097	NaN	NaN	NaN	NaN	NaN	NaN	11.9028
A0A034SWI3	Putative thiosulfate sulfurtransferase YnjE	A0A034SWI3_9GAMM	TRUE	100	0.603107	16.0314	17.2265	16.546	16.4284	15.2992	15.775	14.8624	17.4598	16.2048	16.2792	15.6384	16.929	16.4582	16.3175	14.8595	15.9161	15.4857	17.739	16.3882	16.3115	15.3992	16.1641	14.8719	16.6125	16.3907	16.4355	15.5923	14.8584	15.1289	17.508	15.5433	16.3235	15.4906	15.6584	14.9648
A0A034SWJ3	NADH-quinone oxidoreductase subunit I	A0A034SWJ3_9GAMM	TRUE	100	0.284042	16.3041	15.1173	15.6633	16.5714	16.1493	16.8094	16.4157	16.1337	16.0957	16.7646	16.576	15.7586	15.9792	16.7255	16.3888	17.0535	16.6397	15.4481	15.7421	16.4437	16.638	16.5575	16.3943	15.8647	16.0125	16.5628	16.2395	16.6077	16.8441	15.8942	16.2316	16.2139	16.1781	16.9162	16.7093
A0A034SWJ8	NADH-quinone oxidoreductase subunit N	A0A034SWJ8_9GAMM	TRUE	94.1	0.583263	14.2027	15.3462	13.826	15.0467	14.4869	15.6251	13.6445	14.935	NaN	15.103	12.1435	15.0839	10.8165	15.0148	14.4606	15.3208	14.2121	14.8478	11.5124	15.1208	12.5464	15.6791	14.3669	14.8542	12.2299	14.9505	12.8919	15.4294	13.5769	14.6667	NaN	14.8908	13.579	15.11	13.167
A0A034SWK2	hydrogenase (acceptor)	A0A034SWK2_9GAMM	TRUE	100	0.550199	14.695	13.5954	12.3582	15.8004	14.6034	15.6034	14.8659	15.2237	13.7083	14.3386	13.9386	14.8802	13.5575	15.957	14.9943	15.8156	15.2621	14.2871	11.7753	15.1081	14.778	15.4948	14.8891	14.1812	12.4522	15.8098	14.995	15.5775	15.0786	15.2093	13.5309	15.7609	14.6517	16.1023	15.4465
A0A034SWM4	Bax inhibitor-1/YccA family protein	A0A034SWM4_9GAMM	TRUE	70.6	0.718252	12.5425	14.631	13.7733	11.9956	12.6937	NaN	NaN	NaN	13.039	9.22321	NaN	13.867	12.3684	12.9774	13.9038	NaN	12.6589	12.4548	NaN	NaN	NaN	13.1081	12.0971	12.829	11.355	13.673	12.2085	11.0281	NaN	12.5027	NaN	12.7164	12.7428	11.9977	11.1756
A0A034SWP0	Maltose/maltodextrin ABC transporter ATP-binding protein MalK	A0A034SWP0_9GAMM	TRUE	82.4	0.618511	13.9111	14.7626	14.4662	14.0213	13.4447	11.2829	NaN	15.1147	15.5267	13.3122	13.279	14.8615	15.2963	13.4436	14.4003	14.0676	12.7254	15.0308	14.0668	NaN	11.6241	14.0831	13.1471	15.3515	14.5067	14.4193	14.3639	13.2077	14.0159	NaN	NaN	NaN	11.6459	14.0437	NaN
A0A034SWQ6	Glutamine ABC transporter permease GlnP	A0A034SWQ6_9GAMM	TRUE	70.6	0.681815	14.3678	15.9272	12.9787	15.136	13.8411	14.2848	11.1864	16.0566	11.8955	14.5767	NaN	15.6238	NaN	15.3588	14.561	NaN	NaN	15.5656	12.5926	15.3576	NaN	12.3611	NaN	14.9226	NaN	15.5818	12.9497	14.1703	NaN	15.7971	NaN	15.5572	14.2473	14.298	NaN
A0A034SWS0;A0A411H5I1	Mannonate dehydratase	A0A034SWS0_9GAMM;A0A411H5I1_9GAMM	FALSE	100	0.286266	15.107	14.7996	15.4286	15.1561	14.8836	15.0989	14.2872	15.4174	15.6195	15.7712	15.5359	14.5259	15.119	15.3619	15.0247	15.1643	14.6744	15.9194	15.6437	15.6324	14.9993	15.2709	13.8751	15.1555	15.5217	15.365	14.945	15.0279	14.6234	14.9418	15.1833	15.2782	14.9492	15.1319	14.307
A0A034SWT0	1-(5-phosphoribosyl)-5-[(5-phosphoribosylamino)methylideneamino] imidazole-4-carboxamide isomerase	A0A034SWT0_9GAMM	TRUE	100	0.326662	15.8783	16.3553	16.6421	15.546	15.3876	15.4343	15.3452	16.0701	16.1864	16.1585	15.9959	15.9878	16.3765	15.866	15.3139	15.4378	15.4401	16.3993	16.9111	15.8894	15.8972	15.5361	15.226	16.1909	16.4942	15.9065	15.5445	15.3831	15.6931	16.4664	16.335	15.7056	15.7304	15.6594	15.3492
A0A034SWT4;A0A411H5U5	ATP phosphoribosyltransferase	A0A034SWT4_9GAMM;A0A411H5U5_9GAMM	TRUE	100	0.396473	16.3047	17.4008	16.9645	16.1779	15.5576	16.407	15.7991	16.4348	16.3019	16.3207	16.1149	16.0824	16.5353	16.106	15.5736	16.358	15.6866	17.3369	17.327	16.5461	16.1325	16.3046	15.3135	16.9632	17.0229	16.4186	15.9952	16.5034	16.0725	16.861	16.3688	16.1764	15.6434	15.9447	15.6065
A0A034SWU5	50S ribosomal protein L32	A0A034SWU5_9GAMM	TRUE	100	0.969716	16.9416	13.2659	18.9424	15.665	19.2462	15.2827	19.0268	15.2974	18.2535	14.4552	18.7402	14.7796	18.0731	15.623	19.4265	14.9575	19.1681	15.4059	18.2511	14.8667	18.416	14.5398	19.1634	15.2085	18.8944	15.9985	19.3779	15.2679	19.4198	13.698	18.25	15.0676	18.9133	15.5308	19.5422
A0A034SWW5;A0A411H893	Outer membrane usher protein PapC;PapC/FimD family outer membrane usher protein	A0A034SWW5_9GAMM;A0A411H893_9GAMM	TRUE	32.4	0.910959	14.5122	NaN	14.2448	15.6712	14.9964	11.7778	12.4446	NaN	NaN	NaN	NaN	NaN	NaN	NaN	NaN	NaN	16.9115	NaN	12.175	14.9896	15.2287	NaN	15.8552	NaN	NaN	NaN	NaN	15.3393	NaN	NaN	NaN	NaN	NaN	NaN	NaN
A0A034SWW6	PTS sugar transporter subunit IIB	A0A034SWW6_9GAMM	TRUE	91.2	0.567474	15.0798	NaN	15.3472	15.2094	15.6622	16.1374	15.7281	NaN	14.5924	15.558	15.5873	14.7467	13.3209	15.3193	14.3335	16.0103	14.9967	14.813	13.9553	15.3264	14.8273	16.7329	15.7024	14.0143	14.1708	14.2863	14.4172	16.1488	15.0823	NaN	14.2365	14.4595	14.7528	16.3822	15.6148
A0A034SWY8;A0A411H5I5	Arginine ABC transporter, permease protein ArtQ;Arginine ABC transporter permease ArtQ	A0A034SWY8_9GAMM;A0A411H5I5_9GAMM	TRUE	29.4	0.796266	10.7979	12.734	NaN	NaN	NaN	11.071	NaN	NaN	10.7187	NaN	NaN	11.4717	NaN	NaN	NaN	9.69105	NaN	11.2673	NaN	9.40463	NaN	9.771	NaN	NaN	NaN	11.1977	NaN	NaN	NaN	NaN	NaN	NaN	NaN	10.6516	NaN
A0A034SWZ9	NAD(P)-binding domain-containing protein	A0A034SWZ9_9GAMM	FALSE	23.5	0.502624	15.6659	NaN	NaN	NaN	NaN	NaN	NaN	NaN	16.5985	15.1225	16.4794	NaN	15.0448	16.2555	15.0963	16.1192	14.6111	NaN	NaN	NaN	NaN	NaN	NaN	NaN	NaN	NaN	NaN	NaN	NaN	NaN	NaN	NaN	NaN	NaN	NaN
A0A034SX07	Lipoprotein	A0A034SX07_9GAMM	FALSE	41.2	0.456669	13.2463	NaN	13.7098	NaN	8.83952	NaN	13.0194	NaN	13.568	NaN	13.3328	NaN	NaN	NaN	NaN	NaN	14.6317	NaN	13.5794	NaN	14.0044	NaN	13.4435	NaN	12.5488	NaN	13.7189	NaN	13.7357	NaN	NaN	NaN	13.6319	NaN	13.6844
A0A034SX16	ATP-dependent Clp protease ATP-binding subunit ClpA	A0A034SX16_9GAMM	FALSE	100	0.34958	16.3828	16.2733	16.9653	15.9281	17.021	15.939	16.5024	15.9772	16.8594	15.8896	16.5859	15.3999	16.9118	16.104	17.1541	15.916	16.3817	16.8092	17.046	15.7681	16.7883	16.1344	17.1707	15.8584	16.7029	15.463	16.9659	16.0688	16.6176	16.0387	17.1004	15.8647	16.6285	15.8725	16.3068
A0A034SX34	Copper-sensing two-component system response regulator CpxR	A0A034SX34_9GAMM	TRUE	100	0.27855	15.4535	14.7822	15.1959	15.532	15.4939	15.9273	16.0106	14.5215	15.2161	15.6402	15.8599	15.2964	15.3694	15.6658	14.9899	16.1093	15.8291	15.2761	15.4733	15.6049	15.8921	16.1826	15.8248	15.2506	15.2732	15.6065	15.4517	14.9947	15.5895	14.4686	14.9672	15.0644	15.3948	15.9279	15.7373
A0A034SX47	Universal stress protein	A0A034SX47_9GAMM	TRUE	100	0.921595	17.9523	17.4987	16.0591	19.4828	17.8683	19.9441	17.7182	17.2232	16.678	19.5033	17.1202	18.9264	16.688	19.0399	17.1227	20.3624	17.6745	18.311	17.453	18.8699	18.4853	19.9878	17.9339	18.4482	17.1008	18.9911	17.2861	16.9451	16.5721	17.6149	16.5191	16.7071	16.3516	19.9752	17.9151
A0A034SX48	3-phosphoshikimate 1-carboxyvinyltransferase	A0A034SX48_9GAMM	FALSE	100	0.332449	16.3386	16.5997	16.3311	16.6636	15.6978	16.9774	16.1401	16.1155	15.6817	16.9118	16.2467	15.708	15.7725	16.4729	15.5947	16.9477	15.6337	16.6221	16.3539	17.0184	16.584	17.0421	16.0474	16.5697	16.1583	17.1058	16.1193	17.0361	16.0096	16.1965	15.8585	16.5499	15.6226	16.925	16.1995
A0A034SX59	3-deoxy-manno-octulosonate cytidylyltransferase	A0A034SX59_9GAMM	TRUE	23.5	0.865283	13.5619	15.4392	NaN	NaN	NaN	NaN	NaN	15.3741	NaN	NaN	13.5348	NaN	NaN	NaN	13.5072	NaN	NaN	NaN	13.8214	NaN	NaN	NaN	NaN	NaN	NaN	NaN	NaN	12.3118	NaN	14.1499	NaN	NaN	10.357	NaN	NaN
A0A034SX86	Flagellar protein FliL	A0A034SX86_9GAMM	TRUE	61.8	0.737616	13.7256	15.4977	14.5828	13.9268	12.4969	12.3907	13.434	15.3466	13.4766	NaN	14.0782	15.1147	12.2264	12.8209	11.9606	NaN	NaN	13.905	NaN	NaN	NaN	NaN	NaN	14.3931	13.7042	15.1741	13.2623	12.4155	NaN	14.7734	13.2573	NaN	NaN	NaN	NaN
A0A034SXA6	Flagellin	A0A034SXA6_9GAMM	FALSE	26.5	0.950612	14.0158	14.0491	11.8109	14.956	13.252	NaN	NaN	14.7222	NaN	NaN	NaN	12.2476	NaN	NaN	NaN	NaN	NaN	NaN	NaN	NaN	NaN	NaN	NaN	14.7991	NaN	16.2807	14.0242	NaN	NaN	NaN	NaN	NaN	NaN	NaN	NaN
A0A034SXB7	Antibiotic biosynthesis monooxygenase	A0A034SXB7_9GAMM	FALSE	100	0.407012	17.7	18.2407	17.7723	18.1232	16.6725	17.4611	17.2547	16.5208	17.2302	17.6568	17.5729	17.8278	17.4836	18.3778	17.3509	17.4136	17.1348	18.6928	18.5376	18.399	18.0508	17.8806	17.2114	18.736	18.3332	18.6183	17.7976	18.0823	17.9118	17.4562	17.1958	17.478	17.1494	17.3657	16.8099
A0A034SXD1	Beta-ketoacyl-[acyl-carrier-protein] synthase III	A0A034SXD1_9GAMM	FALSE	100	0.291059	17.8229	18.0929	17.8434	18.3883	17.4831	18.0744	17.086	18.1745	17.7167	18.2455	17.692	18.5489	17.8637	18.2062	17.3603	18.0853	16.9046	18.1472	17.6782	18.2367	17.5134	18.2079	16.9193	18.284	17.8982	18.4813	17.6246	17.9131	17.0397	17.9038	17.5704	18.1898	17.4242	18.0656	17.117
A0A034SXF2	Aminodeoxychorismate lyase	A0A034SXF2_9GAMM	FALSE	100	0.377778	14.5139	15.1338	12.3352	14.6692	13.6683	14.4742	13.7417	15.4754	14.6951	15.0326	13.8674	15.3742	14.5025	14.4352	13.9136	14.5764	14.918	14.6689	14.6711	14.5406	14.0847	14.6554	14.493	15.3309	13.8088	15.0828	14.8071	14.5894	15.2427	15.3466	14.3946	14.6108	13.8885	14.0983	14.3458
A0A034SXF7	LexA repressor	A0A034SXF7_9GAMM	TRUE	100	0.548982	14.9946	14.4559	16.2001	14.099	15.4346	14.0043	15.5378	14.7799	16.0701	14.7966	15.9112	14.0833	15.7181	13.9406	15.9159	13.5184	15.7122	15.6217	16.273	14.8838	15.813	13.6875	15.6638	14.4612	16.138	13.914	15.7113	13.7943	15.4963	14.3522	15.9165	13.7514	15.1472	13.7358	15.2777
A0A034SXG6	DNA-binding transcriptional repressor DeoR	A0A034SXG6_9GAMM	FALSE	97.1	0.492563	14.0921	14.2577	14.6745	13.1861	15.2642	13.4471	14.2527	14.6879	14.6831	14.5186	13.7115	13.5709	14.4382	14.1525	15.6721	14.6076	14.2888	14.2577	14.2794	13.0803	14.0516	14.644	14.1722	13.7317	15.0598	12.5168	14.6211	12.1423	13.9023	12.4469	14.4754	NaN	14.4731	14.0693	13.702
A0A034SXI2;A0A411GZN0	Guanosine-inosine kinase	A0A034SXI2_9GAMM;A0A411GZN0_9GAMM	TRUE	100	0.313648	14.8608	14.7187	15.5093	15.0079	14.8485	14.7828	14.0179	15.3367	15.5096	15.2253	15.0643	13.9806	15.7951	14.8185	14.912	15.2023	14.1861	14.9881	15.2678	15.1731	14.9847	14.1448	13.891	14.7939	15.1483	14.8159	14.9705	14.7517	14.1659	15.1215	15.5163	14.7173	14.804	14.9381	14.1604
A0A034SXJ1	Copper-translocating P-type ATPase	A0A034SXJ1_9GAMM	FALSE	100	0.629555	14.6694	14.7386	13.3632	15.2297	13.7855	15.395	13.56	15.3273	13.6043	15.7198	13.8649	15.2791	14.1776	16.255	14.8042	15.9088	14.5541	15.0497	13.5688	15.3166	13.2609	15.2635	13.6487	15.3963	13.4985	16.1237	13.6957	16.0597	13.9999	15.3309	13.304	15.8442	14.2609	15.646	13.9233
A0A034SXK0	Phosphofructokinase	A0A034SXK0_9GAMM	TRUE	100	0.358135	19.4682	20.0824	20.6742	19.698	19.474	19.0726	18.7801	19.38	19.5633	19.4323	19.2081	19.5536	20.0063	19.2728	18.9723	19.1606	18.8001	19.8413	19.9237	19.5378	19.2672	19.2664	18.6404	19.7464	20.4737	19.6925	19.6706	19.1376	18.9465	19.7672	19.9333	19.5606	19.4263	19.1938	18.7643
A0A034SXM8;A0A411GZF3	DnaA regulatory inactivator Hda	A0A034SXM8_9GAMM;A0A411GZF3_9GAMM	TRUE	100	0.327609	16.7061	17.1607	17.594	16.6766	16.421	16.3844	16.1607	17.4097	16.9455	16.8857	16.9448	16.6694	17.0322	16.561	16.4656	16.5121	16.2966	17.2618	17.5511	16.9535	16.8345	16.3291	15.5183	17.1704	17.2867	16.8261	16.6427	16.4956	15.8408	17.0866	16.8179	16.9182	16.2805	16.4035	15.6715
A0A034SXN0	Glycine cleavage system transcriptional repressor	A0A034SXN0_9GAMM	TRUE	100	0.410192	17.0012	18.1632	17.4807	17.2538	16.3771	17.1098	16.0705	17.6715	16.6947	17.3122	16.5325	17.6118	17.2982	17.2805	16.38	17.1234	16.0969	18.0113	17.687	17.4125	16.9202	17.2867	16.1907	17.6527	17.0718	17.1923	16.4393	16.9388	15.4866	17.773	17.0548	17.2601	16.1903	16.9843	16.0326
A0A034SXN2	Protein translocase subunit SecY	A0A034SXN2_9GAMM	FALSE	100	0.658665	16.5595	18.1316	16.3286	17.4723	16.29	17.053	15.6684	18.0754	15.5509	16.7687	14.4811	18.2775	15.3538	17.158	16.3774	17.0171	16.0311	17.634	14.7627	16.9011	15.0495	17.1203	16.5406	17.7748	15.23	17.4308	15.8022	17.0972	15.7646	17.8093	15.4119	17.4643	15.9093	17.2	16.0865
A0A034SXN4	Phospholipase/carboxylesterase	A0A034SXN4_9GAMM	FALSE	100	0.283366	14.7916	13.47	14.4349	14.5607	15.0691	14.4581	14.7972	14.8901	14.9108	14.7258	15.0531	14.3688	14.9093	15.2703	14.9416	14.9274	15.3323	13.4581	14.0518	14.3423	14.5318	15.0151	14.6016	14.4902	15.2101	15.0986	15.5166	15.1272	15.2283	14.6936	14.9978	14.842	15.2378	14.9287	15.4229
A0A034SXP1	50S ribosomal protein L14	A0A034SXP1_9GAMM	FALSE	100	0.589967	21.2208	19.9814	22.0551	20.687	22.0798	20.2053	21.9222	19.8051	21.9005	20.0641	21.7886	20.796	22.2204	21.0525	22.6512	20.4289	22.4562	20.3457	21.5765	19.7599	21.4566	20.2932	22.1027	20.4353	21.9628	20.517	22.2885	20.4854	22.4911	19.8786	22.0216	20.7692	22.2314	20.6378	22.1585
A0A034SXQ9	Chaperone protein DnaJ	A0A034SXQ9_9GAMM	TRUE	100	0.708975	16.4722	14.3862	16.9593	15.3196	16.8205	17.1438	17.9428	14.914	16.7766	14.9094	16.7893	15.065	16.9926	15.7879	17.2246	17.4798	18.0873	15.2532	16.406	14.9324	16.7262	17.0847	18.4323	14.7798	16.5574	15.4495	16.8062	17.0682	17.9128	14.7601	17.0872	15.808	17.1131	17.1451	18.1331
A0A034SXT3	Peptidoglycan-associated lipoprotein	A0A034SXT3_9GAMM	FALSE	100	0.422885	20.5555	21.5915	20.0457	20.8472	20.1664	20.8191	20.3891	21.5207	20.0345	20.6085	19.8023	21.4796	19.6076	20.4497	20.5236	20.4831	20.9947	21.1697	19.816	20.6218	19.4393	20.6648	21.2355	21.3848	19.6175	20.7433	20.1666	20.6154	21.0214	21.5413	19.8118	20.7331	19.3871	20.7621	20.7935
A0A034SXU7	ATP synthase subunit b	A0A034SXU7_9GAMM	FALSE	100	0.650861	17.9882	19.228	16.9595	18.9379	17.7171	18.7624	17.5925	19.3613	16.0237	18.6264	16.1536	19.8941	16.4803	18.8974	17.7706	18.76	17.9515	18.6966	15.83	18.4189	16.76	18.6505	18.4572	19.2145	15.7801	18.8601	16.9562	18.6825	17.5233	19.3455	16.1403	18.7842	17.5346	18.8453	18.0028
A0A034SXW1	Glycosyltransferase	A0A034SXW1_9GAMM	FALSE	38.2	0.605573	13.2115	NaN	13.9676	NaN	14.1781	14.267	13.9165	NaN	NaN	10.7274	11.8245	NaN	NaN	NaN	NaN	NaN	NaN	NaN	NaN	NaN	NaN	13.0723	NaN	12.9245	11.8733	13.9602	13.8096	12.5862	14.6427	NaN	NaN	NaN	NaN	NaN	NaN
A0A034SXY0;A0A411GZ64	Flagellar biosynthesis protein FlhA	A0A034SXY0_9GAMM;A0A411GZ64_9GAMM	FALSE	41.2	0.83104	12.3012	NaN	12.6553	9.9341	10.551	NaN	NaN	NaN	13.0577	NaN	13.5842	13.4538	14.1788	11.1909	14.0065	NaN	NaN	NaN	NaN	NaN	NaN	NaN	NaN	13.0352	9.87441	14.2302	11.7488	10.7153	NaN	NaN	NaN	NaN	NaN	NaN	NaN
A0A034SXY9;A0A411GZ52	Flagellar basal-body rod protein FlgG	A0A034SXY9_9GAMM;A0A411GZ52_9GAMM	FALSE	44.1	0.593452	13.2397	13.9824	13.3958	NaN	13.9918	NaN	NaN	NaN	14.0589	NaN	NaN	13.0147	14.4587	NaN	14.8926	NaN	13.2924	8.49087	NaN	NaN	NaN	NaN	NaN	14.2594	12.7837	13.1417	13.6331	NaN	NaN	12.5753	12.6239	NaN	NaN	NaN	NaN
A0A034SXZ2	OmpA family lipoprotein	A0A034SXZ2_9GAMM	TRUE	100	0.992228	16.3966	15.2391	17.1891	15.1008	17.7585	15.2371	18.4932	15.4831	17.1312	15.7347	17.3947	15.3987	16.786	14.1875	17.5533	14.5431	18.4156	15.4506	16.4737	15.0552	16.5761	15.1283	18.9447	15.571	17.2146	15.0178	17.5224	15.306	18.6077	15.0686	16.7909	15.4982	17.4814	15.4013	18.7299
A0A034SXZ5;A0A411GZ53	Flagellar hook-associated protein;Flagellar hook-filament junction protein FlgL	A0A034SXZ5_9GAMM;A0A411GZ53_9GAMM	FALSE	82.4	0.624469	14.1113	NaN	12.4205	15.6001	12.364	13.4032	12.4948	14.6089	14.8509	14.6806	NaN	14.9945	15.2832	14.7712	13.8912	14.4254	14.4231	14.4492	12.8586	14.8301	13.0065	NaN	NaN	14.2886	NaN	15.8988	13.9187	14.1197	13.4587	13.3477	14.0891	14.9778	13.8001	13.8609	NaN
A0A034SY69	Bifunctional polymyxin resistance protein ArnA	A0A034SY69_9GAMM	TRUE	100	0.44878	20.0412	19.8645	19.4235	20.837	19.9337	20.2497	19.1649	20.2826	19.7761	21.4376	20.0854	19.9438	19.5304	20.5268	19.6191	20.1464	18.862	19.8942	19.1749	20.8193	19.8624	20.526	19.3909	20.0062	19.2412	20.9089	20.0164	19.9925	19.1506	20.5272	20.0342	21.0548	20.5376	20.7942	19.7846
A0A034SYB0	Protein phosphatase CheZ	A0A034SYB0_9GAMM	TRUE	79.4	1.05406	13.9228	15.0122	13.6392	14.5009	14.4109	11.7646	NaN	15.6542	14.6534	12.5318	NaN	16.4593	15.7561	16.7577	15.947	13.4676	13.7766	11.8304	9.98703	10.1637	NaN	12.8967	NaN	14.0316	13.472	16.1323	16.0478	12.8301	NaN	14.1558	13.3867	13.7114	12.9385	NaN	NaN
A0A034SYC0	Acid phosphatase	A0A034SYC0_9GAMM	FALSE	73.5	0.741444	15.4703	NaN	16.4046	16.7961	16.7708	17.0049	16.3965	12.0533	12.0936	NaN	NaN	15.8583	14.2693	17.5609	15.2704	16.4836	15.7477	14.7479	14.8517	14.9626	14.7902	14.6233	NaN	NaN	NaN	15.1931	14.6717	NaN	NaN	NaN	16.0154	14.4906	16.2531	17.0463	16.4023
A0A034SYC5;A0A411GYV0	Transcriptional regulator;LysR family transcriptional regulator	A0A034SYC5_9GAMM;A0A411GYV0_9GAMM	TRUE	94.1	0.423326	14.6873	NaN	14.2232	14.7259	15.0629	14.8641	14.6823	NaN	15.3068	15.0479	15.0659	12.4842	15.9718	15.436	15.8443	14.5808	15.2763	14.3355	14.704	14.9077	15.0749	14.9433	14.6566	13.1076	14.2485	15.1642	15.0348	13.6956	14.9036	14.8679	13.7774	14.6555	14.6931	14.0266	14.6236
A0A034SYD4	Ribose-phosphate pyrophosphokinase	A0A034SYD4_9GAMM	FALSE	100	0.229921	21.0032	20.2834	20.5357	21.4806	20.9065	21.3293	20.834	20.4711	21.1114	20.8722	21.0519	21.3947	21.3877	21.6077	20.7966	21.4935	21.0183	20.6998	20.772	20.9962	21.0558	21.4076	20.6583	20.836	20.962	21.5257	21.1451	21.009	20.9448	20.5703	21.0355	21.0715	20.8472	21.368	20.6301
A0A034SYF6	CRISPR-associated endonuclease Cas1	A0A034SYF6_9GAMM	FALSE	61.8	0.77914	15.5166	16.3125	NaN	14.7681	16.3827	17.7518	16.5773	NaN	NaN	NaN	NaN	NaN	14.9342	15.1157	15.1633	15.539	15.0477	15.0806	15.0923	NaN	15.2503	15.8346	NaN	15.6357	15.113	14.7876	16.0567	NaN	NaN	NaN	14.676	15.4947	NaN	15.2341	NaN
A0A034SYG2	Cse1 family CRISPR-associated protein	A0A034SYG2_9GAMM	FALSE	44.1	0.383748	14.0125	NaN	NaN	NaN	NaN	NaN	NaN	14.6219	13.6842	13.4552	14.4599	13.577	14.5503	14.231	13.3147	NaN	NaN	NaN	NaN	NaN	NaN	NaN	NaN	14.8821	14.7015	14.3933	13.8156	13.3092	NaN	13.6069	NaN	NaN	13.5849	NaN	NaN
A0A034SYI2;A0A411H4U0	Transcriptional regulator YihL;GntR family transcriptional regulator	A0A034SYI2_9GAMM;A0A411H4U0_9GAMM	TRUE	61.8	0.521869	14.2586	15.7414	14.3227	13.3728	14.2881	NaN	12.5654	NaN	14.6634	NaN	12.9396	13.9579	14.8256	NaN	14.0401	NaN	NaN	15.0354	15.1371	NaN	13.9113	NaN	14.1014	14.3901	14.2456	NaN	14.8431	NaN	14.6516	NaN	15.2414	NaN	14.1373	NaN	13.0193
A0A034SYJ1;A0A411H0B8	Anaerobic C4-dicarboxylate transporter DcuC;C4-dicarboxylate ABC transporter	A0A034SYJ1_9GAMM;A0A411H0B8_9GAMM	TRUE	88.2	0.409207	14.9534	15.6582	15.2621	13.8363	13.3058	15.0131	14.5616	15.354	14.2256	15.0328	NaN	16.017	14.612	15.1152	15.3911	15.5054	15.376	14.3477	NaN	14.6966	NaN	15.5184	15.522	15.0781	13.6404	15.6098	14.5549	15.9489	15.0176	15.0753	NaN	15.3592	13.3691	15.2918	15.3059
A0A034SYJ4	Cytochrome c heme lyase subunit CcmH	A0A034SYJ4_9GAMM	FALSE	50	0.535796	15.3851	NaN	NaN	NaN	NaN	NaN	NaN	NaN	NaN	15.9929	NaN	15.5788	NaN	15.327	14.2191	15.1309	13.692	NaN	NaN	NaN	NaN	NaN	NaN	16.1096	13.5659	16.2977	14.5555	16.4342	15.7432	16.4832	NaN	16.3816	14.6219	16.1426	15.2696
A0A034SYJ5;A0A411H0F8	Putative glutamate/gamma-aminobutyrate antiporter;Amino acid permease	A0A034SYJ5_9GAMM;A0A411H0F8_9GAMM	FALSE	32.4	1.24009	15.1169	NaN	NaN	15.9806	13.2535	NaN	NaN	18.0299	NaN	14.085	NaN	14.3983	NaN	16.4719	NaN	NaN	NaN	NaN	NaN	NaN	NaN	NaN	NaN	13.9608	NaN	15.6362	13.4637	NaN	NaN	16.6205	NaN	14.3857	NaN	NaN	NaN
A0A034SYK5	Phosphoribosylformylglycinamidine synthase	A0A034SYK5_9GAMM	TRUE	100	0.798187	15.3793	17.9569	15.5633	15.978	10.8221	14.2159	13.6538	15.9561	15.7243	17.0918	15.4502	15.9198	16.2681	15.8087	15.3038	15.9915	14.667	16.434	15.9725	16.6713	15.1279	14.4267	13.7187	16.4786	14.7108	15.6527	13.2899	16.4012	14.4837	16.4379	15.9845	16.0022	13.9258	15.9612	14.846
A0A034SYK7	Type VI secretion system protein EvpI	A0A034SYK7_9GAMM	TRUE	52.9	0.739016	14.437	NaN	14.1671	14.1849	13.5237	NaN	11.2068	NaN	13.67	16.0483	15.5303	NaN	NaN	11.1452	NaN	NaN	NaN	13.6	14.7084	16.3131	15.5883	NaN	NaN	NaN	NaN	13.9338	NaN	NaN	NaN	16.0191	15.4572	15.4874	15.1937	14.0887	NaN
A0A034SYK8	30S ribosomal protein S11	A0A034SYK8_9GAMM	FALSE	100	0.600318	20.307	19.4853	21.2926	19.0503	21.3738	19.5488	21.1303	19.4732	21.1225	19.3434	21.1507	19.6666	21.3329	19.1722	21.6537	19.5649	21.5706	19.7125	20.837	19.2707	20.8346	19.1933	21.3869	19.7192	21.1751	19.1216	21.4005	19.7393	21.4219	19.6023	21.0629	18.2961	21.1733	19.411	21.1486
A0A034SYL9	Beta-ketoacyl synthase, C-terminal domain protein	A0A034SYL9_9GAMM	FALSE	100	0.263115	20.3767	21.087	20.3563	20.5733	19.5576	20.4482	19.9051	20.5411	20.1671	20.7759	20.1905	20.8823	20.4504	20.6092	19.9723	20.5864	20.1738	21.0229	20.7903	20.8412	20.3443	20.5186	19.6612	20.6712	20.3486	20.5722	19.911	20.4729	20.1188	20.8154	20.2947	20.4452	19.731	20.3363	19.6361
A0A034SYM8	PTS sugar transporter subunit IIA	A0A034SYM8_9GAMM	TRUE	58.8	0.854667	14.0436	12.9954	14.1807	13.9897	14.9066	14.0215	15.3343	NaN	12.8311	14.1543	12.1959	NaN	NaN	NaN	NaN	14.2373	11.5708	13.443	13.1673	13.558	13.233	16.1136	15.2963	NaN	NaN	NaN	NaN	13.9275	NaN	NaN	NaN	15.9783	NaN	15.7384	NaN
A0A034SYM9	Aspartate-semialdehyde dehydrogenase	A0A034SYM9_9GAMM	FALSE	100	0.165742	17.1168	17.5602	17.119	17.3135	16.7699	17.2433	16.8325	17.2918	16.9475	17.3179	17.0596	17.2801	17.1098	17.1961	16.8638	17.3096	16.9451	17.5102	17.2907	17.2363	16.8427	17.1523	16.666	17.3961	17.1056	17.4828	17.0894	16.8097	16.9656	17.488	16.941	16.94	16.8332	17.1848	16.8784
A0A034SYN4	Dihydrofolate synthase/folylpolyglutamate synthase	A0A034SYN4_9GAMM	FALSE	100	0.383722	14.8954	14.5362	15.0873	14.6962	14.8408	15.3466	14.3312	15.1931	14.5346	15.4039	14.7478	14.7364	14.6764	15.6877	14.4024	16.214	14.1606	15.1741	15.2261	15.0916	15.0593	15.2302	14.3443	14.9006	14.6932	15.1204	14.4158	15.3456	14.5353	14.1682	14.4281	15.1133	14.4129	15.8802	14.711
A0A034SYQ0	Acetate kinase	A0A034SYQ0_9GAMM	TRUE	100	0.310453	19.6124	19.1916	19.0225	20.0704	19.3087	18.9686	18.6634	20.2842	20.0854	20.0425	19.3168	20.3351	19.9977	20.153	19.8034	19.4237	19.016	19.233	19.3217	19.727	19.5557	19.4696	19.0221	19.8086	19.5281	20.3676	19.9594	18.9576	19.3594	20.1643	20.067	19.6788	19.8021	19.6747	19.4424
A0A034SYR0;A0A411H576	Carboxymuconolactone decarboxylase family;Carboxymuconolactone decarboxylase family protein	A0A034SYR0_9GAMM;A0A411H576_9GAMM	FALSE	100	0.544326	15.2046	15.342	16.7233	15.6838	16.1634	15.4733	16.6764	14.4324	15.8569	15.0609	15.1735	14.9411	15.5439	14.7656	16.0627	14.9175	16.0425	14.461	15.1232	14.3596	15.2983	14.7772	16.2482	15.0221	15.8213	14.2424	14.5425	14.9277	15.9573	14.1634	15.6224	13.0595	15.2015	13.998	15.2708
A0A034SYR4;A0A411H0L8	Protein Syd	A0A034SYR4_9GAMM;A0A411H0L8_9GAMM	TRUE	100	0.364948	13.8963	14.522	14.8827	13.4221	14.3309	13.3955	13.4566	13.8938	14.2425	13.1367	14.2866	14.2567	14.3545	13.4396	13.5294	13.2728	12.9585	14.3845	14.5306	13.7261	14.5067	13.6493	12.9736	14.0712	14.5263	13.7091	14.2594	13.546	13.2969	14.5974	14.5764	13.8783	14.0556	13.6587	13.1464
A0A034SYR5;A0A411H552	NADH-quinone oxidoreductase subunit;NADH-quinone oxidoreductase subunit A	A0A034SYR5_9GAMM;A0A411H552_9GAMM	TRUE	100	0.461144	16.8487	17.5833	16.2353	17.4663	16.5765	17.6717	16.8446	17.8643	15.3417	17.298	15.7383	17.3855	15.0557	17.5328	17.154	17.4706	17.2827	16.834	15.1955	17.3927	15.8828	17.4504	17.7202	17.1672	14.8247	17.2787	15.8644	17.7342	17.1774	17.7705	15.6208	17.3186	16.2954	17.4756	17.3532
A0A034SYT5	Protease 3	A0A034SYT5_9GAMM	FALSE	100	0.37945	16.6894	17.3231	16.1307	17.0776	15.5826	17.4478	16.361	17.2043	16.0758	17.1354	16.43	16.9931	16.1581	17.1078	15.8461	17.429	16.2556	17.0825	16.5345	17.0779	16.2567	17.6247	16.5921	17.1903	15.9896	17.0853	15.8094	17.3085	16.3677	17.1944	16.2372	17.0933	15.8279	17.3291	16.2794
A0A034SYU7	Fumarate and nitrate reduction regulatory protein	A0A034SYU7_9GAMM	FALSE	100	0.25291	15.8507	15.681	16.5004	15.6826	16.3597	15.935	15.7221	15.6732	16.4436	16.0236	16.0841	15.3235	16.1643	15.7215	15.3883	15.8917	15.5262	16.1774	16.3573	15.9887	16.1064	15.8173	15.7892	15.5253	16.5425	15.644	15.99	15.7191	15.3823	15.4329	16.1525	15.2781	15.3873	15.8373	15.6741
A0A034SYX5	50S ribosomal protein L31	A0A034SYX5_9GAMM	TRUE	100	1.03209	16.7646	13.7132	19.3588	14.4355	19.5909	14.3133	19.5217	15.211	19.0311	12.8152	19.3069	15.2524	18.7907	13.9166	19.7552	13.8469	19.8747	13.7558	18.767	13.839	18.5197	13.1988	19.6116	14.5316	19.2736	14.9283	19.7384	14.5216	19.8804	14.1455	18.9828	13.9324	19.3809	14.2784	19.9781
A0A034SYY4;A0A411H5C5	Ribosomal RNA large subunit methyltransferase F	A0A034SYY4_9GAMM;A0A411H5C5_9GAMM	TRUE	52.9	0.939683	10.0622	NaN	10.0488	NaN	9.30562	NaN	11.6004	1.97615	9.30693	NaN	NaN	NaN	NaN	11.2448	11.4512	12.9024	NaN	7.68271	NaN	NaN	10.0537	NaN	10.8126	11.3249	9.62661	10.9689	10.2423	NaN	NaN	NaN	10.0881	NaN	10.3917	NaN	12.092
A0A034SYY9	Multiphosphoryl transfer protein	A0A034SYY9_9GAMM	FALSE	100	0.224176	18.8294	19.264	19.2483	19.4948	19.046	19.2947	18.5126	18.5232	17.9686	19.1644	18.7718	18.7642	18.6919	19.0611	18.2995	19.1758	18.8097	18.4949	18.3187	19.0301	18.7859	19.0362	18.7679	18.5843	19.0113	19.1927	19.0503	18.9289	18.6357	18.7043	18.4263	18.8249	18.6179	18.9889	18.7095
A0A034SYZ2;A0A411H0J2	Putative PTS system IIA component YadI;PTS sugar transporter subunit IIA	A0A034SYZ2_9GAMM;A0A411H0J2_9GAMM	FALSE	97.1	0.307588	11.9546	12.0956	12.3289	12.1727	12.4908	12.0954	11.5501	11.1642	11.6011	11.7996	11.992	12.4499	11.7173	12.7724	11.7528	12.5537	11.6077	12.008	11.9774	12.1723	11.878	12.5119	NaN	12.0332	12.4672	12.2848	12.1302	11.9638	11.0557	11.1276	10.8496	12.0561	12.4259	12.3928	11.0246
A0A034SYZ5	Hypoxanthine phosphoribosyltransferase	A0A034SYZ5_9GAMM	FALSE	100	0.23494	15.3683	15.4995	15.6258	15.9067	15.1781	15.3956	15.0405	15.7177	15.3684	15.7297	15.1227	16.0106	15.5147	15.6002	14.9118	15.6617	15.1649	15.5799	15.4046	15.668	15.1689	15.4939	14.7866	15.8912	14.9985	15.7341	14.8794	15.0284	14.6652	15.556	15.2716	15.3529	14.9131	15.5743	15.1063
A0A034SZ00	Aconitate hydratase B	A0A034SZ00_9GAMM	TRUE	100	0.467941	20.7004	20.3779	19.82	21.0142	19.8494	21.6888	20.7128	20.6146	20.1267	21.77	20.4503	20.2956	20.0517	21.2633	20.1196	21.6885	20.3693	21.3308	20.5935	21.7253	20.8122	21.8376	20.782	20.6089	19.8036	21.2571	19.923	21.4111	20.5246	20.4226	20.2935	20.6977	19.5668	21.5155	20.4949
A0A034SZ01	Citrate synthase	A0A034SZ01_9GAMM	FALSE	100	0.452674	19.3976	19.7734	19.2066	19.3695	17.7883	20.0794	19.0959	19.4954	19.342	20.3718	19.2189	19.5523	19.2093	19.5448	17.9909	20.5718	18.9393	20.3931	19.7972	20.3793	19.679	20.4026	19.3562	19.8857	18.8868	19.3938	18.1245	20.122	19.277	19.2984	19.4082	18.852	17.9825	19.8459	18.8841
A0A034SZ04;A0A411H0T4	Pyruvate dehydrogenase complex repressor;Pyruvate dehydrogenase complex transcriptional repressor PdhR	A0A034SZ04_9GAMM;A0A411H0T4_9GAMM	FALSE	100	0.541117	14.7595	14.6951	16.4374	14.2258	15.7379	14.6259	15.2933	13.7251	15.5084	13.6126	14.8007	13.6893	15.7196	14.2506	15.422	14.6406	15.5399	14.9093	15.5807	13.2766	14.9657	14.4754	15.6458	14.3026	15.5285	13.7476	15.502	14.1708	15.1229	12.6483	15.4087	13.3817	15.1558	14.6546	15.4221
A0A034SZ10;A0A411H5E8	Histidine biosynthesis bifunctional protein HisIE	A0A034SZ10_9GAMM;A0A411H5E8_9GAMM	TRUE	100	0.339821	14.4452	15.1335	14.9778	13.7942	14.2012	14.2844	14.0449	14.9597	14.5256	14.2497	14.4832	13.7804	15.0268	13.2928	14.1386	14.3265	14.1739	14.986	15.2744	14.7216	14.6605	14.0771	14.179	15.0011	15.1919	14.2389	14.8669	14.4976	14.6792	15.0338	14.8844	13.5161	14.1135	14.017	13.8039
A0A034SZ18	UDP-3-O-acyl-N-acetylglucosamine deacetylase	A0A034SZ18_9GAMM	FALSE	100	0.298377	15.2595	15.7551	15.887	15.3472	15.2714	15.7087	14.6006	14.859	15.2667	15.3653	14.7006	15.0595	15.5703	15.5887	15.232	15.6803	14.833	15.1476	15.0775	15.3048	14.73	15.2453	14.2683	16.0666	16.1928	15.5546	15.5912	15.3209	14.8293	14.9999	15.2756	15.3156	15.1479	15.0931	14.9352
A0A034SZ23	UDP-N-acetylmuramate--L-alanine ligase	A0A034SZ23_9GAMM	FALSE	100	0.193935	17.2167	16.952	17.1909	17.3196	17.4596	17.5244	17.4797	16.7797	17.1621	17.483	17.2329	15.8513	17.4983	17.34	17.0769	17.4655	16.9246	17.138	17.1563	17.5279	17.5461	17.4979	17.5478	16.8266	17.0461	17.3668	17.4335	17.158	16.9345	16.7529	17.3242	17.1854	17.361	17.5339	17.2896
A0A034SZ25	UDP-N-acetylmuramoyl-tripeptide--D-alanyl-D-alanine ligase	A0A034SZ25_9GAMM	FALSE	20.6	0.55873	15.78	NaN	NaN	NaN	NaN	NaN	NaN	NaN	NaN	NaN	NaN	NaN	NaN	NaN	NaN	NaN	NaN	13.5676	NaN	NaN	NaN	NaN	NaN	16.3598	16.343	16.802	16.7567	15.5916	15.0391	NaN	NaN	NaN	NaN	NaN	NaN
A0A034SZ30;A0A411H0S1	Transcriptional regulator MraZ	A0A034SZ30_9GAMM;A0A411H0S1_9GAMM	TRUE	100	0.635491	15.7146	14.74	15.0553	15.5315	15.7368	16.7272	17.0714	14.4033	14.7882	15.9509	15.7881	14.5741	14.5253	15.7536	16.2815	16.4894	17.0155	15.2825	15.3952	15.9923	16.3188	16.5388	17.5598	14.5804	14.9567	15.2298	15.5132	16.5173	16.8105	13.8624	15.0434	15.3893	15.5698	16.41	16.893
A0A034SZ48	Nitrogen regulatory protein P-II	A0A034SZ48_9GAMM	FALSE	100	0.179181	15.2607	15.1414	15.493	15.355	15.4629	15.5591	15.6917	15.1281	14.9063	15.3729	15.3717	14.7681	14.636	15.1704	14.9582	15.2904	15.4234	15.0698	15.5352	15.4046	15.4655	15.6903	15.4258	15.0145	15.2155	15.2123	15.3534	14.8897	15.5695	15.0358	14.9023	15.0183	15.3957	15.5787	15.3569
A0A034SZ53;A0A411H0R6	Protein ApaG	A0A034SZ53_9GAMM;A0A411H0R6_9GAMM	TRUE	100	0.654899	16.2802	18.4617	17.1907	15.6014	16.5166	15.9205	15.9109	16.7226	16.851	16.3608	17.1957	14.4544	17.4177	16.0753	16.609	15.6536	16.1446	16.61	17.3515	16.3694	16.4102	15.7975	15.5214	15.8576	16.9292	15.338	16.1574	16.4564	16.0829	16.6621	16.6443	16.0239	15.7509	14.8797	15.5988
A0A034SZ55	Carbamoyl-phosphate synthase large chain	A0A034SZ55_9GAMM	FALSE	100	0.412583	18.1084	18.3229	17.3948	19.0578	18.0917	18.8402	17.9299	18.8155	17.5032	18.4568	17.0389	18.8763	17.9707	19.1937	18.297	18.67	17.6562	17.8673	16.9939	18.332	17.2703	18.2546	17.4234	18.4219	17.1693	18.9201	17.8078	18.5381	17.783	18.5715	17.8306	18.4912	17.4847	18.734	17.6775
A0A034SZ62	Isoleucine--tRNA ligase	A0A034SZ62_9GAMM	FALSE	100	0.499133	17.6729	18.5083	16.8162	18.7105	17.0779	18.2402	16.981	18.4303	16.7953	18.3857	16.5678	18.6656	17.2899	18.6149	17.1991	18.2019	16.7099	18.1297	16.9745	18.3678	17.1495	18.2756	17.0926	18.4523	15.9281	18.6857	16.9355	18.1434	16.8413	18.391	17.2422	18.5942	17.3353	18.241	16.9029
A0A034SZ86	Lipoprotein	A0A034SZ86_9GAMM	TRUE	100	0.944514	17.7139	20.2408	18.029	18.5884	17.0699	18.426	16.8037	19.0365	15.7678	18.3767	15.7046	19.4836	16.6673	18.0485	17.0045	18.2014	16.8819	20.1466	17.3273	18.7712	16.3761	18.4313	17.1457	19.5181	16.5119	18.2153	16.1709	18.1837	16.4466	19.2766	15.8743	17.9654	16.4653	18.3306	16.7858
A0A034SZ92	Energy-dependent translational throttle protein EttA	A0A034SZ92_9GAMM	FALSE	100	0.214106	17.4436	16.8412	17.2763	17.3373	17.8477	17.5772	17.2211	17.2561	17.5118	17.8664	17.7717	16.531	17.8837	17.4855	17.3164	17.5107	17.0552	17.3269	17.4008	17.8231	17.5409	17.592	17.2211	17.0637	17.29	17.2351	17.7156	17.2568	17.2215	17.4962	17.8938	17.5099	18.0389	17.4932	17.6721
A0A034SZB4	Outer-membrane lipoprotein carrier protein	A0A034SZB4_9GAMM	TRUE	100	0.571036	17.186	18.7037	16.0893	17.9177	16.0685	17.2414	16.6299	18.3055	16.303	18.3025	16.9104	17.9894	16.9023	17.6331	16.4515	17.2878	16.8391	18.3041	16.6758	17.8845	16.934	17.2419	16.3073	18.0999	16.5179	17.9759	16.8269	17.0847	16.9279	18.4526	16.1627	17.9967	16.0017	17.1274	16.2256
A0A034SZC2;A0A411H0Y8	Outer membrane stress sensor protease DegS;Serine endoprotease DegS	A0A034SZC2_9GAMM;A0A411H0Y8_9GAMM	FALSE	100	0.667108	14.5294	16.3432	13.9507	15.4749	14.0601	15.5936	14.5847	16.2679	12.6253	14.7997	11.0823	15.9583	13.8015	15.2403	14.3135	15.362	14.6429	15.1453	12.0805	15.0332	12.9415	15.1105	15.5826	15.3775	13.2466	15.3136	13.4155	15.2568	14.0279	16.0192	12.478	15.5593	13.4565	15.1262	14.7278
A0A034SZD6	L-asparaginase	A0A034SZD6_9GAMM	TRUE	100	0.470045	18.95	18.2203	16.8515	19.8807	19.0526	20.0133	19.3873	18.5805	18.226	19.0834	18.8355	18.8414	18.4425	19.7498	18.7974	19.8784	19.2723	18.2933	17.8274	19.2517	18.7927	19.8785	18.87	18.4565	17.7364	19.886	19.1072	19.8557	19.2588	18.6811	17.9669	19.6361	18.5982	19.982	19.1093
A0A034SZD8;A0A411H874	Ribosome hibernation protein YhbH;Ribosome hibernation promoting factor	A0A034SZD8_9GAMM;A0A411H874_9GAMM	FALSE	100	0.597163	16.9959	17.7882	17.3184	17.8215	17.3912	18.6044	16.2034	16.9478	16.5606	18.1184	17.6406	17.1203	15.3217	17.25	15.4953	18.1655	15.3801	17.3479	17.6939	17.8588	18.3519	18.259	15.7521	17.4617	17.8622	17.1065	16.855	17.1683	15.4471	15.9048	16.0901	16.6906	15.1864	17.8618	15.8353
A0A034SZE9	DeoR/GlpR transcriptional regulator	A0A034SZE9_9GAMM	FALSE	100	0.442925	14.4823	14.2553	15.0514	13.32	14.8837	14.1241	15.491	14.8058	14.6897	14.6793	14.6587	13.9879	14.8103	13.5359	15.3419	14.3654	15.2753	14.6387	14.7006	14.5388	14.7018	13.3737	15.8461	14.4256	14.7336	12.9637	14.9586	14.2348	15.3436	14.0743	14.8517	12.1078	14.8965	14.0042	14.7271
A0A034SZF2;A0A411H5S1	Xanthine permease;Purine permease	A0A034SZF2_9GAMM;A0A411H5S1_9GAMM	FALSE	17.6	0.546289	12.6778	NaN	NaN	13.6213	12.0027	11.2789	NaN	NaN	NaN	NaN	NaN	NaN	NaN	13.4532	12.4059	NaN	NaN	NaN	NaN	NaN	NaN	NaN	NaN	NaN	NaN	13.3046	NaN	NaN	NaN	NaN	NaN	NaN	NaN	NaN	NaN
A0A034SZF5	Catalytic LigB subunit of aromatic ring-opening dioxygenase	A0A034SZF5_9GAMM	TRUE	100	0.42046	16.1456	16.7989	16.7346	16.6688	15.9733	15.6627	14.896	16.4081	16.2195	17.0756	16.8854	15.8522	16.3228	17.1453	16.7464	15.5978	14.9685	16.1698	16.1974	16.8949	16.3306	15.7	15.0895	16.0639	16.5746	16.3863	16.008	14.2768	14.6848	16.4973	16.5406	17.1668	16.6197	16.0433	15.7493
A0A034SZG6;A0A411H151	Phosphate transporter	A0A034SZG6_9GAMM;A0A411H151_9GAMM	TRUE	58.8	0.645648	14.8069	15.5849	15.5681	15.812	NaN	14.9183	NaN	16.5144	NaN	11.6396	NaN	16.5972	NaN	15.4139	NaN	15.373	NaN	15.0837	NaN	14.4111	13.3838	15.1967	NaN	15.5429	NaN	15.4734	NaN	14.3999	NaN	15.1584	NaN	14.3615	10.9656	14.7397	NaN
A0A034SZG9;A0A411H5R3	Flagellar motor switch protein FliN	A0A034SZG9_9GAMM;A0A411H5R3_9GAMM	TRUE	82.4	0.841619	15.7122	16.6797	15.3631	16.1521	16.4161	11.1889	NaN	16.8642	16.5161	NaN	12.9882	17.4271	17.7222	16.5712	18.1577	15.4858	16.6926	14.9037	NaN	NaN	NaN	NaN	14.7426	16.5098	15.5138	16.9878	17.4098	13.9748	15.4917	16.5088	16.0613	14.7868	14.297	13.8182	14.7118
A0A034SZH7	AAA domain protein	A0A034SZH7_9GAMM	FALSE	50	0.806413	15.9066	NaN	16.2649	17.7145	17.9367	12.1943	13.8504	NaN	14.1864	16.7623	16.0154	17.3671	NaN	17.2363	NaN	17.6015	13.8742	NaN	NaN	15.8381	15.2611	16.1366	NaN	NaN	NaN	NaN	NaN	NaN	NaN	NaN	NaN	15.9608	NaN	16.2122	NaN
A0A034SZH8	30S ribosomal protein S10	A0A034SZH8_9GAMM	FALSE	100	0.818874	20.4439	18.5327	21.9235	19.0343	22.1913	18.7558	21.7548	18.703	21.9387	18.8698	21.8215	19.258	22.014	19.5487	22.3266	19.1751	22.107	17.9907	21.7126	18.5396	21.6342	18.6147	22.1827	18.9777	21.9508	19.4245	22.2516	19.2369	22.1449	18.4389	21.9489	18.8902	22.2006	19.1049	21.8942
A0A034SZI4	DNA-binding protein HU-alpha	A0A034SZI4_9GAMM	TRUE	100	0.361503	22.1184	22.2463	22.2624	22.5287	22.2438	21.861	20.2318	22.4078	22.0422	22.747	22.9393	23.0342	21.96	22.639	20.9151	21.9048	22.4235	22.6346	22.4406	22.7744	21.5797	22.1127	20.9181	22.3902	22.4576	22.585	22.5727	21.9972	21.93	22.6276	21.0279	22.6092	21.8023	22.0116	21.1664
A0A034SZJ4	Flagellar biosynthesis protein FliZ	A0A034SZJ4_9GAMM	FALSE	100	0.332634	18.2975	18.5633	18.229	18.9412	18.4577	18.9846	18.001	18.4888	18.1108	18.1904	18.3629	19.0304	18.0704	18.7163	17.4049	18.5933	17.1688	18.6176	17.8677	17.8029	17.8425	18.5472	17.7882	18.759	18.534	19.0649	18.3504	18.8279	17.5904	18.2569	18.0727	18.9166	16.7701	18.7808	18.4098
A0A034SZJ7	DUF883 domain-containing protein	A0A034SZJ7_9GAMM	FALSE	100	0.416178	19.3645	19.9188	18.918	20.0203	19.5753	19.7226	19.4981	20.4099	18.4126	19.9906	19.2531	19.9582	18.4079	19.8081	19.0165	18.9855	19.2728	19.7602	18.7441	19.9543	18.7863	19.8359	18.8121	20.0782	18.5442	19.1444	19.2724	19.1832	19.3026	20.6227	18.6804	19.5836	19.3297	19.0227	18.5684
A0A034SZL2;A0A411H184	ATP-dependent RNA helicase DeaD	A0A034SZL2_9GAMM;A0A411H184_9GAMM	TRUE	94.1	0.85521	13.6866	13.978	14.6222	12.4822	14.3521	NaN	13.6209	14.288	15.4067	14.0792	12.879	15.1204	16.2701	13.3739	14.6537	12.3615	13.8337	13.6505	13.1997	12.5879	12.363	NaN	14.067	14.2352	14.5543	13.1728	14.0485	11.4541	13.5301	13.3493	15.3807	11.3699	14.524	11.0145	14.1489
A0A034SZL5;A0A411H1H6	Ribosome-binding factor A	A0A034SZL5_9GAMM;A0A411H1H6_9GAMM	FALSE	100	0.138473	17.6958	17.7684	17.9057	17.6934	17.6322	17.4325	17.6742	18.0567	17.6875	17.7588	17.6045	18.0399	17.9859	17.8597	17.4556	17.1742	17.8899	17.7589	17.6935	17.786	17.58	17.6323	17.8021	17.9437	17.9273	17.7167	17.7576	17.4603	17.7309	17.7934	17.6166	17.651	17.261	17.4832	17.4431
A0A034SZN0	Acyl carrier protein	A0A034SZN0_9GAMM	TRUE	100	0.29332	20.5466	21.1614	21.0629	20.891	20.6082	19.9607	20.321	19.9847	20.7647	20.5749	20.6802	21.3192	20.9646	20.2905	20.2994	20.4445	19.2806	21.1053	20.8967	20.5234	20.4802	20.3596	20.3228	21.2172	20.5496	20.9825	20.4383	20.3778	19.8676	20.7567	20.8282	20.913	20.0524	20.4119	19.8941
A0A034SZN3	Malate dehydrogenase	A0A034SZN3_9GAMM	FALSE	100	0.286549	21.8398	22.2116	19.8637	22.1566	21.3834	22.2558	21.7399	22.4495	21.9941	22.0731	21.6268	22.3331	21.5652	22.1662	21.1219	22.393	21.9939	22.1534	21.8587	22.0273	21.5909	22.2884	21.3599	22.4281	21.6903	22.1492	21.5163	22.1702	21.919	22.2603	21.289	21.8539	21.0466	22.1213	21.501
A0A034SZP6;A0A411H5B6	NADH-quinone oxidoreductase subunit J	A0A034SZP6_9GAMM;A0A411H5B6_9GAMM	TRUE	100	0.52927	15.1639	15.9935	14.4925	15.8649	14.7034	16.0567	14.8912	16.5087	13.0978	15.7387	13.6317	16.0457	13.3191	15.7149	15.5201	16.1027	15.5672	15.278	13.3299	15.738	13.9514	15.8492	16.1455	15.8455	12.6623	16.0218	14.0745	16.0124	15.3347	16.0587	13.8012	15.8477	14.4172	15.833	16.1226
A0A034SZQ2	30S ribosomal protein S6	A0A034SZQ2_9GAMM	FALSE	100	0.394847	19.7868	19.3659	19.9878	19.3039	20.3334	19.0055	20.1469	19.557	20.2624	19.2039	20.1238	20.127	20.2979	19.5236	20.566	18.9943	20.5621	19.4871	20.0366	18.904	19.8653	18.9542	20.3223	19.8869	20.1962	19.2176	20.739	18.794	20.7163	19.351	20.1443	18.9669	20.4788	19.1078	20.2212
A0A034SZR1	Glutamine synthetase	A0A034SZR1_9GAMM	TRUE	100	0.40596	19.626	19.3118	18.3497	20.5216	19.7085	19.9614	19.0192	20.4856	19.7315	20.2431	19.6021	20.5104	20.1665	20.5862	19.7444	19.8049	18.9744	19.3085	18.6542	20.0596	19.2881	19.7043	18.7418	19.5706	18.8157	20.5819	19.8181	19.8283	19.1214	19.9539	19.1293	20.1512	19.3342	19.6902	18.8125
A0A034SZR7;A0A411H584	Aromatic amino acid permease	A0A034SZR7_9GAMM;A0A411H584_9GAMM	TRUE	47.1	0.722595	14.4563	16.3263	14.4252	14.6297	NaN	NaN	NaN	15.833	13.47	13.9451	NaN	15.3631	14.0201	13.9598	NaN	NaN	NaN	14.7438	NaN	14.2355	NaN	NaN	12.057	NaN	NaN	NaN	NaN	NaN	NaN	15.5914	13.9543	14.9266	13.8199	NaN	NaN
A0A034SZS2	Cyclic pyranopterin monophosphate synthase	A0A034SZS2_9GAMM	FALSE	100	0.395476	14.7368	15.5084	16.0442	14.9084	14.1268	15.368	14.6124	14.4222	14.6397	14.2432	14.399	14.4838	14.6176	15.1844	13.9922	15.3382	14.7745	15.2195	15.54	14.6809	14.5151	15.5086	14.4981	14.7388	14.8564	14.8792	14.3167	15.0101	14.3847	13.521	14.0417	14.6558	14.3555	15.2574	14.407
A0A034SZT2	Ubiquinone biosynthesis O-methyltransferase	A0A034SZT2_9GAMM	FALSE	100	0.325034	14.5014	14.5452	14.7398	15.1721	15.0431	15.5277	14.4179	15.0951	14.1131	14.681	14.2005	14.5249	14.4424	15.1488	13.6403	14.9926	13.7826	14.2449	13.9502	14.3807	14.3008	14.7828	14.063	14.4058	14.5349	14.8562	14.7349	14.4847	14.1223	13.8567	14.157	14.0838	14.3627	15.1779	14.48
A0A034SZT4;A0A411H804	Fumarate reductase subunit D	A0A034SZT4_9GAMM;A0A411H804_9GAMM	FALSE	61.8	0.441541	12.3919	NaN	NaN	12.8535	10.0297	13.1297	13.3704	NaN	NaN	12.3281	NaN	13.0861	NaN	12.2384	12.4384	13.334	12.6913	12.6973	NaN	12.6377	11.6424	12.2086	13.2732	NaN	NaN	12.9158	11.4257	11.4341	NaN	NaN	NaN	11.5677	NaN	12.6497	12.2785
A0A034SZT9	Cysteine-rich domain-containing protein	A0A034SZT9_9GAMM	TRUE	100	0.66737	16.9622	14.7918	15.507	17.0854	15.59	18.6473	17.8465	16.8785	16.9202	17.3538	16.8019	16.2095	16.4784	17.4563	16.1791	18.7757	17.8126	17.5131	17.325	17.7066	17.4071	18.4955	17.8044	15.8911	15.5882	16.8673	15.8261	18.0749	17.8053	16.0711	16.0567	16.7564	15.9824	18.0592	17.1517
A0A034SZU0	ATP-dependent RNA helicase RhlE	A0A034SZU0_9GAMM	TRUE	100	0.718561	15.9774	15.8018	17.8779	15.1434	17.0786	15.0593	15.9235	15.8511	17.6481	14.7911	15.9144	16.3548	17.4802	14.9822	16.9293	14.7736	15.7492	16.3425	16.5971	14.5677	16.0935	15.1677	16.4247	16.5277	17.4294	14.6657	16.9753	14.4486	15.5869	15.7336	17.4784	14.5579	16.7748	14.5419	15.9583
A0A034SZU3	Enolase	A0A034SZU3_9GAMM	FALSE	88.2	0.86993	17.1924	19.8201	17.8458	18.5878	17.7852	18.9207	19.1599	17.5443	17.0051	18.2757	17.5654	17.1313	16.9739	18.4528	17.4668	17.9429	17.2389	16.7624	16.2126	17.314	16.5968	17.8225	16.7843	15.454	15.1229	17.2246	16.6687	17.0002	16.5435	NaN	11.1461	NaN	NaN	NaN	17.4031
A0A034SZU4;A0A411GZN3	Putative pyrimidine permease RutG;Uracil permease	A0A034SZU4_9GAMM;A0A411GZN3_9GAMM	FALSE	61.8	0.509143	13.0842	NaN	11.8557	12.4411	11.5409	14.2655	NaN	12.5709	NaN	NaN	NaN	12.9539	12.9873	13.2632	13.5289	14.1407	14.1833	NaN	NaN	NaN	NaN	13.1082	13.6104	13.9117	NaN	13.5013	11.8188	NaN	13.313	11.0042	NaN	13.7182	NaN	13.7643	13.2857
A0A034SZU9	50S ribosomal protein L25	A0A034SZU9_9GAMM	FALSE	100	0.465487	19.1058	17.0498	19.782	18.9383	20.4163	18.7236	19.5882	17.9988	19.6206	19.1435	19.4066	19.6454	18.7415	19.5444	19.6808	18.7186	19.8329	19.0078	19.355	18.6249	19.2335	18.6672	19.5176	19.2632	20.0886	18.898	20.2282	17.1728	19.96	17.2939	19.2198	17.9613	19.6115	19.0551	19.6082
A0A034SZV0	C4-dicarboxylate transporter	A0A034SZV0_9GAMM	FALSE	100	0.904782	15.2751	16.266	13.7175	16.985	15.4325	16.114	13.9374	17.5706	13.9538	15.3254	12.8015	17.8751	13.9415	16.5228	15.9432	15.7189	14.5463	16.2731	12.9649	15.4058	13.0824	15.9515	15.4672	16.2504	12.5443	17.0951	14.6583	15.7777	14.51	16.7377	13.6902	16.3993	14.5871	15.8582	15.4477
A0A034SZV4	Succinyl-diaminopimelate desuccinylase	A0A034SZV4_9GAMM	FALSE	100	0.280645	16.6426	17.1003	16.6925	17.0126	16.1686	16.8982	16.0619	16.7999	16.3346	17.2109	16.5316	16.8223	16.1136	17.0531	15.9874	16.7579	15.8955	17.1979	16.8161	17.0486	16.4109	17.0098	15.9418	17.3204	16.7989	17.2656	16.5486	16.9947	16.2051	16.6876	16.3469	16.7314	16.2503	16.7357	16.0981
A0A034SZV6;A0A411H5H3	Glutamine ABC transporter periplasmic glutamine-binding protein;Glutamine ABC transporter substrate-binding protein GlnH	A0A034SZV6_9GAMM;A0A411H5H3_9GAMM	TRUE	100	0.658679	17.6957	18.6242	16.7444	18.9132	17.659	17.4967	16.8654	19.4963	17.9283	18.7728	17.7023	19.126	18.2698	18.5983	17.7307	16.7225	16.1627	18.9932	17.0583	18.26	17.6482	16.7436	15.8258	18.4982	17.1673	18.7285	17.5204	16.8221	16.4559	19.0017	17.1668	18.4102	16.7579	17.2518	16.533
A0A034SZX6	trimethylamine-N-oxide reductase	A0A034SZX6_9GAMM	FALSE	55.9	0.734455	15.7506	15.4127	NaN	NaN	NaN	NaN	12.0553	15.2126	16.8646	17.4105	16.7379	17.2194	16.3504	17.9073	16.8113	16.0883	15.3598	NaN	NaN	NaN	10.9091	NaN	NaN	NaN	NaN	NaN	NaN	NaN	NaN	15.6544	16.6173	16.0687	16.6784	15.3461	14.5569
A0A034SZX8	Putative outer membrane lipoprotein YfeY	A0A034SZX8_9GAMM	FALSE	100	0.399341	17.0119	18.1302	16.8122	17.2509	16.5988	17.2608	16.4018	18.0463	16.7563	17.3344	16.819	17.6626	16.4845	17.2886	16.8399	17.2688	16.5289	17.5127	16.9723	17.4726	16.0794	17.335	16.5382	17.3825	16.5945	17.1555	16.1945	17.0778	16.7727	18.0705	16.548	17.4335	16.3688	17.3164	16.0972
A0A034SZY2	Cysteine synthase	A0A034SZY2_9GAMM	TRUE	100	0.687603	18.1187	18.6568	18.1114	17.3156	16.8002	19.5278	19.2851	16.8448	16.9897	18.2149	18.066	17.1479	17.4173	18.509	17.4609	19.7005	19.1611	18.5267	18.405	18.8036	18.6082	20.0508	19.4273	18.0669	18.1181	17.0203	16.6933	19.0409	19.2386	17.5728	16.9845	16.4713	16.1163	19.0996	18.5844
A0A034SZY3	UPF0441 protein MA13_contig00004-0269	A0A034SZY3_9GAMM	TRUE	100	1.02044	15.1189	16.8127	15.2334	16.2227	14.8185	14.2586	13.0269	17.5575	14.6334	15.8066	14.303	17.8492	14.7641	15.9152	14.9132	13.4975	12.9649	16.5648	14.5988	16.2506	14.6963	14.7086	14.0507	16.7414	14.2285	15.8747	14.4293	13.5772	13.185	17.277	14.6013	16.3777	14.8644	15.1592	14.2794
A0A034SZY6	Dipeptidase	A0A034SZY6_9GAMM	TRUE	100	0.819248	14.4269	13.0579	12.6279	16.2922	15.709	13.4201	12.8217	16.7013	16.3534	15.3253	15.139	15.7432	15.9769	14.9758	14.3622	12.9543	12.7192	15.0779	14.4492	14.8779	14.3729	13.1677	12.124	14.1891	14.5546	15.8793	15.5433	13.0752	12.4232	16.2137	15.6624	15.6385	15.1226	12.4694	11.493
A0A034SZZ7	Molybdopterin molybdenumtransferase	A0A034SZZ7_9GAMM	FALSE	76.5	0.631052	15.5139	NaN	NaN	NaN	NaN	14.0193	NaN	14.4375	14.736	14.9883	15.9429	16.5462	15.7449	17.1687	15.6261	16.2891	15.5493	13.6662	NaN	13.2484	NaN	NaN	11.8803	16.0421	16.4774	16.9953	16.4058	16.6318	15.8761	16.5358	15.2039	16.2712	15.565	16.8854	14.6269
A0A034T004	Exodeoxyribonuclease I	A0A034T004_9GAMM	TRUE	100	0.328683	15.4888	15.4619	15.877	14.6644	15.8439	14.5743	14.2674	16.4546	15.5082	15.8056	15.4659	16.4263	15.8962	15.9181	15.7889	15.5439	15.7874	15.4027	15.491	15.0065	15.2997	14.7001	14.2104	15.5128	15.4903	15.6647	15.6221	15.4038	15.257	15.9886	15.8789	15.2256	15.7292	15.6335	15.8178
A0A034T008	Chain length determinant protein	A0A034T008_9GAMM	FALSE	100	0.396445	14.8897	15.0932	14.7917	15.373	15.0181	14.9201	13.6662	15.7041	13.9637	15.2541	13.7257	15.7446	14.2992	15.7276	15.8254	15.5867	15.1219	14.7891	14.0654	14.5367	14.2814	14.9351	15.3223	15.003	13.715	15.5054	14.5495	15.1538	14.6704	15.3795	13.9456	15.4091	14.482	15.37	15.3215
A0A034T011	L-serine dehydratase	A0A034T011_9GAMM	TRUE	100	0.543517	14.4474	14.6887	12.9999	15.8745	15.2545	15.4049	14.572	14.8314	14.0555	13.7426	13.1855	15.1231	13.7515	15.0528	13.8783	15.4765	14.1972	13.774	13.297	14.4327	13.8064	15.6648	14.6363	13.8501	11.9793	15.8021	14.5701	14.9915	14.4714	14.369	14.095	15.2561	14.6966	15.217	14.2132
A0A034T012	Endonuclease/exonuclease/phosphatase	A0A034T012_9GAMM	TRUE	79.4	0.675857	14.6999	15.9294	15.0303	14.7813	14.3745	13.518	NaN	16.3665	15.5555	14.3306	13.8858	14.7768	16.3425	15.1559	14.3716	NaN	NaN	15.6849	16.1838	14.5027	14.3239	14.3153	NaN	15.325	15.7746	15.2225	14.9279	12.6544	NaN	13.0158	14.1387	13.1003	13.3081	NaN	NaN
A0A034T020;A0A411GZB1	Transporter, anaerobic C4-dicarboxylate uptake C family protein;Anaerobic C4-dicarboxylate transporter DcuC	A0A034T020_9GAMM;A0A411GZB1_9GAMM	FALSE	100	0.618059	14.3481	15.5424	12.9253	15.8683	14.0476	15.1988	13.7291	16.0311	12.8226	14.5983	12.669	15.4762	13.0444	15.5475	15.0457	15.1199	14.2465	14.9257	10.7648	14.6384	12.1677	14.9696	14.505	14.8265	14.7922	15.5934	13.3899	15.2949	14.0766	15.3857	12.3883	15.1493	13.6216	15.1136	14.3179
A0A034T021	Gram-negative pili assembly chaperone protein	A0A034T021_9GAMM	FALSE	17.6	0.646711	15.2904	14.7624	NaN	16.4351	15.9503	NaN	NaN	NaN	NaN	NaN	NaN	NaN	NaN	NaN	NaN	NaN	NaN	16.3408	NaN	14.6338	13.6199	NaN	NaN	NaN	NaN	NaN	NaN	NaN	NaN	NaN	NaN	NaN	NaN	NaN	NaN
A0A034T026	Glycosyl transferase family 1 domain-containing protein	A0A034T026_9GAMM	FALSE	38.2	0.664007	10.7101	10.0311	10.473	11.5581	9.21181	10.3106	12.244	NaN	10.5103	9.71004	NaN	NaN	NaN	NaN	NaN	NaN	NaN	NaN	NaN	NaN	NaN	NaN	NaN	10.5149	10.1671	10.9548	12.0676	11.4776	NaN	NaN	NaN	NaN	NaN	NaN	NaN
A0A034T030	Iron-binding protein IscA	A0A034T030_9GAMM	TRUE	100	0.72079	15.4159	17.4589	17.1956	15.5969	15.4202	15.2729	14.8256	16.0717	15.6327	15.0824	14.7076	16.7781	15.956	15.3675	14.5797	14.9437	13.9526	16.7742	16.4699	15.1684	14.8688	14.9189	14.2436	16.574	16.2148	15.5084	15.1795	14.5514	13.5839	16.1411	15.5708	15.3916	14.7775	15.0332	14.3274
A0A034T031;A0A411GZA2	UDP-glucose 6-dehydrogenase	A0A034T031_9GAMM;A0A411GZA2_9GAMM	FALSE	100	0.190404	19.1703	19.4802	19.4457	19.3646	19.2403	19.3218	18.7832	19.5134	19.3256	19.4308	19.2928	18.6673	19.3442	19.2123	18.8635	19.3233	18.5897	18.9603	18.9811	19.2017	18.9555	19.1118	18.4666	19.3498	19.5496	19.5981	19.4796	19.4536	18.9029	19.1993	19.1946	19.2709	18.9399	19.2595	18.7152
A0A034T033	Glutaredoxin 1	A0A034T033_9GAMM	FALSE	100	0.435394	16.8981	16.3848	16.7131	17.7109	16.9696	17.1131	15.9277	16.6519	16.9586	16.9577	16.7695	17.3824	17.1875	17.4708	15.9704	17.4326	16.669	15.4071	14.6978	16.777	16.6074	17.2247	15.7553	17.7395	17.4512	18.2101	17.571	17.458	17.0072	17.2429	16.4011	17.7324	16.7025	17.6495	16.6306
A0A034T035	N-acetylneuraminate cytidylyltransferase	A0A034T035_9GAMM	FALSE	88.2	0.536862	13.8939	14.0345	14.0652	13.328	14.6285	13.9718	NaN	15.5953	14.2673	15.0782	13.9006	13.6041	14.9297	14.3445	12.5418	14.659	NaN	14.2671	13.0151	13.7528	13.6206	14.127	11.46	13.87	13.5149	14.1318	14.2814	13.9483	12.8008	12.4921	14.6554	14.0112	13.9214	NaN	NaN
A0A034T036	Cytosol aminopeptidase family protein, catalytic domain protein	A0A034T036_9GAMM	TRUE	100	0.412485	16.7234	17.2124	17.9055	17.3115	16.2829	16.22	16.5045	17.3969	17.1789	16.6827	16.575	17.0221	17.913	16.8542	16.2573	16.145	16.1513	16.5079	17.6069	16.9927	16.9766	16.4638	16.7441	16.2264	16.8825	17.0995	16.3276	16.4074	15.7596	17.0589	16.9462	17.0606	16.2896	15.9871	15.6457
A0A034T037	UPF0438 protein YifE	A0A034T037_9GAMM	FALSE	100	0.233381	17.059	16.9375	16.8002	17.477	17.1561	17.5546	17.1646	16.7607	16.5589	17.3085	17.4833	16.9872	16.0298	17.1996	16.4845	17.1731	17.0628	17.0677	17.3181	17.6788	17.1759	17.383	16.6716	17.2252	16.8361	17.5088	17.2645	17.1053	17.0887	16.8018	16.182	17.0353	17.2066	17.3625	16.9552
A0A034T061	Exodeoxyribonuclease 7 large subunit	A0A034T061_9GAMM	TRUE	97.1	0.330967	13.9638	14.105	12.8761	13.1828	14.2281	13.9419	14.3883	NaN	13.9971	14.0665	14.1777	14.0689	14.1191	13.55	14.7187	14.0128	14.7235	14.0948	13.5446	13.3847	13.7861	14.047	14.8292	13.5756	13.5701	13.6128	13.9831	14.3509	14.3158	13.2467	14.179	13.2819	13.9093	14.0659	14.8719
A0A034T067	Uncharacterized protein	A0A034T067_9GAMM	FALSE	2.9	NaN	11.9253	NaN	NaN	NaN	NaN	NaN	NaN	NaN	NaN	NaN	NaN	NaN	NaN	NaN	NaN	NaN	NaN	NaN	NaN	NaN	NaN	NaN	NaN	NaN	NaN	NaN	NaN	11.9253	NaN	NaN	NaN	NaN	NaN	NaN	NaN
A0A034T075	Translation initiation factor IF-1	A0A034T075_9GAMM	FALSE	100	0.248865	17.4523	16.8252	18.0836	17.7058	17.7144	17.453	17.1158	16.6358	17.8247	17.1804	17.4939	17.9045	17.9471	18.005	17.2055	17.6909	17.3391	17.3377	17.4928	16.9892	17.3264	17.4232	17.0152	17.6444	18.0128	17.8487	17.6608	16.9968	17.4386	16.8208	17.5482	17.2941	17.2789	17.643	17.4806
A0A034T082	Leucine responsive regulatory protein	A0A034T082_9GAMM	TRUE	100	0.385977	18.8023	19.37	19.6063	18.0266	19.0526	18.2144	18.7768	19.586	19.4343	18.7535	19.2122	18.111	19.2812	17.7184	19.0849	18.1799	18.8408	18.7148	19.6654	18.893	19.2131	17.7493	19.382	19.1282	19.3247	17.9559	19.3121	18.3325	19.042	19.357	19.4758	17.479	18.9032	17.6258	18.4771
A0A034T0B3	LysR family transcriptional regulator	A0A034T0B3_9GAMM	TRUE	44.1	0.7435	12.723	NaN	12.9266	NaN	12.691	12.5736	NaN	NaN	11.2037	12.5847	NaN	NaN	14.7138	NaN	NaN	11.6246	NaN	13.8881	NaN	NaN	NaN	NaN	NaN	12.7843	12.6392	NaN	13.2965	12.4578	NaN	NaN	12.7763	NaN	12.0593	12.625	NaN
A0A034T0C9;A0A411H4Z0	Lipoprotein;Phospholipid-binding lipoprotein MlaA	A0A034T0C9_9GAMM;A0A411H4Z0_9GAMM	TRUE	100	1.18122	16.933	16.2267	18.9472	15.9862	19.3901	14.9673	19.9125	16.3867	17.9221	14.9556	17.7886	15.7731	17.7586	15.2864	19.5176	15.1848	19.8508	15.1008	17.7806	15.1711	17.565	15.1302	20.0036	15.1438	17.5497	15.098	18.2268	13.7253	19.633	15.4737	17.7627	15.2328	18.132	13.7883	19.3501
A0A034T0D6	Type VI secretion system protein EvpM	A0A034T0D6_9GAMM	TRUE	97.1	1.06553	16.0969	17.1723	15.9278	15.9451	16.1236	15.4097	14.8698	16.7773	16.1495	18.5107	18.0928	13.893	16.0684	14.7346	15.3823	14.7955	NaN	17.03	17.0832	18.1454	17.7139	14.1296	13.4408	13.8036	14.4899	15.01	14.6879	15.1646	15.0196	18.7173	18.0775	18.832	17.7358	16.2447	16.0184
A0A034T0F1;A0A411H666	Flagellar M-ring protein	A0A034T0F1_9GAMM;A0A411H666_9GAMM	TRUE	85.3	0.869797	14.0758	NaN	15.1947	13.4371	13.7318	NaN	13.0661	14.6312	14.7966	NaN	12.3827	15.0269	15.5577	14.9312	16.6075	14.0851	14.9226	13.4621	13.0966	NaN	14.1819	NaN	13.5912	13.6206	14.1417	14.3813	15.6469	13.2656	13.3315	12.955	13.8128	14.2902	13.7289	13.1115	13.2107
A0A034T0F8	DNA starvation/stationary phase protection protein	A0A034T0F8_9GAMM	TRUE	100	0.453855	21.8391	21.3862	21.0277	22.9778	21.5815	22.5324	21.9051	21.0289	22.1339	20.4099	21.7912	20.9167	21.8937	23.0204	22.0966	22.4987	21.3735	20.8377	21.7416	20.9373	22.2966	22.7351	21.7576	21.394	21.3594	22.7184	21.6256	22.1052	21.402	21.4019	22.3287	22.5771	21.9129	22.6571	22.1653
A0A034T0G3	Flagellin	A0A034T0G3_9GAMM	FALSE	61.8	1.62954	17.3231	NaN	NaN	NaN	NaN	NaN	16.4446	21.8505	16.7972	16.7	12.7362	20.3598	17.6905	19.8091	19.4075	16.451	16.489	NaN	NaN	NaN	NaN	NaN	NaN	18.4978	14.5895	20.7065	18.3735	NaN	NaN	20.103	17.1	17.5912	16.25	12.9887	12.8491
A0A034T0G8	Fumarate hydratase class I	A0A034T0G8_9GAMM	FALSE	35.3	0.862849	18.2173	NaN	NaN	NaN	NaN	NaN	NaN	20.0072	17.5584	17.8293	17.5905	13.7276	NaN	NaN	13.1279	NaN	NaN	NaN	NaN	NaN	NaN	NaN	NaN	NaN	NaN	NaN	NaN	NaN	NaN	19.8718	19.0738	20.7682	19.2296	20.2225	19.6013
A0A034T0H0	Cell division protein DedD	A0A034T0H0_9GAMM	FALSE	100	0.248904	17.1179	17.6173	17.4411	17.5085	17.0261	17.1908	16.9101	17.9101	17.0826	16.8936	17.137	17.5167	17.2134	17.551	17.3066	16.9398	16.6855	17.1914	17.8084	16.9985	16.8115	17.1473	16.8783	17.1842	17.1728	17.1552	16.7705	17.2041	16.7524	17.1976	16.9527	17.2919	16.7479	16.816	15.9966
A0A034T0H5	Ribonuclease E	A0A034T0H5_9GAMM	FALSE	100	0.351473	18.2478	18.3641	18.7391	17.2344	18.7088	18.2514	18.3429	17.9114	18.8434	17.4675	18.2832	18.0365	18.8505	17.2123	19.0269	18.4521	18.3918	18.6555	18.6286	17.2434	18.5293	17.9305	18.7375	18.2987	18.6559	17.0469	18.6885	18.3023	18.4796	18.2217	19.1838	16.4751	18.7381	18.051	18.4436
A0A034T0H7;A0A411GZ21	Protein-glutamate methylesterase/protein-glutamine glutaminase	A0A034T0H7_9GAMM;A0A411GZ21_9GAMM	TRUE	100	0.885219	14.5009	13.5342	14.7634	15.4344	15.9217	13.4383	13.5767	15.7378	15.64	13.5215	13.7423	15.8094	16.1104	16.9825	16.2677	14.6427	14.9555	14.139	13.4398	12.5656	13.0435	13.7128	13.4381	14.2238	14.7461	16.1738	16.1855	13.1671	13.8541	14.1887	14.4131	13.7549	14.5461	13.4047	13.9539
A0A034T0H9	Phosphoesterase	A0A034T0H9_9GAMM	TRUE	100	0.494707	14.9902	15.7977	15.0852	15.7957	12.78	16.2203	15.5956	14.7901	14.7754	15.7442	15.122	14.0403	13.9067	15.5689	14.1647	15.8307	15.0284	14.9343	14.8247	15.5897	15.263	16.1958	15.4826	14.7564	14.226	15.4554	13.6195	16.205	15.2001	13.4877	14.3276	15.1399	14.626	15.4437	14.6426
A0A034T0I2;A0A411GYX1	Calcium/proton exchanger;Sodium-potassium/proton antiporter ChaA	A0A034T0I2_9GAMM;A0A411GYX1_9GAMM	FALSE	100	0.824654	12.6849	14.3718	12.986	13.926	12.8158	14.297	12.0743	15.1939	11.0183	13.6179	11.39	14.0668	10.7713	12.5991	12.7058	12.9945	12.2425	13.6952	11.1363	13.3456	11.5827	13.6557	13.3149	13.1696	11.1034	13.0964	10.8961	13.2572	12.3693	13.1029	11.0153	11.8634	11.5391	13.1182	12.9556
A0A034T0I9;A0A411GYW8	DNA-binding transcriptional activator;LysR family transcriptional regulator	A0A034T0I9_9GAMM;A0A411GYW8_9GAMM	FALSE	23.5	0.569461	12.832	NaN	NaN	NaN	13.1729	NaN	NaN	NaN	11.7384	NaN	12.0251	NaN	NaN	NaN	12.542	NaN	NaN	13.0339	NaN	NaN	NaN	NaN	NaN	NaN	NaN	NaN	14.1861	NaN	NaN	NaN	13.0104	NaN	12.9471	NaN	NaN
A0A034T0J7;A0A411H492	Sigma factor RpoE regulatory protein RseC;SoxR-reducing system protein RseC	A0A034T0J7_9GAMM;A0A411H492_9GAMM	FALSE	50	0.720478	14.3208	15.5936	13.6743	14.873	15.0608	NaN	NaN	16.3155	14.9266	NaN	NaN	15.5506	12.3622	NaN	NaN	NaN	NaN	14.9443	11.3577	NaN	NaN	NaN	NaN	14.6164	14.2934	13.7007	13.4898	NaN	NaN	14.614	14.2081	NaN	13.8719	NaN	NaN
A0A034T0J8	Catalase	A0A034T0J8_9GAMM	TRUE	100	1.16233	15.5936	17.6278	17.0602	15.4681	14.8346	13.9495	13.0529	16.8045	16.1045	18.6205	18.2068	15.9927	15.2108	14.8833	13.9682	13.3822	13.1228	17.8712	17.6842	18.6901	17.8665	14.7793	13.6271	16.5795	16.0858	14.8769	14.0942	13.1977	12.6507	17.6737	16.9091	15.8005	15.2132	14.3825	13.9118
A0A034T0K0;A0A411H4C8	DNA repair protein RecO	A0A034T0K0_9GAMM;A0A411H4C8_9GAMM	FALSE	11.8	0.673526	12.6067	NaN	NaN	NaN	NaN	NaN	NaN	NaN	11.7688	NaN	NaN	NaN	11.8947	NaN	NaN	NaN	NaN	NaN	NaN	NaN	NaN	NaN	NaN	NaN	NaN	NaN	NaN	NaN	NaN	NaN	12.9765	NaN	13.7869	NaN	NaN
A0A034T0K1;A0A411H582	NADH-quinone oxidoreductase subunit H	A0A034T0K1_9GAMM;A0A411H582_9GAMM	TRUE	100	0.648505	17.2087	18.1896	16.5797	18.424	16.8974	18.7843	16.6888	18.5202	15.1732	18.1523	15.6616	18.1872	14.9572	18.1234	17.243	18.3441	17.0832	17.7883	15.3802	18.2008	16.0008	18.7752	18.0691	17.602	15.1697	18.3653	15.4621	18.0184	16.9002	17.7193	15.4877	17.0664	16.0687	18.5593	17.4521
A0A034T0K5;A0A411H588	NADH-quinone oxidoreductase subunit M	A0A034T0K5_9GAMM;A0A411H588_9GAMM	TRUE	97.1	0.533694	18.5566	19.4024	16.3786	19.3249	18.2069	19.9018	18.4587	19.158	16.4291	18.4909	17.6534	18.9734	15.7045	18.9643	18.7287	19.3878	19.1157	18.914	16.3418	19.0569	17.7536	19.7175	19.8828	18.6878	NaN	19.2026	17.802	19.5702	18.6885	19.2158	17.5305	18.7921	18.0556	19.3838	19.4914
A0A034T0L1;A0A411H569	Hydrogenase maturation protease;HyaD/HybD family hydrogenase maturation endopeptidase	A0A034T0L1_9GAMM;A0A411H569_9GAMM	TRUE	91.2	0.351822	13.0374	NaN	12.6054	13.1306	13.7254	13.4193	13.0548	NaN	12.4652	12.9832	12.6319	12.9022	12.733	13.5296	12.6573	13.7191	12.8844	12.6491	12.4012	13.0933	12.6068	13.6098	12.8419	12.1796	12.4149	13.5591	13.2703	13.8942	12.8023	NaN	12.3308	13.7862	13.1369	13.8381	13.3035
A0A034T0L7;A0A411H4C7	Bifunctional protein FolD	A0A034T0L7_9GAMM;A0A411H4C7_9GAMM	TRUE	100	0.42453	18.36	19.0235	18.6608	18.4082	17.4217	18.4836	17.4944	19.3136	18.7439	18.9212	18.151	19.4948	18.4789	18.8888	17.7217	18.7863	17.9412	19.3341	18.8593	18.6394	17.986	18.7053	17.4289	19.2372	18.6599	18.5188	17.6416	18.0084	17.521	18.8193	18.2571	17.8642	17.2389	18.2904	17.2975
A0A034T0M1;A0A411H581	YfaZ;Porin	A0A034T0M1_9GAMM;A0A411H581_9GAMM	TRUE	100	0.861655	14.1066	14.4859	14.0206	14.1436	13.5855	13.6069	15.7029	15.4063	13.6551	13.5756	13.1836	14.6186	13.8253	13.5781	14.0062	12.5838	14.7012	14.5612	13.8771	14.0427	14.0351	13.2221	16.4318	13.9174	13.2319	14.1947	13.8339	13.3348	15.2674	13.9497	14.084	13.6322	13.9169	13.0922	16.319
A0A034T0M4	CheY-like receiver	A0A034T0M4_9GAMM	FALSE	76.5	0.511587	14.6678	14.5763	14.7494	14.072	NaN	13.8177	NaN	NaN	14.438	15.7431	14.46	NaN	15.6411	15.3329	14.7269	NaN	14.0216	NaN	15.8866	15.0515	14.4746	15.6859	14.6838	14.879	13.3522	15.5919	NaN	13.8947	NaN	14.3627	15.6555	13.4265	14.3992	14.51	13.929
A0A034T0N0	Putative pyrophosphorylase ModD	A0A034T0N0_9GAMM	TRUE	100	0.463502	15.4724	15.6218	15.0313	16.1333	15.3402	15.6745	14.9567	15.21	15.0453	16.5246	15.5766	15.3698	15.0621	16.6636	15.5822	16.5674	15.9911	15.7471	15.1086	16.6823	15.976	15.4654	14.6609	15.0812	13.9607	15.8802	14.7016	15.8626	15.4809	14.8445	14.4221	15.5333	14.635	16.1784	15.4895
A0A034T0N1	Flavoprotein WrbA	A0A034T0N1_9GAMM	TRUE	100	0.507154	17.6893	18.7676	17.5905	18.1193	17.091	18.1113	16.7573	18.8567	17.0732	18.3699	16.9618	18.8041	17.7489	18.0993	16.8203	18.1504	16.6988	18.6051	17.5008	18.1736	17.4093	18.3428	16.5979	18.5429	17.6614	17.9145	16.9628	17.5111	17.072	18.9925	17.1152	17.8306	16.7761	17.8301	16.5772
A0A034T0N2	30S ribosomal protein S13	A0A034T0N2_9GAMM	FALSE	100	0.465144	20.9253	20.354	21.8634	19.8689	21.6664	20.49	21.3757	20.2291	21.6925	20.3515	21.5105	20.8084	21.7302	20.0257	21.9825	20.5145	21.6544	20.4836	21.3231	20.0447	21.4198	20.0254	21.6773	20.6552	21.5767	19.8864	21.6734	20.3949	21.4962	20.0785	21.5959	19.5004	21.5646	20.3696	21.5779
A0A034T0N3	Cse3 family CRISPR-associated protein	A0A034T0N3_9GAMM	FALSE	50	0.459443	13.3458	NaN	NaN	NaN	NaN	NaN	NaN	13.9128	13.5122	14.2547	12.1157	14.4285	13.4829	10.5483	14.0535	13.9603	12.8531	13.2216	NaN	NaN	NaN	NaN	NaN	14.0854	13.625	13.765	13.6746	12.7665	12.6189	NaN	NaN	NaN	NaN	NaN	NaN
A0A034T0N5	Primosomal replication protein PriB and PriC	A0A034T0N5_9GAMM	FALSE	100	0.436628	16.6128	15.938	17.4979	15.3353	16.8718	16.9339	17.2678	15.0054	17.0932	16.4896	17.2478	16.5919	17.2412	16.5946	17.5212	16.5223	17.6149	16.5771	17.1959	15.5034	16.7997	16.6354	17.6773	16.4286	16.7768	15.4905	16.743	16.6184	17.4029	14.6068	16.9349	15.44	16.5562	16.4372	17.2459
A0A034T0N7	50S ribosomal protein L18	A0A034T0N7_9GAMM	FALSE	100	0.723266	18.8509	17.9392	19.4234	18.0192	20.0634	16.9024	19.7103	18.2073	19.547	17.8903	19.7232	18.6881	19.5234	17.8626	20.5442	17.1415	20.7038	18.4556	19.5026	17.8058	19.276	16.9808	20.1386	18.6742	19.7357	17.9135	20.3415	17.2891	20.459	18.1065	19.6229	17.6161	20.1897	17.1059	19.8275
A0A034T0Q7	50S ribosomal protein L4	A0A034T0Q7_9GAMM	FALSE	100	0.913184	19.1181	17.9652	20.889	16.8053	21.0904	16.3742	21.0169	17.9902	21.0917	17.498	20.8139	17.8723	21.1557	16.4837	21.6583	16.8049	21.1681	17.9242	20.6403	17.3823	20.5557	16.1921	21.2278	18.1173	20.9321	16.9978	21.2863	16.9248	21.3374	17.5777	20.9637	16.2799	20.9068	16.7315	21.3604
A0A034T0R0	DUF4123 domain-containing protein	A0A034T0R0_9GAMM	FALSE	100	0.491232	14.3092	16.0741	14.6475	14.3936	15.1152	14.3881	14.1208	14.1494	14.6398	13.6701	14.5438	11.3559	14.7697	14.4248	14.8843	13.9354	13.9095	13.7135	14.8836	14.4404	14.4081	14.0262	13.4522	13.2082	14.4765	13.9889	14.8806	14.0358	14.7441	14.1351	14.7483	14.5774	15.3296	14.3677	14.0743
A0A034T0R4;A0A411GZL6	DUF1508 domain-containing protein	A0A034T0R4_9GAMM;A0A411GZL6_9GAMM	TRUE	100	0.588227	13.5158	14.1488	14.7286	13.7567	13.0066	12.5915	12.4728	14.4595	14.3977	14.0999	14.2357	13.5986	14.1474	13.7831	13.3768	11.7238	12.7061	14.9808	15.0773	14.2923	14.2237	12.2249	12.0545	14.1132	14.5952	13.528	13.3551	11.6939	12.4328	13.6315	14.5141	13.7246	13.6903	12.0381	12.133
A0A034T0R6	Multidrug resistance protein MdtA	A0A034T0R6_9GAMM	FALSE	100	0.289601	15.4559	15.6267	15.291	15.5585	15.3517	15.9066	15.501	15.9571	14.8674	16.2935	16.0722	15.4508	14.7619	15.7626	15.4941	15.7117	15.7334	15.6615	14.819	15.3282	15.0446	15.7743	15.9338	15.4105	14.2923	15.0082	15.014	15.331	15.4032	16.0646	14.6518	15.7346	15.3793	15.7045	15.6053
A0A034T0S0	DNA gyrase inhibitor	A0A034T0S0_9GAMM	FALSE	50	1.21781	17.353	NaN	NaN	NaN	NaN	NaN	NaN	20.5564	16.4309	16.7736	17.4466	15.7585	15.9931	16.4979	16.7083	16.3209	16.9454	NaN	NaN	NaN	NaN	NaN	NaN	12.9959	NaN	NaN	NaN	NaN	NaN	19.3759	18.1608	18.7062	18.5523	18.9401	18.8382
A0A034T0S1;A0A411H4L3	Endoribonuclease YbeY	A0A034T0S1_9GAMM;A0A411H4L3_9GAMM	FALSE	100	0.201301	16.7572	16.4096	17.3414	16.9558	17.0575	17.0229	16.8511	15.9701	16.806	16.534	16.8116	16.8109	16.9681	17.0215	16.3865	16.8136	16.5251	16.9932	17.1228	16.8608	17.0052	16.9296	16.6967	16.8953	17.0941	17.0252	16.7145	16.5122	16.7969	16.1191	16.6846	16.1871	16.3908	16.9419	16.4904
A0A034T0S2	Glutamate decarboxylase	A0A034T0S2_9GAMM	TRUE	100	0.89497	21.7281	20.554	19.8336	23.9824	22.7844	19.5259	18.6233	23.4338	23.1623	23.1094	22.1502	23.2721	23.5408	23.9051	23.0975	19.7825	18.847	20.4238	19.8729	21.7576	21.1318	18.8618	17.8948	22.1645	22.014	24.1253	23.365	21.9331	21.2272	23.9207	23.5457	23.9097	23.0582	20.4436	19.5028
A0A034T0T1;A0A411GZI2	Arsenate reductase	A0A034T0T1_9GAMM;A0A411GZI2_9GAMM	TRUE	100	0.901544	15.8461	15.2146	17.9074	16.2988	16.2455	14.637	12.9369	16.971	17.3937	17.5642	18.0118	15.2296	17.2911	15.5151	15.7364	14.4881	16.0753	16.0574	17.6873	16.6148	16.6469	14.4799	11.835	16.3006	18.3149	15.8424	17.0852	14.5763	15.5162	15.0977	16.1928	15.453	15.0502	14.3349	14.1654
A0A034T0T2	Transcription termination/antitermination protein NusG	A0A034T0T2_9GAMM	TRUE	100	0.301313	18.6517	19.165	18.8563	18.9079	18.2976	18.4431	17.8987	19.2566	18.7517	18.7454	18.515	19.5968	18.9427	18.787	18.1544	18.8406	18.2118	19.0991	19.0529	18.6621	18.3546	18.4269	17.5587	19.4042	18.8748	18.8284	18.454	18.29	18.3683	19.048	18.8355	18.7279	18.3859	18.3978	18.0189
A0A034T0T3	D-mannonate oxidoreductase	A0A034T0T3_9GAMM	TRUE	100	0.509954	14.4817	13.9499	14.6062	14.1623	14.6182	14.0838	13.3749	15.985	15.6927	15.6878	14.5686	14.9604	14.874	14.6578	14.3404	13.8247	14.4343	15.6041	15.1494	15.1161	14.4982	14.0587	12.5352	14.4769	14.3249	14.4839	14.4845	13.8842	13.6641	14.9278	15.004	14.593	14.546	14.1335	13.0727
A0A034T0T4	Putative lipoprotein	A0A034T0T4_9GAMM	FALSE	100	0.279308	13.9382	14.1286	14.1442	14.2689	13.7066	14.2358	13.9037	14.1111	14.3179	13.5232	13.6604	14.514	14.0172	14.1896	14.244	13.9628	14.539	13.8484	14.1623	13.3178	13.5837	13.8209	14.8974	13.9889	13.9055	13.6383	13.0563	13.8807	14.495	13.957	13.4766	13.7179	13.5496	13.5973	13.5397
A0A034T0U0	CDF family cation-efflux pump FieF	A0A034T0U0_9GAMM	TRUE	52.9	0.558351	13.5004	14.4809	NaN	14.3733	NaN	13.7984	NaN	14.6637	NaN	12.5629	NaN	14.4866	NaN	12.3886	NaN	11.8814	NaN	13.8033	NaN	13.2817	NaN	13.2016	11.7733	14.6377	NaN	13.7377	NaN	13.0959	NaN	14.0658	NaN	12.4381	NaN	14.3374	NaN
A0A034T0U5	Flavodoxin/ferredoxin--NADP reductase	A0A034T0U5_9GAMM	TRUE	100	0.462528	15.6203	16.2786	16.4107	16.6819	15.9405	16.0925	14.5303	15.5977	15.5924	15.7795	15.3651	16.3154	15.1212	16.2128	14.7299	14.812	13.8113	16.73	16.1896	16.4304	15.803	15.9349	14.5014	16.6031	16.043	16.4872	16.073	15.0581	14.8363	15.3578	14.9903	15.2992	15.059	15.8298	14.5918
A0A034T0U6	Chaperone NapD	A0A034T0U6_9GAMM	TRUE	70.6	1.06528	10.7936	NaN	11.9083	NaN	11.0061	NaN	10.9107	NaN	10.8081	NaN	9.89912	9.62198	11.8898	11.1356	NaN	9.39201	10.3045	12.931	13.5837	9.6989	11.1493	10.8722	9.96323	10.8349	11.4404	9.5586	10.6562	9.24243	10.9767	NaN	11.0106	NaN	10.2529	NaN	NaN
A0A034T0U8	Histidinol dehydrogenase	A0A034T0U8_9GAMM	FALSE	82.4	0.390999	16.4014	17.2522	16.1139	16.5787	13.9014	16.6402	16.2038	16.9205	16.0908	17.0692	15.5645	17.1326	15.8641	17.111	16.3379	16.9287	16.3083	NaN	NaN	NaN	NaN	NaN	NaN	17.1587	15.4436	16.7969	15.0835	16.8945	16.3694	17.2277	16.4117	16.7003	16.0561	16.5907	16.4882
A0A034T0U9;A0A411GZE5	Periplasmic nitrate reductase, electron transfer subunit;Periplasmic nitrate reductase, electron transfer subunit	A0A034T0U9_9GAMM;A0A411GZE5_9GAMM	FALSE	79.4	0.705643	12.5969	NaN	12.6912	11.5546	13.3195	NaN	13.9868	NaN	10.6633	12.2785	13.503	13.5052	13.3463	10.0848	12.4671	NaN	13.9429	13.8412	14.6527	12.0273	12.5477	12.3217	13.5924	12.2243	12.3468	11.7318	12.8676	10.3757	13.5285	12.4306	NaN	NaN	12.8688	11.4151	NaN
A0A034T0V9;A0A411H0I8	Arginine/agmatine antiporter;Cadaverine/lysine antiporter	A0A034T0V9_9GAMM;A0A411H0I8_9GAMM	FALSE	20.6	0.773456	12.5358	NaN	NaN	14.1834	12.2928	NaN	NaN	NaN	NaN	NaN	NaN	NaN	NaN	NaN	NaN	NaN	NaN	NaN	NaN	NaN	NaN	NaN	NaN	NaN	NaN	13.6059	10.7884	NaN	NaN	NaN	NaN	13.5865	12.4133	10.8805	NaN
A0A034T0X2;A0A411GZI0	Nucleoside permease	A0A034T0X2_9GAMM;A0A411GZI0_9GAMM	FALSE	100	0.567196	14.9047	15.8736	14.2936	15.9433	14.7999	16.0726	14.5777	16.2402	14.064	15.5955	12.4807	15.7773	13.9358	15.198	14.3868	15.682	14.5677	15.2301	13.3975	15.3537	13.7057	16.143	15.1631	15.36	13.7888	15.8522	13.539	15.9381	14.0597	15.3733	14.0031	15.5781	13.6177	16.0381	15.1316
A0A034T0X6;A0A411GZC9	Uncharacterized protein;Phosphopantothenoylcysteine decarboxylase	A0A034T0X6_9GAMM;A0A411GZC9_9GAMM	TRUE	97.1	0.64106	16.7436	NaN	17.116	18.5238	17.4806	18.0029	16.9383	16.3138	16.461	18.1066	16.591	17.3196	14.0134	18.0289	16.1065	17.5646	15.5838	17.5595	16.8395	18.1703	17.4309	17.9196	16.4281	17.0797	16.4185	18.0863	16.3038	14.8419	16.6159	12.2916	15.8088	15.0169	16.8065	17.9328	16.8379
A0A034T0X7	1-deoxy-D-xylulose 5-phosphate reductoisomerase	A0A034T0X7_9GAMM	FALSE	100	0.295272	16.8589	17.1805	16.4537	17.3381	16.4844	17.0719	16.0946	17.6044	16.716	17.3458	16.598	16.8067	17.0455	17.2573	16.4053	17.1766	16.5322	17.0742	16.6726	17.2954	16.6059	17.2492	16.3023	16.9359	16.2863	17.5384	16.6069	17.1174	16.3314	17.407	16.806	17.373	16.1203	17.111	16.258
A0A034T0X8;A0A411H2P5	Phosphoglycerate transporter;MFS transporter	A0A034T0X8_9GAMM;A0A411H2P5_9GAMM	FALSE	29.4	0.902337	13.888	13.7435	NaN	14.0385	NaN	NaN	NaN	16.1104	NaN	NaN	NaN	12.3037	NaN	13.9039	NaN	NaN	NaN	11.3733	NaN	NaN	NaN	NaN	NaN	14.4522	NaN	14.297	NaN	NaN	NaN	14.3356	NaN	14.3214	NaN	NaN	NaN
A0A034T0X9;A0A411GZD7	Uncharacterized protein	A0A034T0X9_9GAMM;A0A411GZD7_9GAMM	FALSE	23.5	0.309546	13.0706	NaN	NaN	NaN	NaN	NaN	NaN	NaN	13.5359	NaN	12.2445	NaN	12.561	NaN	13.1888	NaN	NaN	NaN	NaN	NaN	NaN	NaN	NaN	NaN	13.6481	NaN	12.819	NaN	NaN	NaN	13.3486	NaN	13.2194	NaN	NaN
A0A034T0Z4	Putative transport protein EVK84_13805	A0A034T0Z4_9GAMM	FALSE	100	0.660192	14.8009	16.5202	14.2936	16.0545	14.4192	16.2126	14.233	16.0406	12.9524	15.824	11.8724	15.8286	12.5353	15.8623	14.5603	16.107	15.099	15.6654	12.2	15.6988	12.8371	15.9778	15.251	15.6638	12.6388	15.9754	13.8637	15.926	14.3092	16.145	12.3699	15.9677	13.7531	15.9339	14.6384
A0A034T0Z9;A0A411GZ96	Lysine-specific permease;Amino acid permease	A0A034T0Z9_9GAMM;A0A411GZ96_9GAMM	FALSE	100	0.621351	15.8945	17.1666	15.2079	16.718	14.9636	16.8799	15.0385	17.5907	13.9124	16.3101	14.0298	17.3132	15.0599	16.7953	16.2328	17.0043	16.0179	16.5456	14.1276	16.1649	14.0696	16.4793	16.3622	16.6701	13.8319	16.8635	14.5046	17.0987	16.242	16.9772	13.4398	16.6056	14.9776	16.8528	16.3605
A0A034T100;A0A411H5M8	Sensory transduction regulator;YbjN domain-containing protein	A0A034T100_9GAMM;A0A411H5M8_9GAMM	TRUE	100	0.994984	14.2129	16.5207	14.7543	13.4514	14.4306	13.1494	13.7091	16.8227	15.6276	13.5161	14.7206	13.4807	16.1723	13.2609	15.7898	14.3799	13.3272	14.2116	14.9105	13.6003	12.9801	13.0924	13.6618	14.4707	14.5051	13.2081	12.579	14.1962	13.7109	16.205	15.1646	13.5854	12.157	14.0163	13.8699
A0A034T103	dCTP deaminase	A0A034T103_9GAMM	FALSE	100	0.328341	17.5866	18.0401	17.6826	17.9599	17.1993	17.9891	16.8553	17.8892	17.3529	18.068	17.4163	17.7937	17.1766	17.8932	16.8624	18.1156	17.1377	17.7808	17.4254	17.9641	17.1471	17.9604	16.3155	18.3852	17.9956	18.4207	17.7174	17.6012	17.0991	18.0146	17.3004	17.5597	16.776	18.1983	16.8494
A0A034T108	RecBCD enzyme subunit RecD	A0A034T108_9GAMM	FALSE	100	0.236242	15.7117	15.8416	15.8141	16.0794	16.2966	16.3461	15.6006	15.1963	15.936	16.0828	15.4402	15.8522	16.0543	15.6846	16.28	15.9609	15.4702	15.7363	15.4035	15.5014	15.4796	16.0768	15.3023	15.7614	15.5575	15.781	15.5815	15.6489	14.9804	15.9466	15.8571	15.4045	15.0772	15.9084	15.2565
A0A034T116;A0A411GZ62	Sialic acid synthase;Acetyltransferase	A0A034T116_9GAMM;A0A411GZ62_9GAMM	TRUE	41.2	0.497197	14.9114	NaN	14.7899	NaN	NaN	14.0903	15.9588	NaN	NaN	NaN	NaN	NaN	NaN	NaN	NaN	13.7068	NaN	NaN	15.117	15.8302	15.0932	14.0414	14.612	NaN	13.9026	NaN	15.0737	15.9286	15.5279	NaN	NaN	NaN	NaN	15.0868	NaN
A0A034T119;A0A411H2Q2	Magnesium-transporting ATPase, P-type 1;Magnesium-transporting ATPase, P-type 1	A0A034T119_9GAMM;A0A411H2Q2_9GAMM	FALSE	26.5	0.460476	13.6115	13.9952	NaN	14.5246	11.7519	NaN	NaN	14.4328	NaN	NaN	NaN	13.6647	NaN	NaN	NaN	NaN	NaN	NaN	NaN	NaN	NaN	NaN	NaN	13.4563	NaN	13.1013	NaN	NaN	NaN	14.19	NaN	13.3864	NaN	NaN	NaN
A0A034T123	Protein FdhE homolog	A0A034T123_9GAMM	FALSE	100	0.333989	14.3772	14.8728	13.5545	14.4155	13.2959	14.8779	14.1995	14.7804	13.5716	14.9222	14.4294	14.446	13.8892	14.9669	14.4877	14.7429	13.7945	14.2111	14.145	14.572	13.8917	14.9499	14.0894	14.5891	13.3782	14.6452	13.8664	15.2638	14.5052	14.6481	13.8255	14.8963	14.2568	15.1219	14.7241
A0A034T131;A0A411H2P1	Inner membrane protein;DUF1145 family protein	A0A034T131_9GAMM;A0A411H2P1_9GAMM	TRUE	47.1	0.55434	14.5198	NaN	NaN	NaN	13.1745	14.8229	14.1969	15.8148	NaN	NaN	NaN	15.4834	NaN	14.7437	14.5584	14.1884	NaN	NaN	NaN	NaN	NaN	14.0974	15.2189	NaN	NaN	13.2869	NaN	13.9543	15.6398	NaN	NaN	13.8644	13.9791	NaN	15.2936
A0A034T133	Flagellar L-ring protein	A0A034T133_9GAMM	TRUE	76.5	0.951843	14.5398	16.0558	12.7217	14.7146	15.5281	NaN	NaN	15.8455	14.6859	13.4733	NaN	17.1224	14.9396	16.3101	16.7308	13.264	15.5922	13.3492	12.2955	12.9829	NaN	NaN	13.4514	15.6305	13.5918	15.3852	15.355	13.4446	NaN	15.1207	13.7743	13.6434	13.0272	NaN	NaN
A0A034T136	Replication-associated recombination protein A	A0A034T136_9GAMM	TRUE	100	0.596784	14.6122	14.6748	15.788	14.0391	15.6794	13.0535	13.0843	15.9859	15.7793	12.8509	15.4695	15.6667	15.7631	14.5931	15.6815	13.3528	13.3707	13.8934	15.5979	13.6559	14.9941	14.891	12.7373	13.7515	15.3646	14.39	15.6289	14.4339	14.7642	13.8956	15.536	14.0867	15.6985	14.2678	14.3956
A0A034T152	Uncharacterized protein	A0A034T152_9GAMM	FALSE	70.6	0.661053	15.852	15.2325	15.6252	14.0667	15.1138	NaN	13.4807	17.5334	16.6327	NaN	16.9459	NaN	17.0811	17.0725	16.6678	NaN	NaN	NaN	15.3712	13.9933	14.9888	15.0485	NaN	NaN	15.865	15.4739	15.4545	16.2067	15.0667	16.6308	16.9114	17.2062	16.7782	NaN	NaN
A0A034T167	ATP-binding protein Uup	A0A034T167_9GAMM	TRUE	100	0.353395	15.479	16.1221	15.3299	15.7053	15.2099	15.1781	14.4842	16.3645	15.753	16.0278	15.275	15.9348	16.1506	15.9815	15.2152	15.511	14.1342	15.7923	15.5966	15.6765	15.1293	15.4355	14.4825	16.0703	15.3574	15.9265	15.331	15.0116	14.2325	16.2771	15.8445	16.0436	15.2016	15.5585	14.9402
A0A034T173	endopeptidase La	A0A034T173_9GAMM	TRUE	100	0.360112	16.2977	17.2698	16.424	16.8569	15.6451	16.326	15.7028	17.3586	16.2179	16.7501	16.0202	16.9165	16.3997	16.4721	16.0424	16.2832	15.6212	16.7915	16.3127	16.736	16.0439	16.0883	15.5967	16.7639	15.9662	16.6734	15.7035	16.0792	15.6165	17.0329	16.1482	16.5072	16.1105	16.0145	15.6301
A0A034T179	UDP-N-acetylmuramoylalanine--D-glutamate ligase	A0A034T179_9GAMM	TRUE	100	0.482622	17.084	17.2173	16.1499	17.8262	16.6335	18.0109	16.899	16.8578	16.3365	17.9657	17.0277	16.502	16.5168	17.7794	16.4403	17.026	15.6521	17.4401	16.753	18.253	17.2323	18.2239	16.8135	16.9085	16.3592	17.8686	16.8579	17.7548	16.4961	17.266	16.391	18.0907	16.5704	17.9766	16.7604
A0A034T180	S1 RNA-binding domain protein	A0A034T180_9GAMM	FALSE	100	0.281727	17.8027	18.0367	17.2427	18.1094	17.4328	18.0868	17.5012	18.01	17.3278	17.9829	17.1776	18.492	17.5254	18.1439	17.6508	18.4003	17.7388	17.5663	17.0934	17.9242	17.2435	18.4333	17.8215	17.8493	17.0085	17.9784	17.4411	18.4263	17.71	18.0845	17.592	18.1331	17.695	18.4122	18.0197
A0A034T184;A0A411H0P9	Cell division protein FtsL	A0A034T184_9GAMM;A0A411H0P9_9GAMM	TRUE	97.1	0.282665	13.8842	13.2169	13.3684	14.4272	14.5636	14.2871	14.3729	NaN	13.7289	13.5948	13.6007	13.6505	13.5226	14.0185	13.9316	13.6929	14.5003	13.7942	14.2937	13.7589	14.3019	13.7312	14.2969	12.8652	14.0266	14.0757	14.0877	13.6024	14.1744	13.087	13.3674	13.8681	14.3307	13.6807	14.359
A0A034T186;A0A411GZ23	Sulfurtransferase	A0A034T186_9GAMM;A0A411GZ23_9GAMM	TRUE	100	0.547339	15.539	16.7825	16.6614	16.6782	15.5404	15.9246	12.8638	16.3033	15.7065	16.7135	16.437	16.3578	15.1474	16.7624	14.5966	15.4779	14.2864	16.6117	16.1596	16.5262	15.2742	15.9042	12.7198	16.24	15.845	15.9348	15.5383	13.5893	14.9403	15.967	14.853	16.3827	14.8338	15.5433	13.224
A0A034T191;A0A411H5Q9	Flagellar motor switch protein FliM	A0A034T191_9GAMM;A0A411H5Q9_9GAMM	TRUE	85.3	1.17732	12.6153	12.8809	12.6673	12.0477	13.4373	NaN	10.2937	13.3809	14.2101	10.897	11.2666	14.0786	14.0194	13.4087	15.8411	12.5774	12.6724	12.1684	11.8001	NaN	11.1132	10.9812	12.4549	12.7382	13.155	12.9667	14.4825	NaN	11.3215	11.2477	12.9835	NaN	13.0028	NaN	11.749
A0A034T196;A0A411H5V3	Flagellar assembly protein FliH	A0A034T196_9GAMM;A0A411H5V3_9GAMM	FALSE	50	0.743314	13.1024	NaN	13.4188	11.4807	12.6148	NaN	NaN	11.9409	13.4176	NaN	NaN	14.3709	14.5583	12.9317	14.9594	NaN	NaN	11.8247	NaN	NaN	NaN	NaN	NaN	13.4758	13.1862	13.2569	14.3413	NaN	NaN	12.6023	12.6977	NaN	NaN	11.6623	NaN
A0A034T1A0	Shikimate kinase 1	A0A034T1A0_9GAMM	FALSE	100	0.218096	18.5068	18.8148	18.1781	18.6624	18.3249	18.5683	18.3202	19.1613	18.3691	18.5495	18.3534	19.0947	18.2684	18.6626	18.1619	18.6033	18.3762	18.4819	18.1943	18.4483	18.0504	18.6144	18.1123	19.0292	18.2103	18.8933	18.5309	18.5277	18.4435	18.9682	18.1802	18.648	18.0555	18.8019	18.5727
A0A034T1A4	4-hydroxythreonine-4-phosphate dehydrogenase	A0A034T1A4_9GAMM	FALSE	100	0.322835	14.9541	15.5016	15.3359	15.6649	15.4423	15.5088	14.6964	14.9131	15.1109	15.5137	14.8306	15.1759	14.6197	15.4446	13.4639	15.4895	14.7338	15.0423	15.0982	15.5037	15.1053	15.6227	14.4741	14.9665	15.1887	15.358	14.8234	14.6523	14.1877	13.2285	14.8388	14.4831	14.4065	15.3531	14.661
A0A034T1B3	Cystine ABC transporter, ATP-binding protein	A0A034T1B3_9GAMM	FALSE	26.5	0.741743	14.9448	NaN	NaN	NaN	NaN	NaN	NaN	NaN	13.5817	15.9813	NaN	15.5049	NaN	14.7617	NaN	15.8872	NaN	NaN	NaN	NaN	NaN	NaN	NaN	16.2097	13.3312	12.597	NaN	NaN	NaN	NaN	NaN	NaN	NaN	16.6491	NaN
A0A034T1C5	Sodium/alanine symporter	A0A034T1C5_9GAMM	TRUE	58.8	0.423212	14.3636	15.5086	NaN	12.6027	NaN	15.0748	14.1847	14.5087	NaN	14.449	NaN	14.7918	NaN	14.5524	NaN	14.2142	NaN	14.6283	NaN	14.8003	12.722	15.1565	13.7155	14.9048	NaN	14.6168	NaN	14.6811	NaN	14.2153	NaN	13.2313	NaN	14.7132	NaN
A0A034T1C7	30S ribosomal protein S12	A0A034T1C7_9GAMM	FALSE	100	0.533669	19.9372	19.0519	21.1605	19.149	20.455	19.4185	20.6641	19.0862	20.7291	18.9874	20.4194	19.1705	20.8778	19.0069	21.0402	19.3391	20.9884	19.4628	20.5147	18.9416	20.119	18.9384	20.9508	19.3602	20.7927	19.0638	20.6081	19.3913	20.7459	19.3872	20.6636	18.8116	20.7671	19.2059	20.5949
A0A034T1D3;A0A411H610	Phosphate acyltransferase	A0A034T1D3_9GAMM;A0A411H610_9GAMM	TRUE	100	0.388673	15.1384	14.9478	15.6301	14.7234	15.6397	15.5276	16.0198	14.8453	14.7811	15.1889	14.845	15.0866	14.759	14.9734	15.6636	15.3608	16.068	14.7818	14.5261	14.7699	15.0171	14.8738	16.2873	14.3296	14.4682	15.1855	15.4047	15.1106	16.0881	14.9478	14.4438	14.5726	15.125	15.1341	15.5782
A0A034T1D4	Efflux pump membrane transporter	A0A034T1D4_9GAMM	FALSE	100	0.461331	18.6497	19.7038	18.2691	18.8546	18.4463	19.0011	18.407	19.6823	17.1891	18.5993	17.6776	19.5658	17.3597	18.7312	19.396	18.9185	19.0457	18.872	17.2803	18.3011	18.0847	19.0299	19.747	19.2419	17.0925	18.8752	17.9481	18.977	18.7591	19.7051	17.6119	18.9373	18.7175	18.8282	19.2341
A0A034T1D5;A0A411H0V5	tRNA-uridine aminocarboxypropyltransferase	A0A034T1D5_9GAMM;A0A411H0V5_9GAMM	FALSE	44.1	0.638285	13.2959	NaN	14.5238	11.6715	12.3353	NaN	11.981	NaN	13.5713	NaN	12.6905	NaN	14.4884	NaN	14.7117	NaN	NaN	NaN	13.4378	NaN	11.212	NaN	NaN	14.4616	13.5096	NaN	12.988	NaN	NaN	NaN	13.7845	NaN	14.0718	NaN	NaN
A0A034T1D9	Methionine ABC transporter ATP-binding protein	A0A034T1D9_9GAMM	FALSE	100	0.311018	15.6051	16.2287	16.1082	15.892	15.7582	16.1704	15.7196	15.2124	14.8962	14.9342	15.3713	14.2949	16.0508	15.433	15.8637	16.4051	15.745	14.9974	15.2849	15.1054	15.4813	15.4724	15.37	15.1442	15.5326	15.9027	15.6855	16.4321	15.4489	15.7179	15.5785	15.6368	15.5097	16.1754	16.0127
A0A034T1E6	Trp operon repressor	A0A034T1E6_9GAMM	TRUE	100	0.850078	15.0685	14.4653	14.8417	16.7247	15.134	17.2625	13.981	15.7929	12.8803	16.7603	15.8633	14.6326	14.0973	15.8325	14.2555	16.1268	15.9871	15.426	13.7569	16.4297	13.5108	17.4852	12.6133	16.2242	14.9392	15.1759	15.6353	16.2134	15.6434	13.8987	12.8993	15.5817	13.4597	16.1168	12.6819
A0A034T1E9;A0A411GZS5	ATP-dependent Clp protease ATP-binding subunit ClpX	A0A034T1E9_9GAMM;A0A411GZS5_9GAMM	FALSE	100	0.230334	18.5744	19.1934	18.5824	18.998	18.5264	18.5684	18.1269	19.0956	18.6675	18.5433	18.4415	18.5605	18.933	18.4348	18.3419	18.628	17.9741	18.6509	18.6145	18.6167	18.2504	18.4185	17.9475	18.8767	18.5784	19.1845	18.7203	18.6276	18.0331	19.0551	18.6537	18.846	18.4047	18.4698	17.9644
A0A034T1F3	DnaA initiator-associating protein DiaA	A0A034T1F3_9GAMM	FALSE	100	0.286846	14.811	14.9121	14.5933	15.132	14.7988	15.5765	14.5948	15.484	14.479	15.3821	14.6434	15.3009	14.3447	15.3246	14.2368	15.4142	14.5233	14.7762	14.5036	14.9355	14.6506	15.2865	14.3203	15.0675	14.6075	15.0971	14.6118	14.7947	14.3893	14.8169	14.116	14.9263	14.1611	15.2424	14.5306
A0A034T1H0;A0A411H0Z6	DUF1043 family protein	A0A034T1H0_9GAMM;A0A411H0Z6_9GAMM	FALSE	100	0.399411	16.9794	17.5212	16.5144	17.5207	17.04	17.2474	16.7335	17.7763	16.0417	17.1307	15.7257	18.0843	15.9926	17.5146	17.1672	17.0934	17.3409	17.163	15.8802	16.8956	15.9934	17.0759	17.8966	17.6429	15.8878	17.302	16.5878	17.1818	17.2889	17.5573	15.9633	17.0492	16.8177	17.0369	17.6335
A0A034T1I3	Thiamine-monophosphate kinase	A0A034T1I3_9GAMM	TRUE	100	0.365453	15.5096	15.2547	15.7809	15.6051	15.18	16.4765	16.1248	16.4707	15.4649	15.1759	15.2058	15.1323	15.8004	15.6188	15.4869	16.2246	15.6244	15.4775	15.48	15.1418	15.6306	16.3491	15.9784	14.4377	14.7768	15.1638	14.5987	15.256	15.0685	14.9845	15.6681	15.3817	15.1651	16.2272	15.9145
A0A034T1I5	Lipopolysaccharide export system ATP-binding protein LptB	A0A034T1I5_9GAMM	FALSE	100	0.199157	17.0422	17.3012	17.3712	17.0592	17.2316	17.1461	17.046	17.9482	17.242	17.0313	17.0484	16.6259	17.0721	16.6947	16.7333	17.2373	17.0487	17.022	17.2076	17.0768	17.1122	16.9363	17.1767	17.162	17.172	17.0615	16.9063	16.7554	16.8727	17.0393	16.9449	16.3616	16.7556	17.003	17.0311
A0A034T1J2	PTS phosphocarrier protein NPr	A0A034T1J2_9GAMM	FALSE	100	0.345831	13.2859	13.5645	13.4401	13.9724	13.5882	13.9056	13.2683	10.9216	13.1444	13.7196	13.944	13.4389	13.5425	13.7435	12.96	13.9091	13.3083	13.5811	13.7355	13.7567	13.4515	14.1749	12.752	13.113	12.761	13.6975	13.6105	13.3948	12.6572	12.5031	12.7203	13.4303	12.8323	13.6311	11.5466
A0A034T1J4	Quinone-dependent D-lactate dehydrogenase	A0A034T1J4_9GAMM	TRUE	100	0.575615	16.0426	17.1172	15.9886	16.1199	15.0525	15.5995	14.9732	17.2447	16.254	17.0661	16.3342	16.62	15.6938	16.5014	15.0203	15.5883	14.7355	17.5408	16.8691	17.4624	16.7363	15.81	14.8204	17.03	16.0279	16.237	15.403	15.9047	15.1769	16.9214	15.7872	16.0587	15.0678	15.6629	15.0234
A0A034T1J6	Phosphopentomutase	A0A034T1J6_9GAMM	FALSE	55.9	0.868141	14.438	NaN	14.4179	16.3934	11.6274	16.0799	13.1833	12.2286	NaN	16.4328	NaN	16.3165	11.5083	15.9555	13.9458	16.2271	10.3044	NaN	NaN	NaN	NaN	NaN	NaN	16.1682	14.2884	16.6075	12.3207	NaN	NaN	NaN	NaN	NaN	NaN	16.536	13.7809
A0A034T1K8;A0A411GZV6	Cyclic diguanylate cyclase/phosphodiesterase domain protein;Diguanylate cyclase	A0A034T1K8_9GAMM;A0A411GZV6_9GAMM	FALSE	88.2	0.333488	18.9958	18.4043	18.6902	19.3595	NaN	19.2809	19.8882	18.9173	18.7484	19.0731	18.754	18.4951	18.5838	18.6719	19.613	19.1013	NaN	18.8879	18.7281	19.1938	18.4669	19.2977	19.8227	18.8284	18.5782	19.29	NaN	19.2626	19.903	18.453	NaN	19.0914	18.2682	18.8668	19.3543
A0A034T1K9;A0A411H538	Heme exporter protein C	A0A034T1K9_9GAMM;A0A411H538_9GAMM	TRUE	67.6	0.604175	12.6894	10.9369	8.72617	13.4721	NaN	14.1481	10.0513	13.9824	NaN	13.556	NaN	13.7189	NaN	13.424	12.1361	13.3885	NaN	12.9504	11.5462	13.3915	NaN	13.9953	11.6404	11.5074	NaN	13.7938	NaN	13.7717	NaN	12.7007	NaN	12.5663	NaN	13.7895	12.6632
A0A034T1L3;A0A411H543	Cytochrome c-type biogenesis protein	A0A034T1L3_9GAMM;A0A411H543_9GAMM	FALSE	100	0.540877	13.8676	15.0165	14.0128	15.0135	13.4008	14.6779	13.6781	15.3161	14.2023	14.9386	13.8804	15.1772	13.7825	14.7765	13.403	13.7359	13.1946	13.9365	13.8507	14.1044	13.7648	14.3877	13.0561	13.7645	12.7278	13.2253	12.9361	14.2485	12.3272	14.1817	12.7661	14.0921	13.7383	14.2175	11.9656
A0A034T1L5	Nuclease SbcCD subunit D	A0A034T1L5_9GAMM	FALSE	100	0.256326	16.9166	17.6378	16.9743	17.2927	16.3804	17.4926	16.5176	16.834	16.7443	17.5259	16.5102	17.1968	17.3438	17.375	16.9774	17.3689	16.736	17.1832	16.7053	17.1712	16.7971	17.0206	16.2955	16.7754	16.6568	16.7236	16.8367	16.5172	16.4972	16.9535	16.7309	17.0462	16.7696	17.2543	16.3216
A0A034T1M5	PAAR repeat-containing protein	A0A034T1M5_9GAMM	FALSE	2.9	NaN	12.4856	NaN	NaN	NaN	NaN	NaN	NaN	NaN	NaN	NaN	12.4856	NaN	NaN	NaN	NaN	NaN	NaN	NaN	NaN	NaN	NaN	NaN	NaN	NaN	NaN	NaN	NaN	NaN	NaN	NaN	NaN	NaN	NaN	NaN	NaN
A0A034T1M6;A0A411H146	DNA primase	A0A034T1M6_9GAMM;A0A411H146_9GAMM	TRUE	100	0.343658	14.3236	14.1713	13.9242	14.1918	13.9496	15.0749	14.466	14.8709	13.9435	14.3112	13.8869	13.9353	14.5562	14.7885	14.4507	15.3482	14.6059	14.1051	13.6843	14.2582	13.6072	15.1496	14.3137	14.0756	13.4666	13.9487	13.9271	15.0665	14.5318	13.9203	14.1232	14.506	14.4229	14.9565	14.4627
A0A034T1M7	Antioxidant, AhpC/TSA family	A0A034T1M7_9GAMM	TRUE	100	0.565453	18.1418	17.398	17.6509	18.6352	17.6553	19.504	18.8039	17.5481	17.1386	18.5594	17.8366	17.7184	16.8657	18.842	17.5615	19.4788	18.3751	18.1792	17.7372	18.7584	18.1436	19.6417	18.5	17.8879	17.4227	18.4775	17.6406	18.9618	18.1544	17.2321	17.2283	18.1651	17.1712	19.4266	18.522
A0A034T1N5	Type VI secretion system protein EvpP	A0A034T1N5_9GAMM	TRUE	76.5	1.26059	14.9104	13.9279	14.92	13.3204	14.2053	12.7514	12.3942	15.1696	15.3598	17.6661	18.1264	NaN	14.8636	NaN	NaN	13.7857	NaN	14.5855	16.6425	15.6714	16.58	NaN	NaN	13.8941	15.0816	14.5125	14.7056	NaN	13.7275	14.278	16.574	15.3004	16.2525	13.3741	NaN
A0A034T1N8	tRNA 5-methylaminomethyl-2-thiouridine biosynthesis bifunctional protein MnmC	A0A034T1N8_9GAMM	FALSE	52.9	0.864937	13.4348	NaN	NaN	14.9571	12.6308	14.1779	NaN	NaN	NaN	13.7601	NaN	12.7583	NaN	12.7249	11.9588	13.6894	NaN	13.5371	NaN	12.5885	NaN	15.1398	NaN	14.8309	14.0582	12.4178	13.712	9.84379	13.3125	NaN	NaN	NaN	NaN	15.7293	NaN
A0A034T1P0	Alpha/beta hydrolase	A0A034T1P0_9GAMM	TRUE	100	0.402824	16.0915	16.9705	16.763	16.5361	14.9987	16.161	15.8731	16.7261	16.6826	16.1266	15.8308	16.6265	16.9115	15.4507	16.7671	16.4238	15.086	16.2099	16.5877	15.6222	15.6955	16.5874	15.1809	15.5561	15.279	15.919	15.1207	15.8092	15.7793	16.9841	17.0104	15.9352	16.1276	16.0687	15.7053
A0A034T1P5	Oxidoreductase, zinc-binding dehydrogenase family	A0A034T1P5_9GAMM	FALSE	8.8	0.747303	13.7349	NaN	NaN	NaN	NaN	NaN	NaN	NaN	NaN	NaN	NaN	NaN	NaN	NaN	NaN	NaN	NaN	NaN	NaN	NaN	NaN	NaN	NaN	NaN	NaN	NaN	NaN	NaN	NaN	NaN	NaN	14.8779	NaN	13.3118	13.0151
A0A034T1Q0	Transcriptional regulator with sigma factor-related N-terminal domain	A0A034T1Q0_9GAMM	FALSE	82.4	0.443096	13.4409	13.3687	11.9074	12.9973	NaN	12.6543	NaN	14.0964	13.4322	14.0279	14.4231	12.8045	13.1462	14.3208	13.4349	13.468	12.4783	13.9371	13.1792	14.4283	NaN	NaN	NaN	11.7735	12.7989	14.5067	13.5101	13.9688	NaN	13.9933	13.2139	13.6517	13.6995	13.8871	13.2385
A0A034T1Q2	DedA family protein	A0A034T1Q2_9GAMM	TRUE	58.8	0.641488	12.3819	13.4625	14.1082	13.2297	10.3274	13.049	10.2834	11.3652	13.8037	10.8984	NaN	12.7378	NaN	11.4748	NaN	12.4032	NaN	12.7667	NaN	12.7067	NaN	11.984	NaN	12.7718	NaN	13.1888	NaN	NaN	NaN	11.672	NaN	12.7762	NaN	12.6285	NaN
A0A034T1Q4	Oxygen-dependent coproporphyrinogen-III oxidase	A0A034T1Q4_9GAMM	TRUE	100	0.40117	16.1756	17.326	16.9279	15.9361	16.0805	15.9572	15.5822	17.3195	16.3874	15.5615	16.3317	16.4072	16.8986	16.1886	16.2144	15.7491	16.1576	16.7868	16.8071	15.7977	15.9923	15.5678	15.3785	16.3511	16.1774	15.4629	16.0167	15.9311	15.9244	16.9603	16.3737	16.0216	16.2903	15.5499	15.5553
A0A034T1R3	Phosphate acetyltransferase	A0A034T1R3_9GAMM	FALSE	100	0.371926	20.3761	20.5826	19.6717	21.2823	20.4823	20.5075	19.7157	20.9818	20.1896	20.5906	19.6314	21.0337	20.7935	21.2037	20.439	20.5568	19.581	19.9923	19.4802	20.4662	19.6516	20.4399	19.5422	20.3731	19.8868	21.1994	20.5135	20.5155	19.7781	21.135	20.5132	21.1637	20.3412	20.6844	19.8689
A0A034T1R4;A0A411GZE7	Mu DNA-binding domain protein;Putative DNA-binding transcriptional regulator	A0A034T1R4_9GAMM;A0A411GZE7_9GAMM	FALSE	97.1	0.219973	15.5423	15.2426	15.2211	15.7912	15.6754	15.8626	15.7522	15.1343	15.6345	15.6505	16.1803	15.3885	15.972	15.7086	15.4531	15.2681	15.3243	15.7177	16	15.9327	15.8641	15.9081	15.5026	NaN	15.4736	15.2631	15.781	15.7431	15.4641	14.9914	15.3844	15.3434	14.9028	15.3638	15.0011
A0A034T1S1	30S ribosomal protein S15	A0A034T1S1_9GAMM	FALSE	100	0.429604	19.8448	18.9944	20.5311	19.2962	20.9545	19.6208	19.9966	18.8205	20.462	19.1876	20.4403	19.8085	20.2252	19.4828	20.5442	19.4536	20.4047	19.3295	20.2424	18.9856	20.4672	19.5917	20.4872	19.2128	20.5427	19.1926	20.8413	19.2016	20.461	18.6135	19.9513	18.9463	20.2803	19.7962	20.357
A0A034T1S5;A0A411H197	Ribosome maturation factor RimP	A0A034T1S5_9GAMM;A0A411H197_9GAMM	TRUE	100	0.522138	16.0282	17.1387	17.4948	16.2149	16.9701	14.7373	15.1437	16.4072	16.799	15.9108	16.3446	16.9595	16.8908	16.1566	16.3125	14.7169	15.0675	16.6652	16.6699	15.7631	16.2809	14.3779	14.9853	16.6376	17.0282	16.119	16.7255	14.1932	15.129	16.2597	16.6802	16.0062	16.3051	14.5409	15.3278
A0A034T1S6	LysR family transcriptional regulator	A0A034T1S6_9GAMM	TRUE	82.4	0.458569	14.9309	13.3535	15.5288	NaN	15.0641	14.5701	15.6276	NaN	15.3452	14.5541	16.1943	NaN	14.3515	NaN	15.1505	14.1589	15.8845	14.3018	15.4687	14.2456	15.334	14.0753	15.6857	12.9877	15.7042	NaN	15.1135	14.9625	15.5878	NaN	15.4477	14.0826	15.2972	14.6691	15.3198
A0A034T1T2	Protein YaeQ	A0A034T1T2_9GAMM	FALSE	100	0.242078	15.1519	15.5828	16.0681	15.1044	15.1381	15.3096	14.7551	15.7275	15.1203	15.1134	15.1626	14.9412	15.5991	15.115	15.0074	15.364	14.7861	14.6657	15.1448	14.9854	14.7778	15.2568	14.3947	15.1275	15.0109	15.2797	15.13	15.0583	14.7458	15.5962	15.2293	15.1831	15.1543	15.4743	15.0544
A0A034T1T3;A0A411H5I9	NADH-quinone oxidoreductase subunit K	A0A034T1T3_9GAMM;A0A411H5I9_9GAMM	TRUE	100	0.408628	16.2118	16.7317	15.9162	16.5096	16.1429	16.4661	16.3461	15.8551	15.2283	16.3504	15.4317	16.657	15.2314	16.6375	17.3144	16.7422	16.7385	16.3332	15.2899	16.0399	15.3997	16.4513	17.4498	16.567	14.5877	16.4795	15.4582	16.4224	16.6592	16.367	15.5334	16.3498	16.1814	16.3823	16.9503
A0A034T1T5	Chain length determinant protein	A0A034T1T5_9GAMM	FALSE	100	0.546041	15.0552	16.165	15.0325	15.5977	15.7073	14.1411	14.0008	15.8408	14.4215	14.8604	14.6964	15.8938	15.2371	15.2646	16.6088	15.972	15.9334	13.3839	13.3774	14.1071	14.2177	14.6972	16.0187	14.002	13.9364	15.2179	14.5625	16.0935	15.1457	15.8166	14.0568	15.7683	15.0104	15.4535	15.6386
A0A034T1T6	Beta-D-glucoside glucohydrolase, periplasmic	A0A034T1T6_9GAMM	FALSE	100	0.424143	15.4891	14.558	15.7893	15.0379	15.7849	14.8943	16.0909	14.7277	15.6702	15.4738	16.3083	14.1698	16.0388	15.4329	16.6003	15.2526	16.1595	15.0296	16.1812	14.2302	16.1376	15.1757	16.4651	14.3806	15.633	15.7325	15.5004	15.5042	15.3909	13.9827	16.1506	15.8221	15.9431	15.2067	16.1754
A0A034T1T9	Universal stress protein	A0A034T1T9_9GAMM	TRUE	97.1	0.805139	18.1182	NaN	17.6868	18.211	18.4015	20.0916	19.4637	15.1282	18.3217	20.0462	18.8877	18.13	13.4465	19.2611	16.0831	20.4038	18.0893	18.4463	18.2146	19.7072	19.6467	20.29	18.9986	18.3064	19.0158	18.9562	19.0748	14.3826	18.246	12.9744	16.8264	15.4278	18.4966	20.2722	18.9671
A0A034T1U0;A0A411H5C4	Ni/Fe-hydrogenase 2 B-type cytochrome subunit;Ni/Fe-hydrogenase cytochrome b subunit	A0A034T1U0_9GAMM;A0A411H5C4_9GAMM	TRUE	35.3	0.454863	10.9398	NaN	NaN	11.6525	NaN	11.654	NaN	NaN	NaN	NaN	NaN	10.4282	NaN	10.4281	NaN	11.2779	NaN	NaN	NaN	10.4746	NaN	11.7762	10.2007	NaN	NaN	11.5235	NaN	10.8251	NaN	NaN	NaN	9.3671	NaN	11.6698	NaN
A0A034T1U2;A0A411GZE8	Uridine kinase	A0A034T1U2_9GAMM;A0A411GZE8_9GAMM	FALSE	100	0.269667	15.736	15.1455	15.9254	15.8011	16.3706	16.4458	16.0008	15.1958	15.778	15.7269	15.9935	14.9345	16.0092	16.2037	15.8345	16.1944	15.3801	15.068	15.6505	15.7455	15.7926	16.1925	15.612	14.9394	15.4556	15.8678	16.186	15.9622	15.6049	15.166	15.5358	15.2691	16.0902	16.1182	15.8264
A0A034T1U8	Translocation and assembly module subunit TamA	A0A034T1U8_9GAMM	TRUE	85.3	0.858688	15.0912	13.1738	14.188	NaN	14.9	14.6056	15.8394	13.3586	15.6007	NaN	15.7208	14.8054	15.3491	NaN	16.7112	14.491	17.2821	15.0629	15.4548	13.6005	15.249	14.174	17.1576	15.1754	15.0851	13.8692	15.2877	13.7129	16.8731	NaN	15.1889	NaN	15.3325	13.7598	16.6343
A0A034T1V2	Glycosyltransferase	A0A034T1V2_9GAMM	FALSE	67.6	0.565767	12.4759	12.8973	12.3721	12.1101	12.29	13.2453	13.1824	13.8522	13.4622	11.5834	12.3836	NaN	10.7001	NaN	NaN	NaN	13.5493	NaN	12.1318	NaN	9.39431	NaN	NaN	12.8511	12.3611	13.3258	12.261	13.9192	12.0444	NaN	12.1572	NaN	12.2331	NaN	12.6389
A0A034T1V5	CinA-like protein	A0A034T1V5_9GAMM	FALSE	82.4	0.693122	13.5757	15.6706	14.1855	14.4576	14.356	14.9183	14.7088	0.491203	13.0368	13.5471	13.5084	NaN	13.3449	NaN	11.8285	NaN	NaN	14.4223	14.3173	15.0741	14.4672	15.9318	14.2416	12.0275	14.1757	14.2982	13.8288	NaN	NaN	12.9103	13.4722	14.766	13.5768	15.1498	13.4054
A0A034T1V6	Nucleotide sugar epimerase	A0A034T1V6_9GAMM	FALSE	47.1	0.250629	17.1864	NaN	NaN	NaN	NaN	NaN	NaN	17.2634	16.8079	17.1823	17.2603	16.8303	16.6628	17.5266	16.829	17.6913	17.2117	NaN	NaN	NaN	NaN	NaN	NaN	NaN	NaN	NaN	NaN	NaN	NaN	17.4047	16.751	17.7621	17.0865	17.6813	17.0308
A0A034T1V7;A0A411H0C2	Phosphatidate cytidylyltransferase	A0A034T1V7_9GAMM;A0A411H0C2_9GAMM	FALSE	97.1	0.653645	14.2152	15.6829	12.9052	15.7373	14.3904	14.573	13.4934	15.834	13.2932	15.1935	12.8146	15.7971	13.0036	14.9609	14.4589	14.2494	13.2101	14.8686	NaN	14.7848	11.2018	14.2386	14.5553	15.3141	13.5677	15.4294	13.4482	14.5412	13.0642	14.7654	12.533	14.8923	13.9189	14.4389	13.9414
A0A034T1W3	Elongation factor Ts	A0A034T1W3_9GAMM	FALSE	100	0.282394	20.8228	21.1124	20.4927	21.3683	20.6557	21.0352	20.21	21.1089	20.6338	21.0948	20.4612	21.5568	20.8139	21.3204	20.2776	21.1231	20.3649	20.9478	20.5151	20.9745	20.3446	21.1019	19.9394	21.2101	20.7864	21.5674	20.89	21.0627	20.4064	21.1729	20.4435	21.1043	20.4265	21.1804	20.2723
A0A034T1W4;A0A411H1D4	YdgH/BhsA/McbA-like domain-containing protein;Biofilm peroxide resistance protein BsmA	A0A034T1W4_9GAMM;A0A411H1D4_9GAMM	FALSE	100	0.54818	13.6631	12.9339	14.6002	13.4135	14.685	13.5848	14.3306	13.2259	14.4329	13.3933	14.3513	13.3257	13.7908	12.3161	14.8787	11.8076	15.1906	13.6401	14.5475	13.4225	13.8668	12.6181	14.7578	13.4347	14.0715	13.3863	14.0986	12.2149	14.5497	12.9684	13.6246	12.7773	14.1836	11.7539	14.3671
A0A034T1W6	CesD/SycD/LcrH family type III secretion system chaperone	A0A034T1W6_9GAMM	TRUE	88.2	1.40781	15.3368	14.4844	13.5061	14.034	13.6414	14.2453	13.4728	14.5779	14.2469	18.9421	18.1054	15.5379	13.7359	15.3555	NaN	NaN	14.5391	17.2912	17.0724	18.6066	17.6941	14.1884	13.6625	NaN	NaN	14.2748	13.4905	13.5661	14.1965	16.4201	15.8333	16.5088	16.9741	16.6844	15.2153
A0A034T1W7	Putative formate dehydrogenase oxidoreductase protein	A0A034T1W7_9GAMM	TRUE	50	0.703482	17.0478	NaN	14.3784	NaN	NaN	NaN	NaN	16.1382	17.2758	19.0282	17.9925	NaN	NaN	NaN	NaN	NaN	NaN	NaN	NaN	NaN	NaN	NaN	NaN	18.2772	18.2995	18.1064	17.6329	16.5965	15.7304	17.7987	17.9014	18.244	17.574	15.2621	13.5768
A0A034T1W9	UPF0325 protein EVK84_03765	A0A034T1W9_9GAMM	TRUE	100	0.409753	19.7667	18.5024	19.3393	19.7425	19.1737	20.7687	20.5086	19.19	19.3449	19.9698	20.5444	18.7788	19.1163	20.1201	19.4373	20.4821	20.3047	19.8292	20.3461	20.3357	20.4283	20.4809	19.7435	18.9914	19.4667	19.429	19.3023	20.5532	20.3792	18.8823	19.347	19.6432	19.1944	20.3777	20.0155
A0A034T1X8;A0A411H006	Uncharacterized protein;Serine kinase	A0A034T1X8_9GAMM;A0A411H006_9GAMM	FALSE	5.9	0.694244	11.9761	NaN	NaN	NaN	NaN	NaN	NaN	NaN	NaN	NaN	12.7512	NaN	NaN	NaN	NaN	NaN	NaN	NaN	11.201	NaN	NaN	NaN	NaN	NaN	NaN	NaN	NaN	NaN	NaN	NaN	NaN	NaN	NaN	NaN	NaN
A0A034T1Y0;A0A411GZ46	Flagellar basal body protein	A0A034T1Y0_9GAMM;A0A411GZ46_9GAMM	FALSE	8.8	0.765358	13.9251	NaN	NaN	NaN	NaN	NaN	NaN	NaN	12.8057	NaN	NaN	NaN	NaN	NaN	15.1155	NaN	NaN	NaN	NaN	NaN	NaN	NaN	NaN	NaN	NaN	NaN	13.8541	NaN	NaN	NaN	NaN	NaN	NaN	NaN	NaN
A0A034T1Y3;A0A411H0I0	Glycine cleavage system transcriptional activator GcvA;Transcriptional regulator GcvA	A0A034T1Y3_9GAMM;A0A411H0I0_9GAMM	TRUE	94.1	0.694611	13.9381	13.6478	13.4282	NaN	14.7708	13.2792	15.1445	13.2059	14.5049	12.2833	14.0938	13.9292	15.0494	NaN	15.2352	13.5777	15.6837	13.4349	14.3988	12.9693	14.0222	13.1562	15.5273	11.9494	14.6041	13.1164	14.5087	13.2394	15.518	12.6748	14.519	11.9316	14.1225	13.1516	15.3409
A0A034T1Y5;A0A411GZA7	Flagellar hook-associated protein 1	A0A034T1Y5_9GAMM;A0A411GZA7_9GAMM	TRUE	29.4	0.596768	13.0657	NaN	NaN	13.7382	13.1401	NaN	NaN	12.0108	12.5465	NaN	NaN	14.2198	NaN	14.3876	13.8144	NaN	NaN	9.41529	NaN	NaN	NaN	NaN	NaN	NaN	NaN	14.1994	13.1849	NaN	NaN	NaN	NaN	NaN	NaN	NaN	NaN
A0A034T1Z1	DNA or RNA helicase of superfamily II	A0A034T1Z1_9GAMM	FALSE	58.8	0.237161	14.5569	NaN	14.1724	NaN	14.2154	NaN	14.4076	NaN	14.2542	NaN	14.6468	14.6833	14.7274	NaN	14.6747	NaN	14.3776	NaN	14.5742	NaN	14.4994	NaN	15.1163	NaN	14.5348	NaN	15.0364	14.7674	13.9142	NaN	15.0592	NaN	14.0698	14.3859	15.021
A0A034T1Z7	Aminopeptidase N	A0A034T1Z7_9GAMM	FALSE	47.1	0.970242	16.2288	NaN	NaN	NaN	NaN	NaN	NaN	15.5227	16.0873	17.8524	16.0258	18.6573	16.1639	17.3064	15.0977	14.6298	15.4126	NaN	NaN	NaN	NaN	NaN	NaN	NaN	NaN	NaN	NaN	NaN	NaN	15.9757	15.9601	16.1638	15.5295	17.1642	16.1122
A0A034T1Z8	4-hydroxybenzoyl-CoA thioesterase	A0A034T1Z8_9GAMM	FALSE	97.1	0.408823	14.388	14.9886	15.3489	15.2574	14.0432	14.8892	13.4185	12.7847	14.1301	14.0781	13.3063	15.3491	14.5425	15.2512	13.7881	14.4299	13.7612	14.6233	14.4132	14.9111	14.2869	14.926	13.7879	14.8277	14.0436	15.1586	14.3871	13.9683	13.6706	14.3327	14.3283	14.9598	14.1922	14.6204	NaN
A0A034T210	UPF0757 protein YmgG	A0A034T210_9GAMM	TRUE	97.1	0.671356	14.971	14.6568	13.8232	15.1844	14.8172	16.3873	16.1818	15.4046	NaN	16.0684	15.1373	13.6667	13.0754	15.6709	16.242	15.6503	15.2949	14.9626	12.785	14.928	15.7131	16.7725	16.5466	14.195	12.6252	14.0664	14.787	16.0213	16.1511	14.7561	13.0056	13.7654	13.8922	15.9517	15.8575
A0A034T220;A0A411H1X1	Protoporphyrinogen IX dehydrogenase [quinone]	A0A034T220_9GAMM;A0A411H1X1_9GAMM	FALSE	100	0.209558	15.4098	14.1708	15.4361	15.7703	15.113	15.5181	15.4394	15.7625	15.6916	15.4865	15.6794	15.4077	15.5993	15.4908	15.3448	15.4021	15.1625	14.9936	15.083	14.8631	15.3845	15.4674	15.4488	15.1803	15.9372	16.0005	15.6245	15.1448	15.7378	15.29	15.7074	15.4204	15.3603	15.5197	15.2959
A0A034T221	Outer membrane protein A	A0A034T221_9GAMM	TRUE	100	1.37886	21.284	18.6568	23.0211	19.1816	23.4901	19.1567	24.6459	19.7883	22.7078	18.6044	22.5644	19.1408	22.7276	18.6512	24.9176	19.0902	24.8847	17.9949	22.4683	18.5138	22.6559	19.0689	25.2831	19.366	22.1692	19.179	23.1842	18.7503	24.7989	19.1765	23.1401	19.1684	23.6787	18.8588	24.9704
A0A034T224	3-octaprenyl-4-hydroxybenzoate carboxy-lyase	A0A034T224_9GAMM	FALSE	100	0.401117	15.444	15.7222	14.8601	15.6095	14.6644	15.7761	14.8359	15.9384	14.987	15.8195	15.0062	15.919	14.9102	15.5935	14.6853	15.6164	14.7422	15.9227	15.1615	15.6343	14.9554	15.8078	14.9045	16.6658	15.6423	16.5732	15.5962	16.2135	15.6768	15.9167	14.9558	15.3519	15.0057	15.8138	14.6134
A0A034T226;A0A411H1X9	Sec-independent protein translocase protein TatC	A0A034T226_9GAMM;A0A411H1X9_9GAMM	TRUE	35.3	0.405426	9.70771	9.8124	9.18466	NaN	10.0979	9.76288	NaN	10.8039	NaN	NaN	NaN	9.94602	NaN	NaN	NaN	NaN	NaN	9.42034	NaN	NaN	NaN	NaN	NaN	10.1166	NaN	10.0186	NaN	7.81529	NaN	NaN	NaN	9.9552	NaN	9.55883	NaN
A0A034T234	Lactaldehyde reductase	A0A034T234_9GAMM	TRUE	82.4	0.726612	13.1018	NaN	12.5016	12.926	12.4135	14.6398	13.7932	NaN	12.3457	13.4411	12.8824	13.6659	NaN	14.1352	12.3525	14.9845	13.891	12.6241	12.2343	14.0432	13.4068	14.7751	12.7638	NaN	NaN	13.3833	12.6211	12.538	13.1147	NaN	9.68953	12.2386	11.6902	14.7398	13.0161
A0A034T246;A0A411H0M4	Protein YacC;YacC family pilotin-like protein	A0A034T246_9GAMM;A0A411H0M4_9GAMM	TRUE	76.5	0.521672	11.7413	11.9211	12.0085	11.042	9.78002	NaN	6.34613	NaN	12.6289	10.9812	12.795	11.9422	13.058	12.4227	12.8018	NaN	12.0977	12.462	12.892	10.6857	12.5139	NaN	11.464	11.194	12.9726	NaN	12.2976	NaN	NaN	NaN	12.4034	11.5691	12.1704	11.2729	11.5515
A0A034T250;A0A411H1L4	Arginine/agmatine antiporter;Cadaverine/lysine antiporter	A0A034T250_9GAMM;A0A411H1L4_9GAMM	FALSE	100	0.591397	15.5321	17.1414	15.7012	16.5476	15.3403	16.5368	14.9006	16.6081	13.726	16.6894	14.2575	16.2933	14.0262	15.7527	15.4612	15.8643	14.8446	16.3301	14.1238	16.789	14.8051	16.2358	15.7722	16.5235	14.2756	16.2738	14.1103	16.088	14.6604	16.4399	14.1273	16.1067	14.5575	15.9233	15.2575
A0A034T255;A0A411H5L9	Serine transporter SdaC;HAAAP family serine/threonine permease	A0A034T255_9GAMM;A0A411H5L9_9GAMM	TRUE	91.2	1.23075	13.0173	13.8282	11.8175	13.5983	11.6606	12.9124	11.9338	15.6567	12.2199	12.1169	NaN	16.2958	13.0675	14.2274	12.7626	13.4453	12.2127	13.5734	9.25061	11.9245	NaN	12.7967	12.6047	14.6804	10.419	15.4539	12.3568	12.7653	NaN	14.9861	11.3531	14.603	12.654	13.5325	12.8271
A0A034T257;A0A411H1V6	UPF0301 protein MA13_contig00004-0277;UPF0301 protein EVK84_06030	A0A034T257_9GAMM;A0A411H1V6_9GAMM	TRUE	91.2	0.558495	14.7938	14.4942	14.1971	15.1422	14.7289	15.883	15.0405	14.8042	14.0252	14.9029	14.8406	NaN	14.3446	15.2502	13.502	16.3236	14.858	13.9498	14.1552	14.8249	14.9185	16.0656	14.9342	14.2719	13.9803	15.0931	14.727	15.9545	14.5244	NaN	NaN	14.2416	13.2042	16.0659	15.3601
A0A034T258	Porphobilinogen deaminase	A0A034T258_9GAMM	FALSE	100	0.317174	16.4748	17.0953	15.7854	16.7967	16.1403	16.4261	15.8077	17.0135	16.2039	16.6766	16.3602	17.2488	16.0632	17.0323	16.0616	16.9066	16.325	16.3837	15.9786	16.5095	15.8354	16.6127	15.6449	17.0752	16.106	16.9456	16.5124	16.7449	16.4719	17.2099	16.0565	17.038	16.1687	16.818	16.0869
A0A034T262	UDP-N-acetyl-D-mannosaminuronic acid transferase	A0A034T262_9GAMM	FALSE	97.1	0.434318	13.8862	13.79	13.853	13.748	15.0847	13.8995	14.1544	12.0226	14.853	13.597	14.5057	NaN	13.6725	13.0163	13.5427	13.6435	13.3751	13.6892	14.7086	13.1999	14.14	13.6891	14.5069	13.696	14.6391	13.7131	14.7382	13.4299	14.4327	12.2194	14.3351	13.3144	14.0866	14.2666	14.6818
A0A034T263	Undecaprenyl-phosphate 4-deoxy-4-formamido-L-arabinose transferase	A0A034T263_9GAMM	TRUE	100	0.508604	17.552	17.8747	16.8552	18.226	17.5121	18.3981	17.1783	18.3831	16.3004	18.3552	17.1928	17.6022	16.1808	17.9124	17.7311	18.4184	17.206	17.2136	15.3495	17.9874	17.0619	18.5002	17.869	17.3866	15.7245	18.31	16.7483	18.3501	16.9528	18.285	16.533	18.7174	17.7158	18.9281	17.8066
A0A034T264	Cell division protein FtsZ	A0A034T264_9GAMM	FALSE	100	0.157344	19.665	19.6588	19.7011	19.9012	19.766	20.1382	19.4735	19.6794	19.6233	19.2648	19.6267	19.4717	19.9906	19.6836	19.5067	20.0852	19.5427	19.5166	19.6552	19.3259	19.6268	20.0437	19.3615	19.4432	19.7503	19.8509	19.7907	19.9077	19.4398	19.7202	19.6572	19.8395	19.5539	19.7288	19.2844
A0A034T265;A0A411H1M5	dITP/XTP pyrophosphatase	A0A034T265_9GAMM;A0A411H1M5_9GAMM	FALSE	100	0.210156	16.532	16.8577	16.731	16.5335	16.3987	16.4739	16.047	16.9904	16.6221	16.4306	16.5313	16.8364	16.4727	16.3093	15.8917	16.2534	16.3056	16.6989	16.8863	16.7315	16.4719	16.8445	16.0011	17.0028	16.8054	16.7971	16.8236	16.4536	16.5907	17.0007	16.665	16.4298	16.1876	16.1974	15.814
A0A034T273	ECA polysaccharide chain length modulation protein	A0A034T273_9GAMM	TRUE	100	0.373239	16.1343	16.872	16.329	16.3087	15.9848	15.6984	14.8864	17.2205	16.4366	15.8641	16.3213	17.2645	16.0731	16.2895	16.7508	15.903	15.7951	16.2738	16.1171	15.5476	16.1424	15.2739	15.7713	16.6221	15.9862	16.1867	15.9062	15.8707	15.3505	16.8612	15.8777	16.0837	16.2716	15.9983	16.4266
A0A034T275;A0A411H0W6	Catabolite repressor/activator	A0A034T275_9GAMM;A0A411H0W6_9GAMM	FALSE	100	0.308836	15.6705	15.6268	15.9467	14.9459	15.9217	15.4798	16.1003	15.6925	15.7367	15.7917	15.8727	14.8752	15.854	14.6021	16.0408	15.6011	16.254	15.7138	16.073	16.033	15.9541	15.3195	16.5334	15.4588	15.7021	14.7253	16.2724	15.4444	16.2894	15.5413	15.8987	14.1226	15.9429	15.3705	16.0599
A0A034T276	Nickel-responsive regulator	A0A034T276_9GAMM	TRUE	91.2	0.611168	14.5163	NaN	NaN	15.6237	NaN	15.8387	14.559	13.7352	14.2488	14.0301	14.6182	14.7568	14.4081	14.7906	14.9072	15.6287	15.515	15.3002	13.8181	14.8134	14.4658	16.4008	14.7023	13.7257	13.7424	14.4272	14.2046	14.2774	15.3187	11.7195	14.1762	12.8632	13.7509	14.5955	15.0444
A0A034T281	L-threonine dehydratase	A0A034T281_9GAMM	TRUE	100	0.514169	15.4173	16.5813	16.241	15.4007	14.7443	15.912	14.8028	15.7572	16.1748	15.4749	14.9123	15.499	16.1894	15.4795	14.7651	15.5758	14.2928	16.9156	16.6512	15.962	15.4062	15.9776	14.8047	15.79	15.9606	15.4774	14.7094	15.1164	14.0752	15.7046	15.9856	15.0193	13.9342	14.9672	13.9292
A0A034T288	Serine hydroxymethyltransferase	A0A034T288_9GAMM	FALSE	100	0.304048	20.502	20.7492	20.852	20.3966	19.8358	20.5614	20.0821	20.4553	20.8869	20.7987	20.4509	20.4597	21.2703	20.7397	19.5889	20.7098	20.2081	21.2873	21.2444	20.776	20.3118	20.6827	19.8227	20.9205	21.2063	20.5172	20.1909	20.4335	20.253	20.4694	20.7086	20.0145	19.7661	20.4656	19.9506
A0A034T291;A0A411H5M4	Arginine ABC transporter, ATP-binding protein ArtP;Arginine ABC transporter ATP-binding protein ArtP	A0A034T291_9GAMM;A0A411H5M4_9GAMM	FALSE	100	0.443657	13.8474	14.0805	14.7316	13.4307	14.349	13.8318	13.9902	14.8166	14.2209	13.0825	14.6325	13.2645	15.1731	13.7437	14.464	14.3882	14.7955	13.1154	13.8743	12.6016	13.8088	13.4391	13.4101	13.3456	14.0045	12.8194	14.2422	13.9156	14.3131	13.9192	13.7998	12.2611	13.996	13.4227	13.529
A0A034T293	LPS-assembly protein LptD	A0A034T293_9GAMM	TRUE	64.7	1.38374	15.6605	14.5478	14.4242	NaN	14.7607	NaN	14.5452	18.9913	13.2172	NaN	13.0199	18.944	12.1682	NaN	16.5387	NaN	17.2125	NaN	16.119	NaN	14.4851	NaN	16.7184	15.3951	16.6866	NaN	16.2904	NaN	17.278	14.8034	15.8247	NaN	15.9061	NaN	16.6554
A0A034T296	Cysteine desulfurase IscS	A0A034T296_9GAMM	TRUE	100	0.733105	18.5641	20.9668	19.5685	18.1204	18.0151	18.2809	18.0221	19.1424	18.6826	17.8989	18.1545	19.0622	19.4128	17.74	18.031	18.325	18.4606	19.243	19.4079	18.0071	17.7909	18.6703	17.9783	18.984	18.7341	18.2654	18.0126	18.5533	18.2572	19.5225	18.8713	18.8123	18.0286	18.2919	17.8653
A0A034T2A3	Carbamoyl-phosphate synthase small chain	A0A034T2A3_9GAMM	FALSE	20.6	0.666964	15.802	NaN	NaN	NaN	NaN	NaN	NaN	NaN	NaN	NaN	NaN	NaN	NaN	NaN	NaN	NaN	NaN	12.6712	NaN	NaN	NaN	NaN	NaN	NaN	NaN	NaN	NaN	NaN	NaN	15.904	16.9399	17.1519	15.1635	17.0131	15.7706
A0A034T2A4	50S ribosomal protein L33	A0A034T2A4_9GAMM	TRUE	100	1.06098	16.9476	14.0587	19.3297	16.3172	19.6853	15.3582	19.4268	13.5655	18.6886	14.601	19.2203	13.1163	18.7216	14.3199	19.8204	13.7418	20.1486	14.0301	18.4416	14.8607	18.3854	14.6213	19.7439	14.3361	19.3532	15.4026	19.8971	14.91	20.0637	13.4945	18.5968	15.7355	19.5033	14.8133	19.9079
A0A034T2A5;A0A411GYV7	Chemotaxis protein CheW	A0A034T2A5_9GAMM;A0A411GYV7_9GAMM	TRUE	100	1.14497	14.9573	16.7332	14.9487	16.5134	16.5141	13.0564	12.3733	17.7021	16.5947	13.7304	12.6742	18.2586	17.3727	17.706	17.4228	15.0729	15.0338	15.0137	13.0842	12.4251	10.4992	13.4226	13.2366	16.7041	14.7759	17.0425	17.0145	13.4762	13.4016	16.3961	15.1448	14.3942	14.3856	12.9125	13.5129
A0A034T2A7	Hydroxylamine reductase	A0A034T2A7_9GAMM	FALSE	100	0.60734	15.21	13.5717	12.9273	16.3159	15.5093	16.1036	14.865	16.7926	15.0909	14.9702	14.1684	16.5666	16.3082	15.9085	15.2329	15.3146	14.3914	13.8642	14.4838	15.6616	14.4727	16.127	15.1825	15.3209	13.9597	16.2146	14.9471	15.2742	14.5565	16.6853	16.1385	15.4955	15.0452	15.2371	14.435
A0A034T2B1	Riboflavin biosynthesis protein	A0A034T2B1_9GAMM	TRUE	100	0.342738	14.7631	13.7484	15.202	15.1708	15.4573	15.379	15.0694	13.4415	14.6644	14.4289	14.77	13.7646	14.617	15.0124	14.9679	15.2812	14.5218	13.9393	14.6703	14.878	15.1372	15.3117	14.9558	13.8365	14.633	15.434	15.4104	15.0732	14.9274	12.8938	14.6988	15.0626	15.0984	15.4763	15.012
A0A034T2B8	Succinate-semialdehyde dehydrogenase	A0A034T2B8_9GAMM	FALSE	97.1	0.503675	14.1325	NaN	14.4145	15.3548	14.9197	15.3043	14.5572	14.7556	14.8434	15.5423	14.5943	14.7585	13.1098	15.0757	13.8412	14.2587	13.412	14.229	14.1463	14.7435	14.3251	14.6248	13.2046	14.2538	14.064	14.9393	14.6962	10.56	13.5737	12.3946	14.2438	11.823	14.0205	14.3215	13.4659
A0A034T2C2	Homoserine kinase	A0A034T2C2_9GAMM	FALSE	100	0.403773	15.401	16.5193	15.389	15.2982	14.4341	15.1423	14.5708	16.2984	15.0746	16.3013	15.5384	15.3857	15.2409	15.3895	15.0803	15.8943	15.0799	16.1459	15.4313	16.0006	15.5961	16.3252	15.0543	15.6632	15.1542	15.3316	14.8641	15.08	14.8711	16.0701	14.7707	15.3003	14.3845	15.8382	15.1156
A0A034T2C5	Isoaspartyl dipeptidase	A0A034T2C5_9GAMM	TRUE	100	0.335966	16.4589	15.7155	15.7924	16.855	16.154	16.7703	15.8003	16.6213	16.0768	17.0564	16.4508	16.0265	16.0929	17.1014	16.1683	17.0176	16.4052	16.2084	16.0082	16.9551	16.4674	16.2741	15.324	16.3063	16.3633	17.3456	16.776	17.2626	16.6739	16.1791	16.3722	17.1754	16.4677	16.9937	16.3436
A0A034T2C8	DNA-directed RNA polymerase subunit omega	A0A034T2C8_9GAMM	FALSE	100	0.315517	17.7056	18.3365	18.1103	18.0667	17.7057	17.8778	15.9788	17.9683	17.9567	18.0102	18.2524	17.8393	18.0563	17.4496	16.6441	17.7918	17.7839	18.0777	17.8679	18.1564	17.4555	17.7264	16.5946	18.4471	18.2713	17.7381	18.1218	17.909	17.7014	18.2448	16.6501	17.5055	17.1241	17.7185	16.8538
A0A034T2D5;A0A411H0Y6	Outer membrane lipoprotein RcsF	A0A034T2D5_9GAMM;A0A411H0Y6_9GAMM	TRUE	100	0.312631	15.0987	15.0897	14.8606	15.2561	15.075	15.4998	15.5732	14.741	15.0065	14.8162	14.9594	15.5082	14.6363	15.3205	15.3463	15.5067	15.8119	15.0191	14.6437	14.8924	14.7059	15.3614	16.2867	14.8676	14.499	14.928	14.5416	15.1209	15.4401	15.0869	14.4036	14.9923	14.8394	15.3762	15.3453
A0A034T2E1	DNA repair protein RadA	A0A034T2E1_9GAMM	TRUE	91.2	0.4718	14.9958	14.2993	14.998	15.0138	14.4967	15.393	15.3709	14.0071	15.3823	NaN	15.2359	NaN	16.3587	13.449	16.2394	15.5751	15.5511	14.3699	15.442	12.971	15.183	15.1153	15.5357	14.5259	15.2577	NaN	15.1555	15.0986	15.2028	13.3468	15.5348	13.8914	15.7541	15.3496	15.7656
A0A034T2E2;A0A411H277	3-methyladenine DNA glycosylase;DNA-3-methyladenine glycosylase I	A0A034T2E2_9GAMM;A0A411H277_9GAMM	FALSE	38.2	1.88768	12.7764	NaN	13.893	11.3489	9.80768	NaN	NaN	17.2699	12.2086	12.61	NaN	12.4612	NaN	11.1283	NaN	NaN	NaN	11.6528	14.2629	17.0597	13.5161	NaN	NaN	NaN	8.87343	NaN	NaN	NaN	NaN	NaN	NaN	NaN	NaN	NaN	NaN
A0A034T2E5	Penicillin-binding protein activator LpoA	A0A034T2E5_9GAMM	FALSE	100	0.453306	16.2963	17.1121	15.7192	17.1301	16.4129	16.8743	15.3699	17.4796	15.3484	17.0986	15.6242	16.9463	15.3755	16.9553	16.0297	16.7727	15.8836	16.7441	15.5838	16.9281	15.2635	16.8545	15.5469	16.8123	15.7075	16.9105	16.2866	16.6771	15.9228	16.8248	15.1975	16.9404	15.455	16.9514	15.3351
A0A034T2E9	Glyoxalase	A0A034T2E9_9GAMM	FALSE	85.3	0.345051	16.1624	NaN	16.1539	15.9517	15.669	16.2365	16.0547	NaN	16.0505	16.2769	16.2447	16.4202	17.0977	16.5034	NaN	16.5733	17.1778	16.2859	15.7936	16.1153	16.2497	16.317	15.3169	15.9249	15.9513	15.8857	15.8676	15.0554	17.0423	NaN	16.3022	NaN	16.2457	16.4487	15.4967
A0A034T2F2	30S ribosomal protein S1	A0A034T2F2_9GAMM	FALSE	100	0.207346	21.5259	21.6199	20.9555	21.5962	21.744	21.3181	21.324	21.5985	21.4478	21.7602	21.3675	22.4009	21.4637	21.8682	21.5684	21.4996	21.5611	21.5608	21.11	21.3548	21.3747	21.4821	21.4903	22.0499	21.373	21.6215	21.8371	21.0573	21.5835	21.5682	21.4413	21.228	21.7051	21.4794	21.4713
A0A034T2F5;A0A411H293	Beta sliding clamp	A0A034T2F5_9GAMM;A0A411H293_9GAMM	FALSE	100	0.300017	16.3149	16.4535	15.5706	16.6377	15.8676	16.9029	16.1531	16.7242	15.9709	16.5955	15.9506	16.5888	15.7707	16.7558	15.7836	16.9985	16.3627	16.3141	15.7725	16.5541	15.8306	17.0169	15.9341	16.6536	15.9006	16.7597	15.9306	16.8631	16.256	16.6779	15.7109	16.4547	15.9413	16.9373	16.1108
A0A034T2G2	Transposase	A0A034T2G2_9GAMM	FALSE	100	0.540283	15.7019	17.4402	16.2682	16.2061	15.719	16.6861	15.4628	16.5269	15.8305	16.7408	14.9852	15.4091	15.9275	15.1007	15.2247	16.4657	14.3482	16.8244	15.5615	15.4564	15.4749	15.7751	15.0922	15.905	14.7503	15.5887	15.0711	16.0236	15.1828	16.2851	15.5253	16.0274	15.0002	16.0896	13.8906
A0A034T2G7;A0A411H5Q1	tRNA 5-carboxymethoxyuridine methyltransferase	A0A034T2G7_9GAMM;A0A411H5Q1_9GAMM	FALSE	100	0.387323	13.7806	13.349	14.082	12.9325	14.4105	14.3383	14.0972	10.2547	14.1741	12.9773	14.2212	14.6212	14.2775	13.5943	14.1423	14.7751	14.2536	13.0536	14.3349	13.5383	14.0758	14.6231	13.7502	13.2645	14.197	13.0462	14.368	13.7289	14.1303	12.7898	14.1217	12.7148	14.0162	14.2552	14.032
A0A034T2G8	Cas2 family CRISPR-associated protein	A0A034T2G8_9GAMM	FALSE	38.2	0.89648	13.8811	NaN	NaN	NaN	NaN	NaN	NaN	12.2334	14.45	14.7357	13.8759	12.3315	16.2434	13.4283	15.395	10.4815	NaN	NaN	NaN	NaN	NaN	NaN	NaN	14.4026	13.9087	13.9892	14.9787	NaN	NaN	NaN	NaN	NaN	NaN	NaN	NaN
A0A034T2G9	Intermembrane phospholipid transport system permease protein MlaE	A0A034T2G9_9GAMM	FALSE	85.3	0.460496	14.969	15.3052	15.781	15.4306	15.2396	15.6318	14.9134	NaN	NaN	15.5281	13.1724	16.1194	NaN	15.3587	NaN	15.3277	15.0321	15.6423	NaN	15.0065	14.6006	16.0852	14.448	15.338	15.9281	14.9391	14.176	14.6656	14.4554	14.4313	14.8221	13.7852	12.8737	15.6275	14.4373
A0A034T2H3;A0A411H113	Lipopolysaccharide export system protein LptC	A0A034T2H3_9GAMM;A0A411H113_9GAMM	FALSE	79.4	0.480382	13.6348	13.9171	13.2371	14.4755	13.2617	14.0999	NaN	14.3062	12.471	14.0939	NaN	14.9976	11.8205	14.6902	13.2151	14.2844	13.3082	14.3904	NaN	14.1749	NaN	14.053	13.5616	14.3062	12.7321	13.4606	NaN	13.5517	NaN	13.9343	NaN	13.5053	13.1483	13.8688	11.2751
A0A034T2H8	ATP synthase subunit c	A0A034T2H8_9GAMM	TRUE	100	0.40078	18.6101	19.1394	18.1566	18.7371	18.926	19.1483	18.4989	19.0594	17.267	18.3697	17.5158	19.4408	17.6935	18.2169	18.8574	18.7149	19.146	18.9124	17.2489	18.7672	18.3211	18.9972	19.5598	19.1573	17.1369	19.0275	18.2972	19.3264	18.6807	18.913	17.4158	18.9833	18.278	19.2983	19.5357
A0A034T2H9	Soluble cytochrome B562	A0A034T2H9_9GAMM	FALSE	35.3	0.180856	14.7755	NaN	14.5354	NaN	14.4567	NaN	14.7617	NaN	14.9788	NaN	14.5262	NaN	NaN	NaN	14.4592	NaN	15.0848	NaN	NaN	NaN	NaN	NaN	NaN	NaN	14.6388	NaN	15.1589	NaN	15.0033	NaN	NaN	NaN	14.6863	NaN	15.0155
A0A034T2I1	Uncharacterized protein	A0A034T2I1_9GAMM	TRUE	47.1	1.16789	10.5493	NaN	NaN	NaN	NaN	NaN	12.1616	NaN	10.3778	NaN	10.1808	NaN	6.2007	NaN	13.7847	10.7133	11.3589	NaN	8.35852	NaN	12.6364	NaN	12.5877	NaN	NaN	NaN	10.2439	NaN	11.1805	NaN	9.88613	6.06838	10.0095	NaN	13.0395
A0A034T2I6;A0A411H068	Glutamate 5-kinase	A0A034T2I6_9GAMM;A0A411H068_9GAMM	TRUE	100	0.337689	16.5095	16.2158	15.6274	16.7085	16.4489	16.9276	16.7759	16.1514	16.099	16.3329	16.5704	15.5376	16.2715	16.6636	16.6711	17.0596	16.9941	15.4	15.6901	16.4216	16.3477	16.9881	16.5692	16.1765	16.0197	17.0794	16.9848	17.453	17.2884	16.3875	15.9289	16.8113	16.5907	17.116	17.0138
A0A034T2J3	Lipid A biosynthesis acyltransferase	A0A034T2J3_9GAMM	TRUE	76.5	0.572383	13.8969	NaN	14.2671	NaN	13.6198	14.2594	14.7082	15.5498	13.2864	NaN	13.3586	NaN	11.356	14.4425	14.7731	13.7971	14.187	13.5678	NaN	NaN	13.7949	13.8016	14.9822	15.2526	12.3955	12.6081	13.7441	13.6656	14.1843	NaN	14.3214	NaN	14.1522	13.0032	14.2419
A0A034T2J4	GntR family transcriptional regulator	A0A034T2J4_9GAMM	TRUE	100	0.353616	17.0071	17.251	16.9549	17.7855	16.9632	16.8334	16.005	17.5618	17.2304	17.3968	17.0597	17.9168	17.1534	17.6603	16.6851	16.7839	16.0016	17.2832	17.112	17.2669	16.7993	16.775	15.5513	17.5171	17.4153	17.7372	17.1145	16.5891	15.8978	17.5745	17.0389	17.5796	16.6721	17.01	16.0649
A0A034T2J6;A0A411H081	Amino acid permease	A0A034T2J6_9GAMM;A0A411H081_9GAMM	TRUE	100	1.17714	16.2261	16.0145	14.6774	18.9649	17.2768	14.9184	13.21	19.3113	16.2346	18.0383	15.6958	18.2197	16.2452	18.4371	18.1556	14.1856	14.6174	15.1707	14.0873	16.7173	14.5486	13.7057	13.2754	17.0525	15.1818	19.2834	17.1605	16.9243	15.8141	18.8584	16.4311	18.4842	16.6416	14.4617	13.6868
A0A034T2J9	Hydrogenase maturation factor HoxO	A0A034T2J9_9GAMM	TRUE	97.1	0.642718	14.5514	16.3411	14.0472	14.8145	16.0085	13.4132	14.1596	13.6813	15.4893	14.3524	16.1026	14.1752	15.3094	14.4172	14.5529	13.992	14.5707	NaN	14.5718	13.6969	14.4976	13.5592	13.1867	13.5738	15.0217	14.4921	15.6157	14.1995	15.3791	14.5646	15.1766	14.6725	15.5068	13.3515	13.7043
A0A034T2K8	Transaldolase	A0A034T2K8_9GAMM	FALSE	100	0.787784	15.3214	15.2591	14.2918	15.3973	15.3441	15.1441	14.0387	15.3144	14.9683	14.7213	15.5518	14.6541	15.2607	15.4788	14.9731	15.2303	15.8054	14.8174	14.5637	14.9737	14.7401	14.6123	13.1652	16.9042	16.828	17.3872	17.3388	16.7509	16.3586	15.7225	14.7054	16.2396	15.1248	15.0308	14.2316
A0A034T2L3	Alcohol dehydrogenase	A0A034T2L3_9GAMM	FALSE	97.1	0.408621	16.1519	NaN	14.2413	16.6932	15.7225	16.9655	16.7285	17.049	16.5687	17.1516	16.6207	15.3764	15.6318	15.9098	16.0447	16.1134	16.1144	16.3019	15.9628	16.9664	16.1401	17.1752	15.6487	15.3225	15.6999	16.641	16.0803	16.61	15.7452	16.1473	15.7216	16.2979	15.4148	16.3622	15.842
A0A034T2L5	N-ribosylnicotinamide phosphorylase	A0A034T2L5_9GAMM	FALSE	17.6	0.837725	13.2142	NaN	NaN	NaN	NaN	NaN	NaN	NaN	NaN	NaN	NaN	NaN	NaN	NaN	NaN	NaN	NaN	NaN	NaN	NaN	NaN	NaN	NaN	14.9589	13.1334	13.6692	13.3775	11.8191	12.3273	NaN	NaN	NaN	NaN	NaN	NaN
A0A034T2L7	Possible oxidoreductase	A0A034T2L7_9GAMM	FALSE	100	0.280728	17.7997	17.6142	18.3541	17.6289	17.4981	17.8847	17.4896	17.2004	18.3039	17.5932	18.2954	16.9757	18.3337	17.331	17.7985	17.9484	17.558	17.7217	18.6694	18.2164	18.3298	17.7258	17.6345	17.586	18.0383	17.507	17.6726	17.9961	17.5558	17.6943	18.4287	17.44	17.7159	17.9032	17.5477
A0A034T2M5;A0A411H5V4	3-oxoacyl-[acyl-carrier-protein] reductase	A0A034T2M5_9GAMM;A0A411H5V4_9GAMM	FALSE	100	0.257283	19.5784	20.3402	19.373	20.0855	19.6132	20.0068	19.294	19.9913	19.3203	19.7194	19.3583	20.1538	19.4716	19.8335	19.273	19.9408	19.5381	19.7699	19.3485	19.8869	19.4588	20.0524	18.939	19.8952	19.3126	19.6922	19.3959	19.5438	19.0807	19.8786	19.0323	19.5655	19.0346	19.5389	18.9285
A0A034T2M9	TldE/PmbA protein	A0A034T2M9_9GAMM	TRUE	100	0.346046	17.979	18.7858	18.2313	18.0591	17.5501	17.835	16.8162	18.3186	18.1524	18.4003	17.5852	18.542	18.0913	18.1667	17.3756	18.0043	17.1563	18.6989	18.2988	18.0259	17.5568	17.8604	16.8885	18.9482	18.6322	18.3882	17.9592	17.8504	17.3435	18.5955	18.1153	17.9568	17.6747	18.1176	17.3041
A0A034T2N3	Polypeptide-transport-associated domain protein ShlB-type	A0A034T2N3_9GAMM	FALSE	100	0.377329	16.1674	15.4685	16.7263	16.785	16.2545	17.1727	15.8095	15.8463	16.1447	17.1364	16.1381	16.624	15.0494	16.496	15.2768	16.9017	15.8773	16.2751	16.0676	16.6462	15.8997	17.0306	15.7637	15.9809	16.61	16.3436	16.1706	15.9823	16.0443	15.5884	15.8697	15.7562	15.5454	16.6561	15.7541
A0A034T2N8	Ubiquinone biosynthesis protein UbiU	A0A034T2N8_9GAMM	TRUE	97.1	0.430779	14.0236	NaN	14.4839	14.4323	15.0319	14.2653	14.4706	12.8301	14.5184	14.1888	14.212	14.1077	13.7723	14.6754	14.8491	13.9662	14.1676	13.6786	13.8127	14.0501	14.544	13.7546	15.3165	13.9286	13.6785	14.1129	14.6529	11.9044	14.2722	11.0697	13.7782	12.8467	14.2284	14.2269	14.9507
A0A034T2N9	Small-conductance mechanosensitive channel	A0A034T2N9_9GAMM	FALSE	97.1	0.800998	17.1337	18.9412	15.438	18.4427	16.3092	18.5809	16.3097	18.637	14.861	17.831	15.2832	18.6823	15.528	17.78	16.2056	18.0676	16.4506	17.3287	NaN	17.168	15.6988	18.0928	16.5874	19.2106	15.0563	18.8766	16.0682	18.712	16.9746	18.6032	15.3258	17.8426	15.7843	18.096	16.6373
A0A034T2P5	D-3-phosphoglycerate dehydrogenase	A0A034T2P5_9GAMM	FALSE	100	0.26775	17.6981	18.4001	17.8668	17.9048	17.2002	17.8524	17.0282	17.8889	17.6496	17.8842	17.5227	17.3995	18	17.8618	17.1766	17.9462	17.217	18.2905	18.1877	18.158	17.6796	17.9894	17.1578	18.0823	18.2659	17.9709	17.4435	17.7071	17.1352	17.9262	17.7414	17.5795	16.8108	17.6848	17.127
A0A034T2P7	Anti-sigma-E factor RseA	A0A034T2P7_9GAMM	TRUE	100	0.310006	15.6063	16.1526	16.1782	15.8836	15.5566	15.4202	14.9109	15.9575	15.6113	15.8466	15.7012	16.3913	15.6449	15.4732	14.4466	15.334	15.3295	16.1699	16.0537	15.7796	15.5391	15.4751	14.8624	16.4435	15.9123	15.3287	15.6587	15.2495	15.1569	16.266	15.2869	15.5528	15.1913	15.7122	15.1358
A0A034T2Q2	Bifunctional uridylyltransferase/uridylyl-removing enzyme	A0A034T2Q2_9GAMM	FALSE	100	0.364922	13.1457	12.7218	13.8324	13.3617	13.2961	13.5324	13.3833	14.1008	12.8581	12.5397	12.6686	12.0876	12.688	13.4509	13.8793	13.4824	13.1118	13.3897	13.3425	12.2641	13.6576	13.6905	14.1403	11.6958	12.7741	13.0417	12.7791	13.2127	13.6037	12.7972	13.1713	12.4809	13.0542	13.3148	13.5489
A0A034T2Q4;A0A411H3Q6	Na(+)-linked D-alanine glycine permease;Sodium:alanine symporter family protein	A0A034T2Q4_9GAMM;A0A411H3Q6_9GAMM	FALSE	70.6	0.602957	13.3021	14.2084	NaN	14.4378	NaN	13.6371	12.4348	14.7125	10.351	13.8847	10.5719	14.8088	11.1745	14.2795	NaN	13.8422	NaN	14.1158	10.8911	14.3491	NaN	13.8829	NaN	14.3785	NaN	14.6234	NaN	13.6191	NaN	13.9314	10.7057	14.2503	NaN	13.7429	12.4167
A0A034T2Q5	D-alanyl-D-alanine carboxypeptidase	A0A034T2Q5_9GAMM	TRUE	100	0.663259	15.5701	14.9174	16.1733	14.6608	16.1197	15.2036	16.583	14.312	16.2206	14.3528	16.235	14.7558	16.3296	14.4058	17.211	15.2422	17.1449	14.8752	16.2537	13.6774	16.2445	15.0481	17.167	14.4599	15.8839	14.4867	16.3632	15.381	16.8074	14.3967	16.1759	14.2011	16.6303	14.7148	16.7478
A0A034T2Q7	DsrE/DsrF-like family protein	A0A034T2Q7_9GAMM	TRUE	100	0.617163	17.4102	17.4965	16.6682	17.8864	17.1039	18.8292	17.9293	16.7085	16.5807	17.5415	16.8266	17.3449	16.5986	17.8959	16.636	18.7382	17.8118	17.0315	16.5655	17.4967	17.0013	18.9899	17.7118	17.3814	16.3813	17.6878	16.6994	18.8536	17.3108	17.1892	16.1795	17.8454	16.422	18.8263	17.7767
A0A034T2Q8	FAD assembly factor SdhE	A0A034T2Q8_9GAMM	TRUE	100	0.495733	16.773	17.5855	17.4928	17.8342	16.025	17.1352	15.2687	17.7998	16.9517	17.6432	16.7755	17.4309	17.3209	16.8458	15.1192	16.8056	15.9145	17.8583	17.2278	17.5455	16.2641	17.3031	15.3652	17.8318	17.4106	17.2167	16.0708	16.9187	15.5498	17.4052	16.197	17.4072	14.9679	16.7613	15.0313
A0A034T2R0	50S ribosomal protein L27	A0A034T2R0_9GAMM	FALSE	100	0.53961	18.984	17.9871	19.7859	18.4474	19.7594	18.098	19.8718	18.3306	19.4327	18.2274	19.589	19.1614	19.3849	18.6039	20.166	18.0884	20.2243	18.3009	19.064	17.9095	19.0683	18.0644	19.9478	18.5106	19.6998	18.4341	20.0739	17.7755	20.0687	18.1152	19.3114	18.1472	19.8334	18.1351	19.8392
A0A034T2R3	Single-stranded-DNA-specific exonuclease RecJ	A0A034T2R3_9GAMM	TRUE	94.1	0.605428	14.2195	14.9928	14.2636	13.9515	15.1927	14.1627	13.9273	13.8536	15.1354	14.0418	14.2447	13.6989	15.5	14.5278	14.6741	NaN	16.1438	14.4595	14.9959	13.8947	14.6591	14.0768	13.9177	14.8171	14.5208	12.9633	14.7093	12.2725	12.5617	12.2128	15.2494	13.6545	14.7095	NaN	13.0394
A0A034T2S0;A0A411H3R1	Outer membrane lipoprotein;Glycine zipper 2TM domain-containing protein	A0A034T2S0_9GAMM;A0A411H3R1_9GAMM	FALSE	29.4	0.575803	13.2442	NaN	NaN	NaN	NaN	NaN	NaN	13.8587	12.1799	NaN	NaN	14.4901	14.3144	13.7187	13.9599	NaN	NaN	NaN	NaN	NaN	NaN	NaN	NaN	NaN	NaN	11.4438	13.6771	NaN	NaN	13.5361	11.2635	NaN	NaN	NaN	NaN
A0A034T2T3	Alpha-1,4 glucan phosphorylase	A0A034T2T3_9GAMM	FALSE	100	0.336433	16.8081	16.8927	16.5466	16.7807	16.5284	16.3173	16.7818	17.1904	16.3294	18.0411	16.5224	16.5292	16.6212	16.5191	17.3825	16.4489	16.4962	17.0859	17.0083	17.3559	17.19	15.9269	17.3879	17.1603	16.0135	16.9364	16.344	16.2863	16.7879	17.0065	17.2745	16.9043	16.9008	16.6641	17.3145
A0A034T2T9	Ribonuclease R	A0A034T2T9_9GAMM	TRUE	100	0.655073	18.1653	17.9943	18.8421	16.5381	18.5716	17.9818	19.5377	17.3877	18.7497	17.3133	18.4359	17.4055	18.7572	16.3398	19.3633	18.0363	19.4328	18.397	18.8595	17.2182	18.856	17.3181	20.0991	18.1738	18.6929	16.4663	18.6737	17.8279	19.552	17.2952	18.8185	15.2812	18.563	17.4325	19.4098
A0A034T2U2;A0A411GZQ5	Response regulator BaeR;Two-component system response regulator BaeR	A0A034T2U2_9GAMM;A0A411GZQ5_9GAMM	FALSE	97.1	0.610312	16.0034	15.3096	16.5823	16.167	16.3363	15.6074	16.9834	14.2537	16.5082	15.8435	17.06	15.4805	16.3399	NaN	16.0563	15.5671	16.1304	15.7409	17.825	15.8222	17.4841	15.3598	16.3406	14.7582	17.3059	15.5771	16.2373	15.8073	15.8697	16.3504	16.4382	15.088	15.5508	14.8178	15.5146
A0A034T2U5;A0A411GZJ7	Pyrimidine/purine nucleoside phosphorylase	A0A034T2U5_9GAMM;A0A411GZJ7_9GAMM	FALSE	100	0.291413	17.2978	17.63	16.733	17.8684	17.1592	17.6919	16.8056	17.3648	16.7553	17.6508	17.5601	17.8347	17.2648	17.8125	17.0403	17.6496	17.0107	17.7235	17.6964	17.9999	17.4363	17.358	16.3668	17.4454	17.0581	17.8533	17.2292	17.5046	16.8085	17.2009	16.6575	17.6394	16.4605	17.379	16.4756
A0A034T2V3	Galactose operon repressor, GalR-LacI family of transcriptional regulators	A0A034T2V3_9GAMM	FALSE	100	0.318122	14.3946	14.4699	15.1201	13.9354	14.7392	14.0897	14.7076	13.2127	14.965	14.2854	14.5705	14.1023	14.9201	13.6448	14.9064	13.768	14.8624	14.6475	14.848	13.992	14.8388	13.8361	14.9614	14.1468	14.7012	13.8299	14.685	13.698	14.544	14.5747	15.0469	13.9103	14.7604	13.6899	14.4047
A0A034T2V6;A0A411H1F8	Oligoribonuclease	A0A034T2V6_9GAMM;A0A411H1F8_9GAMM	FALSE	100	0.256213	16.9228	17.4506	16.958	17.1921	16.6131	17.3965	16.514	17.1766	16.3941	16.7263	16.4567	17.4619	16.924	17.0519	16.1796	17.4272	16.7562	17.2976	17.0341	17.2191	16.6523	17.5057	16.3233	17.2752	16.9444	17.1185	16.7253	17.0602	16.5934	17.241	16.7018	17.1774	16.2374	17.1616	16.4288
A0A034T2V7;A0A411H3W5	Integral membrane protein;TerC family protein	A0A034T2V7_9GAMM;A0A411H3W5_9GAMM	FALSE	38.2	0.329724	13.3296	NaN	NaN	13.6385	NaN	13.0174	NaN	12.5265	NaN	13.4547	NaN	13.8854	NaN	13.2224	NaN	NaN	NaN	13.4133	NaN	13.5693	NaN	13.71	NaN	12.5459	NaN	13.8079	NaN	12.4948	NaN	NaN	NaN	NaN	NaN	13.9991	NaN
A0A034T2W2	Outer membrane protein assembly factor BamC	A0A034T2W2_9GAMM	FALSE	100	0.42592	18.2434	19.4695	17.8314	18.5382	17.9594	18.4806	17.3454	19.3264	17.6601	18.4102	17.6303	19.2616	17.67	18.5207	18.3786	18.3003	18.5116	18.8236	17.7554	18.5749	17.1629	18.5118	17.9638	18.8403	17.7311	18.5441	17.9261	18.4468	17.8523	19.0809	17.3836	18.6228	17.575	18.1989	17.9876
A0A034T2W6;A0A411H1F4	Quaternary ammonium compound-resistance protein SugE1;Quaternary ammonium compound efflux SMR transporter SugE	A0A034T2W6_9GAMM;A0A411H1F4_9GAMM	TRUE	79.4	0.389657	13.1819	NaN	NaN	13.7756	12.6643	12.9443	12.9035	NaN	12.3334	12.2793	13.5909	NaN	13.4477	13.3227	14.3158	13.4465	13.7679	NaN	NaN	12.6264	13.8102	13.3472	13.8601	NaN	12.5531	13.5806	13.6783	12.5185	13.6491	12.1122	12.5397	12.9669	13.2733	12.9334	13.6713
A0A034T2X0;A0A411GZF2	Helix-turn-helix domain-containing protein	A0A034T2X0_9GAMM;A0A411GZF2_9GAMM	TRUE	100	0.421509	16.0841	16.6956	16.697	16.6744	16.9937	15.4691	14.8671	16.7126	16.6549	16.5647	16.6736	16.336	16.711	16.6732	15.575	14.7335	15.2037	16.5827	16.6082	16.3467	16.0259	15.4879	14.4959	15.6795	16.4858	16.1305	16.8677	14.6905	15.1639	16.8775	16.2196	16.6722	16.6379	15.566	15.0856
A0A034T2X6	tRNA-2-methylthio-N(6)-dimethylallyladenosine synthase	A0A034T2X6_9GAMM	FALSE	100	0.346085	16.7207	16.3472	16.2006	16.5201	16.6522	17.3335	16.5919	16.1862	16.8986	17.221	16.6574	15.6858	17.1976	17.3336	16.8108	17.6037	16.5751	16.2585	15.8515	16.8669	16.3512	16.4357	15.8769	16.627	16.3334	16.885	16.8898	17.5418	16.7665	16.5595	16.9524	16.799	16.954	17.7198	17.0208
A0A034T2Y2	Dak1 domain-containing protein	A0A034T2Y2_9GAMM	FALSE	23.5	0.411043	12.5715	NaN	NaN	12.9317	NaN	NaN	NaN	NaN	12.6968	NaN	NaN	NaN	NaN	NaN	NaN	NaN	13.3891	NaN	NaN	NaN	NaN	NaN	NaN	NaN	NaN	NaN	NaN	NaN	NaN	12.1151	11.6889	13.2658	12.1567	12.3278	NaN
A0A034T2Y3;A0A411H1J1	Divalent-cation tolerance protein CutA	A0A034T2Y3_9GAMM;A0A411H1J1_9GAMM	FALSE	91.2	0.36961	15.0691	NaN	15.8161	15.2695	14.8051	15.4135	15.384	NaN	15.6632	15.821	15.8115	15.081	13.6791	15.0933	14.4454	14.877	14.841	15.6096	16.0317	15.3866	14.9084	15.4364	13.81	15.2554	14.87	15.3155	14.9166	14.1135	15.3345	NaN	15.3661	13.9018	14.2477	15.5075	15.1286
A0A034T2Z2	Tellurite resistance TerB family protein	A0A034T2Z2_9GAMM	FALSE	73.5	1.5204	13.7826	NaN	12.55	17.5863	15.1905	9.94286	NaN	NaN	13.5839	15.2555	14.1406	15.146	NaN	14.6083	12.2304	14.9266	12.6629	14.1122	NaN	12.8773	13.1557	14.9383	NaN	14.2991	14.6977	14.7631	14.3131	NaN	11.4997	NaN	11.9094	NaN	13.1233	14.5752	12.4784
A0A034T2Z5	Pyruvate dehydrogenase E1 component	A0A034T2Z5_9GAMM	FALSE	100	0.335708	21.3299	22.098	21.2239	21.7098	20.546	21.7876	20.9504	21.6611	20.874	21.5692	20.4374	22.1101	21.4356	21.4937	20.6646	21.9129	20.9698	21.8961	21.2314	21.3294	20.7038	22.1268	21.361	21.7094	20.591	21.872	20.7138	21.6812	20.9255	21.5861	21.211	21.4828	20.6607	21.7399	20.952
A0A034T2Z8	Fructose-1,6-bisphosphatase	A0A034T2Z8_9GAMM	TRUE	100	0.334769	15.9285	15.9824	15.7667	16.479	16.0594	15.8603	15.2449	16.7267	16.2611	16.2633	16.1005	16.3806	16.6987	16.0542	15.5802	15.5949	15.1968	15.8994	15.8019	16.3769	15.932	15.3038	14.5471	16.2714	15.9763	16.6873	16.08	15.5673	14.9286	16.7365	16.2504	16.1684	15.6116	15.8418	15.3396
A0A034T306	DUF721 domain-containing protein	A0A034T306_9GAMM	TRUE	44.1	0.681411	14.0964	13.401	13.5283	NaN	15.9235	NaN	NaN	NaN	13.6723	NaN	14.2096	NaN	14.3562	NaN	15.1867	NaN	NaN	NaN	13.2198	NaN	13.1072	NaN	14.1309	NaN	14.0772	NaN	14.8928	NaN	14.17	NaN	14.189	NaN	13.3816	NaN	NaN
A0A034T308	Glucans biosynthesis protein G	A0A034T308_9GAMM	FALSE	100	0.182915	18.0433	17.7685	17.862	18.1862	18.1375	18.373	18.2415	17.3477	17.6116	17.8126	17.8131	18.0681	17.8927	18.3715	18.2542	18.3907	18.3412	17.7838	17.7487	17.8455	17.9486	18.3488	18.3227	17.748	17.8528	18.3245	18.2407	18.2212	18.3625	17.7954	17.9034	18.0923	17.8457	18.3889	18.2267
A0A034T309	Transcriptional (Co)regulator CytR	A0A034T309_9GAMM	FALSE	100	0.249944	16.8463	16.5267	17.0462	16.7044	16.744	16.9837	16.3473	16.8125	17.3181	17.3102	17.0359	17.2425	17.1967	16.9078	16.7826	16.8764	15.8413	17.3825	17.2895	17.2585	17.1135	17.067	16.3699	17.1338	17.4194	16.7971	16.8783	16.5791	16.5035	16.7191	16.7906	15.9254	16.3639	17.0242	16.4828
A0A034T313	Bifunctional aspartokinase/homoserine dehydrogenase	A0A034T313_9GAMM	FALSE	41.2	0.53415	14.5895	NaN	14.1279	14.1788	14.9393	NaN	15.4798	NaN	NaN	13.907	NaN	NaN	NaN	NaN	NaN	NaN	NaN	13.9524	15.2728	14.0739	13.194	13.997	14.4268	15.768	NaN	15.4835	NaN	NaN	NaN	NaN	NaN	NaN	NaN	15.4525	NaN
A0A034T314;A0A411H0N0	Phospho-N-acetylmuramoyl-pentapeptide-transferase	A0A034T314_9GAMM;A0A411H0N0_9GAMM	FALSE	76.5	0.478714	13.6054	14.6828	14.5868	12.4099	14.6682	13.2191	14.1989	13.8649	NaN	14.1166	NaN	13.9618	NaN	13.3391	NaN	13.8462	12.5587	13.7234	NaN	14.173	11.4069	14.0654	12.8983	13.9108	NaN	14.0823	NaN	14.4497	12.2418	14.2706	12.2284	14.3313	NaN	13.8686	12.6361
A0A034T315	Phospho-2-dehydro-3-deoxyheptonate aldolase	A0A034T315_9GAMM	FALSE	100	0.319273	14.9254	14.2319	15.1043	15.2131	14.8433	15.3315	13.3485	14.7883	15.1688	15.1438	15.1144	15.074	15.3449	15.7432	15.1923	15.3256	14.929	14.4668	14.9569	15.0252	15.0881	15.5684	14.045	15.1615	15.0537	15.7636	15.0496	15.1164	14.1002	13.7656	14.8955	15.3923	14.6419	15.2965	14.1795
A0A034T320	Pseudouridine synthase	A0A034T320_9GAMM	FALSE	100	0.175896	15.2434	14.8842	15.2066	15.2448	15.5096	15.7081	15.4303	15.3664	15.1304	15.1974	15.2295	15.2792	14.8033	15.2709	15.2184	15.4162	15.3197	15.2327	15.2496	15.0378	15.5493	15.4619	15.3814	15.1368	15.1952	15.0815	15.5772	14.8001	15.246	14.6545	15.1293	14.6638	15.3819	15.6342	15.6469
A0A034T329;A0A411H2M3	Two-component system response regulator;Transcriptional regulator UhpA	A0A034T329_9GAMM;A0A411H2M3_9GAMM	FALSE	73.5	0.605704	12.2569	NaN	12.8317	NaN	13.3607	10.3878	12.6165	NaN	12.9803	8.45298	13.2995	NaN	13.0446	NaN	13.2792	11.0409	12.8945	8.8122	12.9053	11.0326	13.3186	11.5498	11.3295	NaN	12.5256	NaN	13.1168	11.8946	13.0744	NaN	13.5627	NaN	14.01	11.9744	13.1266
A0A034T331;A0A411GZC0	Inner membrane protein;YeiH family putative sulfate export transporter	A0A034T331_9GAMM;A0A411GZC0_9GAMM	TRUE	55.9	0.45791	12.6629	12.3371	NaN	13.2502	NaN	13.1588	8.5543	13.1402	NaN	13.1962	NaN	12.6082	NaN	13.4151	NaN	12.7175	NaN	11.9334	NaN	13.0775	NaN	13.5171	9.86106	12.5761	NaN	13.7555	NaN	13.4395	NaN	12.9461	NaN	13.7113	NaN	13.3996	NaN
A0A034T337	Cellulose biosynthesis protein BcsE	A0A034T337_9GAMM	FALSE	52.9	1.22641	13.5784	NaN	NaN	NaN	NaN	NaN	NaN	11.7194	11.8786	13.7013	11.1073	13.1611	12.5283	12.7852	14.5121	11.519	NaN	NaN	NaN	NaN	NaN	NaN	NaN	16.7743	16.1064	16.196	14.8937	NaN	11.4803	NaN	11.5167	NaN	15.1893	15.8795	13.4633
A0A034T338;A0A411H0Y1	Ribosomal large subunit pseudouridine synthase A;Bifunctional tRNA pseudouridine(32) synthase/23S rRNA pseudouridine(746) synthase RluA	A0A034T338_9GAMM;A0A411H0Y1_9GAMM	FALSE	79.4	0.583369	12.6969	NaN	13.3651	12.7623	12.4447	12.1528	11.3104	10.6541	12.2989	12.6341	12.6711	12.6592	14.3233	14.1086	12.4655	13.8411	NaN	11.2956	12.6522	12.5895	12.3017	13.5189	NaN	12.5213	12.8301	12.7226	13.1138	12.3892	NaN	NaN	12.1248	NaN	13.3586	13.7079	NaN
A0A034T343	Cellulose synthase operon protein C	A0A034T343_9GAMM	TRUE	100	0.490896	15.3941	13.8978	15.6341	16.0177	15.8263	16.2844	16.1332	15.155	15.0015	15.2647	15.395	15.4966	15.1144	15.3276	16.4472	16.1589	16.0355	16.3617	15.4659	16.3556	15.5566	15.6426	16.3945	14.5426	14.6851	14.8973	14.9127	14.3471	16.6229	14.2181	15.076	13.0975	14.4913	15.4306	16.1124
A0A034T345	Probable Fe(2+)-trafficking protein	A0A034T345_9GAMM	FALSE	100	0.30133	17.5781	17.5737	17.7102	17.9935	17.5653	18.1614	17.8541	16.8418	17.1945	17.8893	18.0166	17.8161	16.9328	17.5382	16.1549	18.1469	17.8104	17.7557	17.7486	18.0211	17.7053	18.0619	17.0328	17.7056	17.3474	17.7269	17.3679	18.1626	17.5688	17.4154	16.2688	17.6751	16.816	18.3636	17.7123
A0A034T348	UDP-glucose 4-epimerase	A0A034T348_9GAMM	FALSE	100	0.277029	16.7033	16.9201	16.9266	17.1939	16.3674	17.3913	16.7496	16.5626	16.4679	17.0818	16.5986	15.9757	16.8466	17.0591	16.2753	17.3693	16.2428	16.5568	16.2641	17.1214	16.6405	17.2682	16.4221	16.7714	16.6705	17.2154	16.6813	17.0148	16.3183	16.2122	16.2534	16.5633	16.141	17.2788	16.4911
A0A034T350	Xanthine dehydrogenase, FAD-binding subunit	A0A034T350_9GAMM	TRUE	100	0.63462	15.1372	13.7093	13.6522	16.3341	15.3277	16.6828	15.6744	14.8311	14.5606	15.254	14.9568	13.8272	14.5731	16.5093	15.5077	16.5831	15.7236	14.1498	14.1535	15.0501	15.0807	16.0768	15.0175	14.7761	14.5018	16.3974	15.5571	16.5429	16.0529	13.3923	14.0617	15.2944	14.3445	15.8191	14.6876
A0A034T356	6-phosphogluconate dehydrogenase, decarboxylating	A0A034T356_9GAMM	FALSE	29.4	1.10762	18.3524	NaN	NaN	NaN	NaN	NaN	NaN	18.2631	16.5791	17.6926	20.9063	NaN	NaN	NaN	NaN	NaN	NaN	NaN	NaN	NaN	NaN	NaN	NaN	18.0385	16.3978	17.4025	18.7152	20.1347	19.3946	NaN	NaN	NaN	NaN	NaN	NaN
A0A034T358	Peptidyl-tRNA hydrolase	A0A034T358_9GAMM	FALSE	100	0.198967	15.7095	15.4731	15.8742	16.0098	15.8863	16.173	16.0164	15.4971	15.4101	15.4811	15.734	15.3912	15.6849	16.0797	15.7582	15.9685	16.1774	15.3974	15.6439	15.5875	15.66	16.2195	15.9128	14.9554	15.4713	15.5852	15.7753	15.4756	15.674	15.4443	15.3615	15.7794	15.5274	16.0106	16.0262
A0A034T360;A0A411H0Y7	Na(+)/H(+) antiporter NhaA	A0A034T360_9GAMM;A0A411H0Y7_9GAMM	TRUE	50	0.306985	12.4387	NaN	11.6168	12.0037	12.6948	12.5692	12.6709	NaN	NaN	NaN	NaN	12.2912	NaN	NaN	12.4761	NaN	12.8317	11.6542	NaN	12.283	NaN	13.0328	13.2025	NaN	NaN	12.3327	NaN	12.7454	NaN	NaN	NaN	NaN	11.6833	12.5468	12.8234
A0A034T362;A0A411H0W4	Molybdenum cofactor biosynthesis protein;Molybdopterin adenylyltransferase	A0A034T362_9GAMM;A0A411H0W4_9GAMM	FALSE	100	0.383206	17.559	18.0397	16.7649	17.701	17.0485	17.3239	16.61	17.8577	16.9506	18.0572	17.5415	17.526	16.7679	17.9186	17.0301	17.556	17.1411	17.8289	17.3446	18.1521	17.4991	18.1118	17.0749	17.8934	17.1842	17.9031	17.2637	17.58	17.126	18.5949	17.4901	18.7207	17.5399	18.4159	17.4477
A0A034T372;A0A411H7Y7	Flagellar P-ring protein	A0A034T372_9GAMM;A0A411H7Y7_9GAMM	FALSE	100	0.320869	15.2094	15.7642	15.4182	14.8299	14.9728	15.8953	15.059	15.5352	15.1957	14.9713	15.3536	16.0994	15.5826	15.5667	15.7351	15.8407	15.7421	14.5294	14.4892	15.3418	15.0407	15.552	14.9971	15.5198	14.7506	15.1986	15.66	14.3205	15.1489	15.3991	15.0669	14.1773	14.7011	15.3658	14.2977
A0A034T374	Protein acetyltransferase	A0A034T374_9GAMM	FALSE	38.2	0.479805	12.2607	NaN	12.7027	NaN	12.0397	13.2623	13.3685	NaN	12.2768	12.5807	11.4797	NaN	NaN	NaN	NaN	12.8251	NaN	NaN	NaN	NaN	NaN	NaN	NaN	NaN	12.6246	NaN	12.6455	NaN	NaN	NaN	NaN	NaN	11.1827	10.0032	12.3979
A0A034T377;A0A411H0X9	Methionine ABC transporter permease;D-methionine ABC transporter permease MetI	A0A034T377_9GAMM;A0A411H0X9_9GAMM	FALSE	97.1	0.667688	14.8813	15.8604	13.6356	16.4572	14.6037	16.1538	14.533	16.4273	12.4579	15.7948	13.3395	16.0873	NaN	15.9035	14.035	16.3739	15.3514	15.5658	12.7417	15.6639	12.9661	15.9771	14.6899	15.5455	13.3585	15.8519	13.9663	15.4656	15.0476	14.2013	12.6781	15.1204	14.1962	16.3868	14.6449
A0A034T385;A0A411H2P9	DUF1820 family protein	A0A034T385_9GAMM;A0A411H2P9_9GAMM	TRUE	100	0.6134	16.3101	16.1083	14.3086	16.694	15.8815	17.8277	17.3677	16.2705	15.3207	16.6254	16.3078	15.9367	15.1111	16.7654	16.5603	17.601	17.3377	15.346	14.2151	16.3566	15.8385	17.7341	17.0418	15.8178	14.7436	16.5378	15.8286	17.6531	17.2788	16.5337	14.7845	16.6081	15.5476	17.5437	17.1083
A0A034T389;A0A411H2T8	Cell division ATP-binding protein FtsE	A0A034T389_9GAMM;A0A411H2T8_9GAMM	TRUE	100	0.432018	14.8866	13.4338	15.349	14.1926	15.5229	15.6378	15.4894	13.9965	15.1294	14.0375	15.4029	13.4535	15.3761	14.3553	15.415	15.4559	15.5724	13.7013	15.2794	13.9694	15.5471	15.3734	15.6616	13.8628	15.1534	14.4008	15.5477	15.3108	15.626	13.3911	15.0569	13.9189	15.3979	15.35	15.7754
A0A034T392	Dihydroorotate dehydrogenase (quinone)	A0A034T392_9GAMM	TRUE	100	0.335035	17.8686	17.2083	17.0563	18.561	18.4622	18.3751	17.7051	17.9511	17.5592	17.9912	17.9623	17.7593	17.8026	18.7766	18.2008	18.336	17.7686	17.0443	16.8788	18.2083	17.8407	18.0704	17.1301	17.2514	17.336	18.4731	18.2433	18.0642	17.7277	17.7468	17.4113	18.2324	17.7994	18.6972	17.9007
A0A034T3A3	Macrodomain Ter protein	A0A034T3A3_9GAMM	FALSE	100	0.27689	13.4891	12.9594	13.9909	12.9271	14.2406	13.847	13.8265	13.2796	13.6098	13.7389	14.249	13.3099	13.28	13.0124	13.3323	13.199	13.8635	13.1245	13.5627	13.5508	13.8147	13.2658	13.915	12.7425	13.8509	13.4196	13.8122	13.4406	13.8915	12.9306	13.5389	12.6347	13.5565	13.2791	13.6324
A0A034T3A5	Rhomboid protease GlpG	A0A034T3A5_9GAMM	TRUE	70.6	0.57847	14.6452	15.4235	12.9898	14.4282	14.2239	12.7517	NaN	16.1105	NaN	15.2354	NaN	15.74	13.5927	15.0479	14.079	14.7084	NaN	15.1524	NaN	14.6025	13.3145	14.7861	NaN	15.8967	NaN	15.002	NaN	14.5857	13.8768	15.924	NaN	15.1419	NaN	14.8572	14.0142
A0A034T3A8	Periplasmic serine endoprotease DegP-like	A0A034T3A8_9GAMM	TRUE	100	0.520371	15.4083	14.4926	16.6626	15.5587	16.0439	15.2555	14.8777	15.8627	16.3148	14.7965	16.0496	14.3793	16.1945	15.0156	16.3509	15.0932	14.7235	15.2125	16.6721	14.9588	15.8124	15.0765	15.1924	14.0403	16.5752	14.4895	16.0729	14.6811	15.0864	14.2062	16.3956	15.2808	15.8063	14.8806	15.7718
A0A034T3A9;A0A411GZ35	Putative efflux (PET) family inner membrane protein YccS;TIGR01666 family membrane protein	A0A034T3A9_9GAMM;A0A411GZ35_9GAMM	FALSE	47.1	1.13221	14.2593	NaN	15.2135	13.8111	16.9343	13.9013	16.3004	NaN	NaN	12.8584	NaN	13.3276	NaN	13.6353	NaN	14.1146	NaN	NaN	NaN	NaN	13.0989	13.8557	14.0279	NaN	NaN	13.8682	NaN	14.3787	NaN	NaN	NaN	NaN	NaN	14.7798	14.0434
A0A034T3B0;A0A411H2V7	Glucose-1-phosphate adenylyltransferase	A0A034T3B0_9GAMM;A0A411H2V7_9GAMM	FALSE	100	0.370528	17.4646	18.1098	17.4652	18.3826	17.209	17.9477	16.7494	17.7299	17.2117	18.3196	17.2839	17.7962	17.4603	18.046	16.7281	17.3926	16.1993	18.0824	17.4546	18.2356	17.4524	17.9739	16.5188	17.8013	17.3503	17.9366	17.0939	17.3957	16.5128	17.9481	17.166	17.7722	16.8582	17.8542	16.3571
A0A034T3B3	ABC transporter, auxiliary component YrbC	A0A034T3B3_9GAMM	TRUE	100	0.549587	17.9472	18.6838	16.8023	18.6205	17.3013	19.2158	18.2074	18.5302	16.5092	19.2355	17.7698	18.1828	16.6371	18.2333	17.0215	18.8725	18.1504	18.8909	16.8194	18.8582	17.8829	19.3191	17.9591	18.3356	16.6757	18.0174	16.8765	18.3075	17.6789	18.5029	16.0272	18.35	16.775	19.0302	17.9246
A0A034T3B4	Succinyl-CoA synthetase subunit alpha	A0A034T3B4_9GAMM	TRUE	100	0.373619	15.229	14.4081	15.788	15.3901	16.1639	14.6603	14.2803	14.6667	15.2927	15.9032	16.0464	14.6654	15.3341	15.6688	15.6014	15.1496	15.0495	15.1083	15.6244	15.6815	15.7083	14.5263	14.0868	14.8876	15.6804	15.744	16.114	15.2383	15.1522	14.0803	15.2758	15.1893	15.7975	14.813	15.0097
A0A034T3B8	Arabinose 5-phosphate isomerase	A0A034T3B8_9GAMM	FALSE	100	0.243562	16.9851	16.5857	17.1364	17.2788	17.0846	17.5825	17.1638	15.8762	16.502	16.8344	16.7191	16.3217	17.2686	17.3065	16.8479	17.4199	17.0571	16.7017	16.9297	17.2056	17.0855	17.6209	16.9753	16.4203	17.0197	17.2632	17.0356	17.3674	16.9905	16.5014	16.8938	17.1245	16.7923	17.5126	17.0677
A0A034T3C1	Catabolite activator protein	A0A034T3C1_9GAMM	TRUE	100	0.626089	19.8482	18.3834	20.3196	19.1185	20.2401	19.9883	21.1675	17.831	20.2387	17.9446	20.1882	19.1238	20.3154	19.9458	21.0406	20.1961	21.4368	19.1812	20.3855	17.9939	20.3927	20.1074	21.3801	18.389	20.0518	19.0068	20.2641	20.0451	21.2464	17.9716	20.1132	19.2132	20.1449	20.2051	21.2683
A0A034T3C2	RNA polymerase sigma-54 factor	A0A034T3C2_9GAMM	FALSE	94.1	0.321987	16.1839	16.1373	16.2673	15.8183	16.5906	16.2017	16.1457	16.4715	16.7586	16.4487	16.6984	15.4654	17.165	16.2456	16.2256	16.0015	15.9793	16.034	16.7025	16.345	16.7076	16.1651	15.7816	16.1722	16.7455	16.4915	16.7806	15.9033	16.1045	15.1327	16.0292	14.6985	15.4693	NaN	NaN
A0A034T3D9	Ferrous iron transport protein A	A0A034T3D9_9GAMM	TRUE	61.8	0.458807	15.0764	16.4151	15.7103	14.7606	14.0844	NaN	15.1545	NaN	14.8964	NaN	15.97	15.8684	NaN	NaN	15.5459	NaN	NaN	14.2265	14.8038	14.5026	14.8466	NaN	14.656	15.5275	14.4006	15.3907	15.1535	NaN	14.9497	NaN	14.699	NaN	15.0427	NaN	NaN
A0A034T3E1	Ribosomal RNA small subunit methyltransferase C	A0A034T3E1_9GAMM	FALSE	100	0.214954	17.5764	18.058	17.925	16.9833	17.6648	17.3236	17.7086	17.6316	17.5717	17.2462	17.3906	17.9832	17.9045	17.0264	17.7579	17.3453	18.0033	17.7689	17.7024	17.2352	17.6299	17.3887	18.0112	17.7356	17.3718	16.8994	17.7515	17.3291	17.7754	17.8546	17.8089	16.9652	17.7504	17.2404	17.8556
A0A034T3E3;A0A411H2X6	histidine kinase	A0A034T3E3_9GAMM;A0A411H2X6_9GAMM	FALSE	94.1	0.433048	13.7135	14.3839	12.6289	13.918	14.0203	14.1818	13.7047	14.5843	13.3983	14.5114	13.954	14.4553	NaN	13.2584	13.2439	13.559	13.6719	14.871	NaN	14.2617	13.5642	13.7034	13.8452	13.9785	11.7334	14.777	13.5526	12.9291	13.1834	13.7008	13.0948	12.7734	13.4631	13.4927	14.434
A0A034T3F3	ADP compounds hydrolase NudE	A0A034T3F3_9GAMM	FALSE	100	0.381246	15.3942	15.05	16.1771	14.9744	16.0117	14.8684	15.5049	16.6523	16.0363	15.7264	15.6888	14.9059	15.8049	14.866	15.5154	14.6081	15.4795	14.746	15.9883	15.0282	15.8094	15.2839	15.814	14.6447	15.947	15.4124	15.8357	14.6548	15.3894	14.9224	15.7764	14.6635	15.4666	14.8603	15.2895
A0A034T3F4	Ser protein kinase	A0A034T3F4_9GAMM	FALSE	100	0.309683	19.4057	19.4184	19.5797	19.5904	18.9677	19.4386	18.8681	19.658	19.568	20.1307	19.6665	18.4966	19.3568	19.3515	18.9125	19.2241	18.2691	20.2927	20.0757	20.1195	19.8024	19.627	18.8943	19.5293	19.6349	19.5985	19.2656	19.179	18.6472	19.6509	19.861	19.5842	19.3634	19.2761	18.8952
A0A034T3G2	Protein YgiW	A0A034T3G2_9GAMM	TRUE	100	0.663958	20.6394	21.0963	19.6859	21.487	20.3721	20.8561	19.6956	21.5117	19.7716	22.1534	20.91	21.6491	19.7918	20.859	19.4202	20.5807	19.5537	22.416	19.8734	21.8269	20.4622	20.8447	19.4622	22.2554	20.5853	21.6608	20.6052	20.5371	19.9966	21.63	19.4635	20.7823	19.8267	20.5851	19.5305
A0A034T3G3	5-methyl-dCTP pyrophosphohydrolase	A0A034T3G3_9GAMM	FALSE	94.1	0.681109	11.9795	13.9552	13.5907	9.24806	11.7446	11.0368	11.3676	NaN	12.7789	11.1617	12.5113	12.2668	13.3511	12.6924	12.6356	11.3208	10.3917	12.6541	13.1961	10.7574	12.3616	10.7166	NaN	12.6517	12.8825	11.395	12.4377	11.2149	11.659	13.0003	12.4804	11.3193	12.1178	10.8803	11.5671
A0A034T3G4;A0A411H2W6	Site-specific DNA-methyltransferase (adenine-specific)	A0A034T3G4_9GAMM;A0A411H2W6_9GAMM	TRUE	97.1	0.426347	14.7883	14.1692	14.6666	14.6937	15.3437	15.2759	13.9427	15.3659	15.7827	14.4563	14.8408	14.8166	16.1367	14.7693	15.4663	14.6561	14.3495	14.7451	15.1797	NaN	14.8811	14.8422	13.5729	14.8242	15.4762	14.3257	15.3848	13.5197	14.0469	14.0124	15.4884	14.8176	15.1046	14.7234	14.3378
A0A034T3G5	Phosphoanhydride phosphohydrolase / 4-phytase	A0A034T3G5_9GAMM	TRUE	64.7	0.369044	14.5771	NaN	NaN	NaN	NaN	NaN	NaN	12.9055	14.8113	13.4582	15.0948	14.0977	14.3697	14.7395	15.3116	14.5274	15.2219	NaN	NaN	NaN	NaN	NaN	NaN	14.7931	14.163	15.2025	14.0146	15.072	15.2114	14.5151	14.0321	14.873	14.1833	14.7683	15.329
A0A034T3G7	Regulator of RpoS	A0A034T3G7_9GAMM	TRUE	76.5	1.74726	15.3275	NaN	15.2981	18.4103	NaN	14.0635	15.0733	NaN	15.7669	19.2083	15.4755	16.2989	15.3089	NaN	NaN	14.8675	14.4654	16.43	15.6144	15.177	15.5951	15.192	14.7094	16.371	14.5533	15.417	14.6735	13.7593	NaN	NaN	14.5985	NaN	14.0673	14.1207	14
A0A034T3G8;A0A411GYX9	histidine kinase	A0A034T3G8_9GAMM;A0A411GYX9_9GAMM	TRUE	55.9	1.10093	14.3352	NaN	12.8166	14.8808	12.9194	13.6041	14.7825	NaN	17.1316	NaN	NaN	NaN	15.8141	NaN	13.7191	13.9721	13.9577	NaN	NaN	NaN	NaN	14.6153	15.4958	NaN	NaN	NaN	14.2806	14.2711	13.9627	NaN	13.9732	NaN	13.296	14.3352	14.5414
A0A034T3G9;A0A411H191	Serine/threonine transporter SstT	A0A034T3G9_9GAMM;A0A411H191_9GAMM	FALSE	35.3	0.43472	14.7232	15.5122	14.7664	NaN	NaN	NaN	NaN	14.5495	NaN	NaN	NaN	15.7744	NaN	NaN	NaN	15.3834	NaN	14.9409	NaN	NaN	NaN	14.9119	14.9833	12.3105	NaN	NaN	NaN	14.0914	NaN	14.8323	NaN	NaN	NaN	14.6228	NaN
A0A034T3H5;A0A411H7T6	Oligopeptide transport system permease OppC;Oligopeptide ABC transporter permease OppC	A0A034T3H5_9GAMM;A0A411H7T6_9GAMM	TRUE	79.4	0.464746	15.2797	15.2752	14.863	15.9193	13.2944	15.9333	14.7575	NaN	14.5763	16.0312	NaN	15.6954	NaN	16.3256	NaN	16.0628	15.3626	16.0714	NaN	16.0987	14.2274	15.9277	15.3421	16.0891	NaN	15.9231	14.7107	16.0849	15.5084	14.8744	13.9313	14.9357	NaN	15.3538	13.3761
A0A034T3H6	Acetylornithine/succinyldiaminopimelate aminotransferase	A0A034T3H6_9GAMM	FALSE	97.1	0.443399	14.6348	14.9667	15.655	14.0139	14.7539	14.7263	14.4485	14.1987	14.4454	15.6588	16.0812	NaN	14.3734	14.4118	14.4992	15.0718	14.7277	14.634	15.1181	15.25	15.3802	14.7985	14.2972	14.0243	14.2743	14.3087	13.812	14.5352	13.8874	14.2538	14.7441	14.6069	15.0243	14.5496	13.4165
A0A034T3I2;A0A411H312	Peptidyl-prolyl cis-trans isomerase	A0A034T3I2_9GAMM;A0A411H312_9GAMM	TRUE	100	0.536447	17.6221	18.9268	18.1263	18.5466	17.8335	17.7489	16.9662	17.4685	17.7968	18.3238	17.4899	19.1549	17.3916	18.5568	17.0276	17.7612	16.751	18.3107	17.6872	18.0635	17.4588	17.734	16.4636	18.782	18.1181	18.5076	17.8651	15.4395	16.5332	15.9738	17.9974	16.5464	17.3318	17.7355	16.7316
A0A034T3I3;A0A411H444	Multidrug resistance protein B;Multidrug efflux MFS transporter subunit EmrB	A0A034T3I3_9GAMM;A0A411H444_9GAMM	TRUE	52.9	0.560346	13.9214	14.6106	11.8353	15.0492	NaN	13.5828	NaN	14.0466	NaN	NaN	NaN	15.2133	12.9774	15.0171	14.2955	NaN	13.4027	14.5848	NaN	NaN	NaN	NaN	14.2042	15.0498	NaN	14.4411	NaN	NaN	11.084	NaN	13.2619	14.4198	NaN	13.5085	NaN
A0A034T3I4	Putative sulfate permease	A0A034T3I4_9GAMM	FALSE	29.4	0.824932	10.6331	NaN	NaN	10.233	8.97523	10.7551	NaN	NaN	NaN	10.3569	NaN	11.4138	NaN	NaN	NaN	11.7315	NaN	9.22805	NaN	NaN	NaN	12.5333	NaN	NaN	9.03658	NaN	NaN	NaN	NaN	NaN	NaN	NaN	NaN	12.0674	NaN
A0A034T3I6;A0A411GYX4	Flagellar motor rotation protein MotB;Motility protein MotB	A0A034T3I6_9GAMM;A0A411GYX4_9GAMM	FALSE	8.8	0.201018	12.6698	NaN	NaN	NaN	NaN	NaN	NaN	NaN	NaN	NaN	NaN	12.3677	NaN	NaN	NaN	NaN	NaN	NaN	NaN	NaN	NaN	NaN	NaN	NaN	NaN	12.6866	12.9551	NaN	NaN	NaN	NaN	NaN	NaN	NaN	NaN
A0A034T3I7;A0A411H480	Transcriptional regulator;LysR family transcriptional regulator	A0A034T3I7_9GAMM;A0A411H480_9GAMM	TRUE	67.6	0.792525	18.8751	20.0019	17.7351	NaN	18.5487	NaN	20.365	NaN	17.9665	NaN	18.7944	17.645	18.8479	NaN	18.9402	NaN	20.9896	17.4064	18.1678	NaN	18.2547	NaN	20.4128	NaN	15.7217	NaN	18.6475	NaN	20.3378	20.0287	17.4945	19.2457	18.5788	20.2199	19.7765
A0A034T3J2	Anthranilate synthase component 1	A0A034T3J2_9GAMM	TRUE	100	0.653353	16.7632	16.8752	15.8745	18.3973	16.6911	16.9008	16.0476	16.8948	17.2895	17.7211	17.2432	17.1365	17.5121	18.4908	17.5681	16.4856	16.6123	18.3477	17.8507	17.921	17.6235	16.5069	15.4629	17.2875	17.2723	17.9433	16.6289	15.5993	15.8971	13.8279	15.0201	17.0084	14.9785	15.9321	15.1012
A0A034T3K0	tRNA pseudouridine synthase B	A0A034T3K0_9GAMM	TRUE	100	0.31648	14.2782	14.7686	14.6428	14.1512	14.0233	14.1927	14.2135	15.2135	14.568	14.673	14.1543	14.8975	14.7679	13.6096	14.3669	14.1398	14.3923	14.995	14.6347	14.1839	13.89	13.9623	14.2141	15.0292	14.2413	13.8338	14.2857	13.4451	14.1763	14.1217	14.5734	13.3665	14.3294	13.533	13.8677
A0A034T3K1;A0A411H809	Pseudouridine synthase	A0A034T3K1_9GAMM;A0A411H809_9GAMM	FALSE	100	0.635537	16.6463	16.0678	18.001	15.3542	17.1893	15.9175	17.735	15.3636	17.3769	15.5937	17.0103	16.3968	17.8775	15.4569	18.1458	16.3019	17.98	16.5847	17.4373	15.0585	17.134	15.5154	17.96	16.6233	17.5756	15.1664	17.3518	15.7761	17.7092	15.6733	17.5357	14.5209	17.1699	15.5755	17.8369
A0A034T3K5;A0A411H1E0	Protein-export membrane protein SecG	A0A034T3K5_9GAMM;A0A411H1E0_9GAMM	FALSE	100	0.60349	14.6938	16.2203	14.8494	15.3932	14.9853	15.3189	14.0514	15.5724	13.3201	14.7568	13.3058	16.5439	14.0414	14.7904	14.7901	15.4486	14.3412	15.4414	13.8308	14.4341	14.1809	15.0151	14.9804	15.8124	12.3303	15.3186	13.7272	15.1939	14.0578	15.3299	13.3769	15.2885	13.961	15.1252	14.4553
A0A034T3L0	RNA-binding protein	A0A034T3L0_9GAMM	TRUE	100	0.391604	16.9317	16.8847	17.7406	17.549	17.5915	16.5887	16.2892	16.1954	17.6847	15.4659	17.2671	17.6834	17.8296	16.8491	17.4806	16.6082	17.2755	16.4364	17.2815	15.4552	17.0864	16.9544	16.3298	16.445	17.7014	17.0219	17.4056	16.2274	16.2286	16.6222	17.3322	17.3282	17.4973	16.7127	16.629
A0A034T3L1	Autonomous glycyl radical cofactor	A0A034T3L1_9GAMM	TRUE	100	0.511387	20.6246	17.2473	17.8617	21.9898	21.1077	20.8456	20.215	21.2028	20.7718	21.022	20.7918	21.0953	20.9358	21.8209	20.8813	20.9231	20.3778	17.9145	17.8656	20.9181	20.3124	21.0018	20.0561	20.8667	21.0829	22.1222	21.5298	21.3687	20.832	21.0932	20.6563	21.8152	20.9528	21.198	20.5592
A0A034T3L3	Peptidase	A0A034T3L3_9GAMM	TRUE	100	0.831958	17.2281	15.0125	15.7704	19.057	17.2964	19.2153	18.2747	16.9896	16.6035	17.5178	16.5887	16.3967	16.1905	19.0543	17.8132	18.9049	17.8819	16.7965	15.8989	18.0311	17.0817	18.58	17.5113	15.6643	15.5551	19.0332	17.6571	19.2141	17.9526	15.4668	15.2226	17.8426	16.0938	17.3902	16.1971
A0A034T3M4;A0A411H360	Putative purine permease YgfO;Purine permease	A0A034T3M4_9GAMM;A0A411H360_9GAMM	FALSE	17.6	0.554029	12.8343	NaN	NaN	12.5783	NaN	NaN	NaN	NaN	NaN	NaN	NaN	NaN	NaN	12.0333	13.3501	NaN	NaN	NaN	NaN	NaN	NaN	NaN	NaN	NaN	NaN	12.9103	NaN	13.9844	NaN	NaN	NaN	12.1493	NaN	NaN	NaN
A0A034T3M6	Fructose-1,6-bisphosphatase class 1	A0A034T3M6_9GAMM	FALSE	100	0.272577	17.5573	16.9253	17.6962	17.8742	17.3821	18.1415	17.5436	17.3503	17.8086	17.341	17.3971	16.8978	18.1488	18.0255	17.1191	17.7717	16.8794	17.621	18.0212	17.8114	17.7108	18.2421	17.4561	16.8488	17.2978	17.7939	17.1927	17.8658	16.901	17.5662	17.7759	17.7704	17.1663	18.1363	17.4674
A0A034T3N4;A0A411H4K6	Pyridoxine 5'-phosphate synthase	A0A034T3N4_9GAMM;A0A411H4K6_9GAMM	FALSE	100	0.368761	17.925	18.4096	17.2325	18.2333	17.5713	18.207	17.6641	18.2769	17.5429	18.5555	17.9744	18.2475	17.7205	18.4312	17.0438	18.1368	17.5347	19.0794	18.7996	18.4819	18.0075	18.0361	16.9123	18.3568	17.9451	18.417	17.9727	17.6235	17.3497	18.4186	17.0938	18.0461	17.3919	17.7572	16.9796
A0A034T3P3;A0A411H1F5	Primosomal replication protein N	A0A034T3P3_9GAMM;A0A411H1F5_9GAMM	FALSE	97.1	0.212724	14.2353	13.7946	14.6094	14.1566	14.3014	14.285	14.5376	NaN	14.3451	13.8594	14.451	14.6596	14.3119	14.1973	14.2677	14.2688	14.7261	13.9309	14.0528	13.8712	14.6018	14.2578	14.607	14.3112	13.8556	14.3537	14.4816	13.9817	14.444	13.0063	14.1982	14.3047	13.9621	14.0519	14.7227
A0A034T3Q7	RNA-binding protein Hfq	A0A034T3Q7_9GAMM	FALSE	100	0.811519	15.949	14.418	17.8545	13.5548	17.7143	14.8146	17.4253	15.9879	17.7386	13.9188	17.4814	13.8646	17.5311	13.8963	17.1218	14.6039	17.4979	14.9647	17.6905	14.2072	17.5642	14.5406	17.0386	14.977	17.23	13.9282	17.621	14.8459	17.4585	14.7783	17.786	12.8748	17.4285	14.4553	17.4516
A0A034T3Q8	Acid stress chaperone HdeB	A0A034T3Q8_9GAMM	TRUE	97.1	1.46378	14.6353	14.8291	12.2915	17.0459	14.3123	14.5493	11.5981	18.5805	14.728	17.6388	14.6194	17.2257	14.0408	16.3852	13.6687	13.6718	12.8487	15.4377	NaN	14.9231	12.828	14.0793	12.6604	16.1369	12.5836	17.4542	15.1295	13.2525	12.4081	17.4206	13.4653	16.2499	13.2624	14.4587	13.1796
A0A034T3Q9	Cse4 family CRISPR-associated protein	A0A034T3Q9_9GAMM	FALSE	88.2	0.625339	15.1712	NaN	13.7093	14.8069	12.506	15.0383	14.535	15.9991	15.9387	16.8778	15.8759	16.2469	15.9285	16.6176	15.6371	16.0152	15.2431	15.1522	14.0007	15.2349	NaN	16.041	NaN	16.2432	16.0367	16.5521	15.6196	15.2314	14.1907	NaN	13.1611	12.7507	14.4244	15.031	14.4903
A0A034T3R1	Riboflavin biosynthesis protein RibD	A0A034T3R1_9GAMM	FALSE	100	0.245054	17.1629	17.6746	16.7465	17.3408	16.4605	17.8056	17.1721	17.4016	16.9897	17.205	17.0968	16.909	17.0784	17.3987	16.78	17.6924	17.1927	17.0332	16.9702	17.3164	16.9758	17.7018	16.9714	16.9811	16.6351	17.0415	16.5896	17.6092	17.0495	17.5415	16.8817	17.4414	16.9653	17.7249	17.1635
A0A034T3R3	Bifunctional NAD(P)H-hydrate repair enzyme	A0A034T3R3_9GAMM	TRUE	82.4	0.467649	15.8388	NaN	16.0292	14.7733	14.5732	15.4489	15.2513	NaN	15.6692	14.5108	16.4669	NaN	15.3974	14.8868	16.9302	16.0538	16.5366	16.3925	16.6192	NaN	16.3238	16.442	16.379	14.1003	15.5468	14.6564	16.3745	15.6506	16.8593	NaN	16.1499	NaN	16.6486	16.1429	16.6731
A0A034T3R4;A0A411H3B1	DUF2002 family protein	A0A034T3R4_9GAMM;A0A411H3B1_9GAMM	TRUE	73.5	0.701958	12.4079	14.0456	11.825	NaN	12.462	NaN	NaN	NaN	10.1475	11.1059	12.4512	13.5803	11.2866	NaN	10.1807	13.1247	NaN	13.7733	13.4927	13.8765	12.7951	12.4725	NaN	13.9293	12.4327	11.988	12.0535	NaN	12.4666	13.8078	12.1056	NaN	11.8648	11.0055	11.9254
A0A034T3S3;A0A411H1Q5	Fumarate reductase subunit C	A0A034T3S3_9GAMM;A0A411H1Q5_9GAMM	TRUE	100	0.835669	16.2014	17.0177	14.1278	18.0246	15.9135	18.3248	15.873	18.1387	14.0644	17.2203	13.5801	17.8568	13.9657	17.5254	15.744	17.6816	15.6436	16.8812	12.6677	17.6598	14.4857	18.1274	16.2243	16.477	13.2089	18.057	14.947	18.1315	15.6179	17.3171	13.4556	17.7721	14.8362	18.1005	16.1769
A0A034T3S4	Mechanosensitive channel	A0A034T3S4_9GAMM	TRUE	26.5	0.685674	14.3526	NaN	NaN	NaN	NaN	NaN	NaN	NaN	NaN	12.9519	NaN	14.5125	NaN	14.192	NaN	15.8385	NaN	NaN	NaN	NaN	NaN	NaN	NaN	13.4781	NaN	13.9451	NaN	15.4222	NaN	NaN	NaN	13.526	NaN	15.3066	NaN
A0A034T3S7;A0A411H4I3	Crotonobetainyl-CoA:carnitine CoA-transferase;L-carnitine CoA-transferase	A0A034T3S7_9GAMM;A0A411H4I3_9GAMM	TRUE	50	0.510737	14.1274	12.6733	13.4026	15.398	NaN	14.6941	13.2255	NaN	13.5322	14.9328	13.9215	NaN	NaN	14.4228	NaN	NaN	NaN	NaN	NaN	14.6595	13.8146	15.0493	13.5986	NaN	NaN	14.4558	NaN	14.7896	NaN	NaN	NaN	12.8893	NaN	14.707	NaN
A0A034T3T1	Cell shape-determining protein MreC	A0A034T3T1_9GAMM	FALSE	100	0.198458	15.6012	15.1679	16.0602	15.6556	15.5714	15.9351	15.7464	15.7526	15.7357	15.147	15.8512	15.5247	16.0673	15.2493	15.9617	15.5488	15.5867	15.609	15.6917	14.9233	15.8452	15.8276	15.7878	15.0945	15.5037	15.3119	15.8503	15.4224	15.4803	15.1199	15.647	15.7815	15.4039	15.5131	16.066
A0A034T3U1	Aspartate ammonia-lyase	A0A034T3U1_9GAMM	TRUE	100	0.483265	20.1632	18.9015	18.518	21.2609	20.052	20.5274	19.7429	20.6174	20.0097	20.2365	19.3927	21.0212	20.1376	21.2917	20.2506	20.5203	19.7105	19.8113	19.2817	20.5744	19.8789	20.5086	19.4624	19.6515	19.2201	21.2677	20.0801	20.5499	19.6726	20.9293	20.1098	21.438	20.3207	20.8013	19.7985
A0A034T3U2	Xanthine-guanine phosphoribosyltransferase	A0A034T3U2_9GAMM	FALSE	100	0.369887	17.0669	17.1045	16.4611	17.7834	17.2	17.739	16.7746	17.0966	16.7786	17.7062	16.5966	17.3583	16.6523	17.792	16.7981	17.9325	16.5191	17.0525	16.1296	17.6113	17.062	17.7	16.6282	17.3381	15.8547	17.7632	16.8788	17.2588	16.4919	17.1544	16.1942	17.32	16.6701	17.9162	16.959
A0A034T3U3	Selenocysteinyl-tRNA-specific translation factor	A0A034T3U3_9GAMM	FALSE	67.6	0.561096	13.0097	NaN	14.1699	14.3317	2.13156	14.9429	3.02505	NaN	14.5233	NaN	14.7775	15.058	NaN	14.9745	13.2779	NaN	14.2204	13.1493	13.8453	NaN	13.63	NaN	13.7129	NaN	13.4965	14.1091	14.2571	NaN	NaN	13.3921	13.8583	12.5743	14.3243	NaN	13.441
A0A034T3U5;A0A411GZX5	Membrane transporter;Acetylneuraminate ABC transporter	A0A034T3U5_9GAMM;A0A411GZX5_9GAMM	TRUE	35.3	0.733689	15.5903	16.7826	13.4	NaN	NaN	14.6613	NaN	16.0057	NaN	NaN	NaN	14.5391	NaN	NaN	NaN	15.469	NaN	15.0615	NaN	NaN	NaN	15.5407	NaN	17.1781	NaN	17.1405	NaN	15.059	NaN	16.2465	NaN	NaN	NaN	NaN	NaN
A0A034T3U6	Protein YfdX	A0A034T3U6_9GAMM	FALSE	100	0.330533	21.7152	21.8902	20.8759	22.286	21.4464	21.5431	20.9591	22.3074	21.1923	22.3921	21.8812	21.8518	21.5551	21.9988	21.4427	21.5809	21.7078	22.4309	21.1916	22.0203	21.4653	22.2355	21.1567	21.8838	21.6759	22.0494	21.7756	21.4442	21.6255	22.7677	21.3449	22.2573	21.2216	21.6573	21.2025
A0A034T3U7;A0A411H0A4	DNA polymerase IV	A0A034T3U7_9GAMM;A0A411H0A4_9GAMM	FALSE	41.2	0.580861	12.7314	NaN	11.8499	14.0778	13.1998	NaN	11.0062	NaN	12.6431	NaN	NaN	13.9636	13.6656	NaN	NaN	NaN	NaN	NaN	NaN	NaN	NaN	NaN	NaN	12.3825	13.1459	NaN	13.046	NaN	NaN	NaN	12.9558	12.9037	11.7747	NaN	11.6244
A0A034T3V2	ABC-type transporter, periplasmic subunit family 3	A0A034T3V2_9GAMM	TRUE	100	0.90976	15.4746	16.6679	13.3293	15.0907	13.8687	15.3121	14.4521	16.8207	16.0024	16.0112	14.6327	18.0026	16.1628	16.2933	14.7591	16.1811	15.4814	17.0344	14.888	15.4249	14.6111	15.1328	13.8999	17.6638	15.0546	15.4117	14.9055	15.341	15.284	17.0596	14.641	15.5566	14.8181	15.5092	14.8326
A0A034T3V3	Ornithine carbamoyltransferase	A0A034T3V3_9GAMM	FALSE	100	0.30546	17.489	18.4211	17.3671	17.5109	16.9833	17.9743	17.3718	17.8485	16.9287	17.9827	16.851	17.867	17.3688	17.2289	16.8116	17.8214	17.3512	17.8926	17.4184	17.6386	17.1006	18.1868	17.8375	17.4876	16.7419	17.6597	17.2107	17.8158	17.5045	17.9973	17.2341	17.5717	16.1246	17.7282	17.7867
A0A034T3V9;A0A411GZU7	Putative transcriptional regulator LYSR-type;Hypochlorite stress DNA-binding transcriptional regulator HypT	A0A034T3V9_9GAMM;A0A411GZU7_9GAMM	TRUE	82.4	0.371174	14.0632	13.8029	13.5862	14.9229	13.0323	13.5691	NaN	14.1412	13.98	14.8439	14.6162	NaN	13.3549	14.2483	14.3519	14.4496	NaN	14.1776	14.3266	13.7421	14.4889	14.488	NaN	14.7448	13.9819	14.1012	14.4185	13.099	NaN	NaN	13.5247	15.0156	13.421	13.8224	13.5173
A0A034T3W5	Rhodanese-like domain-containing protein	A0A034T3W5_9GAMM	TRUE	100	0.910651	16.3728	17.9985	16.1007	17.4478	15.9742	16.5711	15.1659	18.3463	15.3563	17.2818	14.5724	18.9354	15.5433	17.417	15.8768	16.6276	14.8591	17.7833	15.0265	17.2089	15.1081	16.5495	15.3204	18.2146	15.0773	17.3804	15.266	16.4741	14.78	18.0705	15.2323	17.342	15.7785	16.7127	15.2763
A0A034T3X9	Lysine decarboxylase	A0A034T3X9_9GAMM	TRUE	100	0.85612	19.686	17.6669	17.3142	21.1597	19.8177	21.3395	20.0792	18.3395	17.2492	21.4866	19.9293	18.5353	17.0835	21.4948	20.1886	22.0105	20.3211	18.2627	17.1366	21.0018	20.088	21.9563	20.7624	18.2412	17.0827	21.3182	19.9651	21.0302	20.2851	17.9188	17.3414	20.7277	20.1295	21.6697	20.3919
A0A034T3Y3	ATP-dependent protease subunit HslV	A0A034T3Y3_9GAMM	FALSE	100	0.327186	19.2986	19.99	18.8041	19.4011	18.5289	19.4713	19.0045	19.9981	19.0891	19.4524	19.147	20.1686	18.8607	19.4003	18.5423	19.6679	19.0632	19.3668	19.0155	19.3151	18.9608	19.7389	18.6149	20.1613	19.0082	19.5406	19.0917	19.4071	19.0196	20.0682	18.9479	19.6141	19.0964	19.544	19.0505
A0A034T3Y7	Met repressor	A0A034T3Y7_9GAMM	FALSE	100	0.333139	16.506	16.2412	16.2092	17.128	17.1022	16.8794	15.5529	17.1603	16.0642	16.9169	16.8503	16.8137	15.9435	17.3028	16.1016	16.4984	17.0181	16.3411	15.7235	16.6532	15.6262	16.9489	15.6787	16.5664	16.5111	16.4375	17.1022	16.6532	16.9545	16.8299	15.5345	16.6669	15.9468	17.0427	16.2053
A0A034T3Y9	UDP-3-O-(3-hydroxymyristoyl)glucosamine N-acyltransferase	A0A034T3Y9_9GAMM	FALSE	100	0.245444	15.9613	16.1834	16.0172	16.253	15.7639	16.5676	15.6668	16.1007	15.6127	16.2823	15.6489	16.401	15.4517	16.1444	15.4178	16.4897	15.761	15.9506	15.6089	16.308	15.8601	16.7493	15.9009	15.9453	15.6721	16.2584	15.7759	15.8096	15.6383	15.7402	15.802	15.9058	15.7031	16.4331	15.8605
A0A034T3Z2	Enterobactin synthase component D	A0A034T3Z2_9GAMM	TRUE	73.5	0.490455	14.3392	NaN	15.6635	13.7545	15.1754	NaN	13.0009	NaN	14.853	13.9577	15.5105	13.9945	15.3536	13.4587	NaN	14.3407	13.7049	14.2907	14.788	14.4593	NaN	14.0848	NaN	14.4144	NaN	13.5023	NaN	13.7338	14.5446	14.7434	14.8118	14.3346	14.0409	13.9643	NaN
A0A034T3Z3;A0A411H1N3	tRNA (guanine-N(7)-)-methyltransferase	A0A034T3Z3_9GAMM;A0A411H1N3_9GAMM	FALSE	100	0.273677	15.1956	15.4834	15.1039	15.0896	15.1112	15.2315	15.5367	15.0381	15.2166	15.2565	14.6284	16.2969	15.2342	15.4401	15.3425	15.1898	15.6617	15.3087	15.0041	15.1308	14.6682	15.2854	15.6408	15.6915	14.9131	14.4158	15.0914	14.3235	15.0879	15.1405	15.3568	14.9767	15.3897	15.3328	15.0327
A0A034T3Z5;A0A411H2I8	Universal stress protein	A0A034T3Z5_9GAMM;A0A411H2I8_9GAMM	TRUE	100	0.388705	18.5698	18.1171	18.4326	18.8322	18.4679	19.3737	18.8806	18.0971	18.3804	19.3185	19.1203	17.9811	17.8301	19.0029	17.7477	19.5632	18.517	18.7452	18.938	19.332	19.2838	19.3869	18.4955	18.3701	18.6437	18.551	18.1084	17.8859	18.6443	17.4951	18.2694	17.7056	18.0669	19.3168	18.4731
A0A034T3Z6	ATPase family protein associated with various cellular activities	A0A034T3Z6_9GAMM	TRUE	47.1	0.6067	13.7229	11.8499	13.5106	NaN	13.7407	NaN	13.3116	NaN	NaN	NaN	NaN	13.8238	NaN	15.1925	NaN	NaN	NaN	13.8787	NaN	NaN	NaN	14.3477	NaN	NaN	NaN	13.6611	13.0832	NaN	12.6866	NaN	13.7384	13.1594	14.1928	15.2	14.1897
A0A034T401	YbaK/prolyl-tRNA synthetase-associated domain protein	A0A034T401_9GAMM	TRUE	100	0.295323	14.7001	13.2639	14.8757	14.9372	15.1685	15.2843	15.0334	14.0337	14.6646	14.9583	15.3039	13.7327	15.0999	14.6834	14.3312	14.9745	15.0287	13.773	14.8105	15.0397	15.3157	15.0302	14.9287	13.8988	14.5562	15.0762	14.8904	14.7205	14.8055	13.8309	14.4258	14.6837	14.5139	14.9046	15.224
A0A034T403;A0A411H407	Ribonuclease H	A0A034T403_9GAMM;A0A411H407_9GAMM	FALSE	91.2	0.56307	12.703	14.1116	13.9398	13.3842	13.6266	13.9585	12.4624	NaN	13.4254	11.7811	13.3856	13.6435	13.7526	12.7458	12.1532	11.6391	11.1754	13.1147	13.3381	12.8564	13.2823	13.2057	11.0458	12.2912	13.3574	11.5119	13.0958	NaN	12.112	NaN	11.8304	11.2447	11.41	12.4443	12.4685
A0A034T407;A0A411H2J7	Dipeptide transport ATP-binding protein DppF;ABC transporter ATP-binding protein	A0A034T407_9GAMM;A0A411H2J7_9GAMM	TRUE	50	0.462605	11.1783	NaN	10.2129	NaN	10.5663	11.9303	11.8439	NaN	NaN	NaN	12.3555	NaN	NaN	NaN	NaN	NaN	11.7673	NaN	11.7722	9.87951	11.2458	11.5192	11.4127	NaN	10.8066	NaN	9.67658	11.7337	11.5423	NaN	NaN	NaN	10.5598	NaN	11.2063
A0A034T408	Transcriptional antiterminator BglG2	A0A034T408_9GAMM	TRUE	55.9	1.23797	16.2041	NaN	16.121	18.5717	NaN	19.2706	13.8533	NaN	14.2756	17.919	14.6206	NaN	NaN	NaN	NaN	NaN	NaN	15.8838	16.2184	NaN	16.1503	16.5001	16.0106	NaN	15.6842	16.5583	NaN	NaN	16.8469	NaN	15.0698	NaN	16.1048	17.4877	14.7312
A0A034T415;A0A411H670	Cobalamin biosynthesis protein CobD	A0A034T415_9GAMM;A0A411H670_9GAMM	FALSE	41.2	0.50599	13.6376	14.9463	13.2722	14.1234	11.7078	13.8379	NaN	14.3072	NaN	NaN	NaN	14.0876	NaN	13.3682	NaN	NaN	NaN	12.6725	NaN	13.8993	13.1313	NaN	NaN	14.3618	NaN	14.2649	NaN	NaN	NaN	12.9466	NaN	NaN	NaN	NaN	NaN
A0A034T428	Glutathione reductase	A0A034T428_9GAMM	FALSE	100	0.376368	18.998	19.169	18.0415	19.6654	18.7752	19.6196	18.6902	19.2601	18.5469	19.7643	18.6496	19.8062	18.2399	19.5926	18.2293	19.5596	18.2954	19.1279	18.4743	19.6808	18.8723	19.7422	18.4614	19.3249	18.3076	19.6958	18.8825	19.2023	18.6727	19.164	18.2922	19.371	18.5716	19.6706	18.5134
A0A034T435	Ribose/xylose/arabinose/galactoside ABC-type transport system, periplasmic sugar-binding protein	A0A034T435_9GAMM	FALSE	100	0.542818	17.6425	17.9281	14.7808	17.9598	16.6579	17.9491	17.171	18.9954	17.1171	18.9857	17.9704	18.0839	16.3219	18.4152	17.1739	18.2949	17.6841	18.9323	16.974	18.3202	17.5984	17.9108	16.9422	18.206	16.4171	18.3261	17.1124	18.1848	17.525	18.8322	16.3626	18.5641	16.693	18.1106	17.3442
A0A034T436	3-isopropylmalate dehydratase large subunit	A0A034T436_9GAMM	TRUE	67.6	0.688371	16.6903	NaN	15.6763	17.1199	17.0119	17.5041	17.1596	NaN	14.3381	18.7995	14.7667	NaN	17.0398	16.3464	NaN	16.9417	NaN	17.8025	NaN	17.5939	17.0308	16.4298	NaN	NaN	16.5648	16.8791	NaN	17.3546	NaN	NaN	16.3446	17.4622	15.9693	16.6301	15.112
A0A034T438	Guanine deaminase	A0A034T438_9GAMM	TRUE	100	0.995549	14.1282	14.4097	13.9212	14.2779	14.5359	12.1944	12.3186	16.549	15.0079	16.1647	16.3221	14.2059	13.4546	13.5907	12.945	12.3616	12.7729	14.8563	15.0235	15.351	15.3777	12.9255	12.8785	13.9433	12.8567	12.4607	12.7789	11.6779	12.8459	16.6461	16.1274	16.1195	15.4199	14.0256	14.0111
A0A034T441;A0A411H6D7	Ribokinase	A0A034T441_9GAMM;A0A411H6D7_9GAMM	FALSE	82.4	0.608407	13.4863	NaN	14.6468	14.5212	11.1469	12.3223	11.0416	13.1489	13.9412	12.7866	13.9674	NaN	12.7503	13.2049	14.3691	NaN	NaN	13.9947	14.5582	14.0411	14.0609	15.1408	12.6657	NaN	11.9524	13.761	13.5908	14.4324	13.5869	NaN	12.0923	13.5542	14.7727	14.5927	12.9721
A0A034T450;A0A411H0I7	Phosphatidylglycerol--prolipoprotein diacylglyceryl transferase	A0A034T450_9GAMM;A0A411H0I7_9GAMM	FALSE	73.5	0.562641	15.5221	16.6327	10.9363	15.9369	16.6003	15.5568	16.0524	16.2744	NaN	15.5312	NaN	17.2756	NaN	16.3011	NaN	15.9955	11.6611	16.6138	NaN	16.298	NaN	16.5179	14.0351	16.3921	NaN	16.5037	NaN	15.4265	15.965	14.9345	NaN	15.1519	15.9005	16.2496	13.3107
A0A034T467	Penicillin-binding protein 1B	A0A034T467_9GAMM	FALSE	100	0.264484	16.954	17.1853	17.1915	16.8212	16.9856	17.1552	17.0777	17.0371	16.6464	16.7255	16.2303	17.7856	16.6411	17.0714	17.2307	17.1106	17.2554	17.4895	16.0085	16.4358	16.6487	17.131	17.7492	17.1091	16.2953	16.6879	16.5992	17.0187	17.2003	17.0335	16.875	17.0677	16.7878	17.1583	16.9889
A0A034T475	Alpha-1,4 glucan phosphorylase	A0A034T475_9GAMM	FALSE	100	0.392027	16.7622	17.8767	16.7393	17.0681	16.3064	17.1855	16.3511	17.5645	16.4713	17.6883	16.3516	16.7262	16.7624	16.5089	16.0317	17.0311	15.5204	17.6535	16.8727	16.997	16.5241	16.8684	16.3439	17.2459	16.166	16.7541	16.1424	16.9425	15.9582	17.5335	16.7853	17.0606	16.3321	17.2817	16.2709
A0A034T483	Pyruvate decarboxylase, alpha-keto-acid decarboxylase	A0A034T483_9GAMM	FALSE	100	0.39765	17.2932	17.3044	16.7454	18.0115	16.3044	17.8461	16.7672	17.8371	17.1789	18.4138	17.2173	16.9833	17.0215	17.9561	16.9559	18.1457	16.5766	17.167	16.4864	17.8268	17.0301	18.1155	17.0197	17.6799	17.0345	17.9409	16.5329	17.6402	16.6854	17.7157	17.2983	17.5258	16.6534	17.6931	16.6575
A0A034T487;A0A411H0L6	Dihydrolipoyl dehydrogenase	A0A034T487_9GAMM;A0A411H0L6_9GAMM	FALSE	100	0.242301	21.0775	21.2633	21.0169	21.1135	20.4818	21.5152	20.9072	21.0769	20.8302	21.2924	20.7927	21.3292	20.9227	21.3267	20.4861	21.8052	21.305	21.3285	21.0914	21.1159	20.8218	21.7937	21.1065	21.2053	20.8838	21.1764	20.6061	21.4296	21.163	20.9833	20.7576	20.9174	20.2679	21.5578	20.9632
A0A034T498	Protein translocase subunit SecA	A0A034T498_9GAMM	TRUE	100	0.319409	17.0131	17.7455	17.1142	16.9225	16.9922	16.7314	16.5155	17.8005	17.3558	17.0106	16.5599	17.642	17.5358	16.7182	16.9964	16.8925	16.5498	17.4398	16.8238	16.7015	16.3206	16.6753	16.7309	17.9305	17.0254	17.0028	16.9199	16.6875	16.6803	17.6824	17.5221	16.671	16.8931	17.0278	16.6266
A0A034T4A1;A0A411H212	Phospholipase A1	A0A034T4A1_9GAMM;A0A411H212_9GAMM	TRUE	100	1.19315	14.7586	13.9383	13.718	14.6699	15.0631	14.9201	16.8477	15.3141	13.9134	14.4561	13.6563	14.9667	14.4252	14.3135	16.4545	13.8175	17.3682	13.1391	13.654	13.1101	14.2329	14.0632	17.544	13.9868	13.0659	14.3613	14.7659	14.0651	17.0823	14.6572	15.0052	14.347	15.2513	14.1423	17.4745
A0A034T4A2;A0A411H2X8	Probable [Fe-S]-dependent transcriptional repressor	A0A034T4A2_9GAMM;A0A411H2X8_9GAMM	TRUE	50	0.8671	13.4775	15.6524	15.4279	12.3755	NaN	NaN	NaN	13.8248	13.3378	NaN	10.7729	14.0207	14.3521	13.1238	NaN	NaN	NaN	NaN	NaN	13.6603	12.2135	NaN	NaN	13.8864	13.5188	12.6788	NaN	NaN	NaN	14.0074	12.8615	13.4023	NaN	NaN	NaN
A0A034T4A3;A0A411H6T3	Membrane protein;YfiR family protein	A0A034T4A3_9GAMM;A0A411H6T3_9GAMM	FALSE	20.6	1.01206	10.5756	12.8015	NaN	NaN	NaN	NaN	8.94717	NaN	NaN	NaN	10.0048	NaN	NaN	NaN	10.3764	NaN	NaN	NaN	NaN	NaN	NaN	NaN	NaN	NaN	NaN	NaN	NaN	11.9279	8.69562	NaN	NaN	11.2755	NaN	NaN	NaN
A0A034T4A8;A0A411H220	Iron-sulfur cluster assembly protein CyaY	A0A034T4A8_9GAMM;A0A411H220_9GAMM	TRUE	100	0.331508	15.4205	14.6754	15.7412	16.1869	15.4589	15.9314	15.2976	14.618	14.9615	16.0779	15.8339	15.3801	14.8177	15.8933	14.7907	15.7841	14.9778	15.5341	15.3765	16.0891	15.7763	15.7549	14.5069	14.9888	15.2077	16.0528	15.6245	15.3297	14.8924	14.5904	15.1245	15.8253	15.6179	16.1584	15.4216
A0A034T4B4	3-isopropylmalate dehydrogenase	A0A034T4B4_9GAMM	FALSE	97.1	0.457085	14.854	16.2914	14.8599	15.5463	14.1072	15.5213	14.7629	16.017	14.8404	14.8838	13.9499	15.1055	14.6791	15.4518	15.2168	15.3216	NaN	15.4633	14.98	15.2918	14.5086	15.4372	14.3703	15.5058	14.3489	14.8015	14.6293	14.7872	14.2365	14.2008	14.5083	13.5782	13.7628	14.9121	14.3048
A0A034T4B5	Cold shock protein CspC	A0A034T4B5_9GAMM	TRUE	100	0.708246	20.4101	21.7679	20.4986	22.1301	20.2161	21.1146	18.7337	20.1796	20.1862	21.2996	19.715	22.0884	19.8998	22.0089	19.0928	21.1313	18.722	21.5109	20.1455	21.2596	19.701	21.0751	18.4843	21.8108	20.7179	21.9548	19.9957	20.4786	17.6725	21.7532	19.73	20.7193	18.2709	21.2824	18.597
A0A034T4B9	HAD-superfamily hydrolase, subfamily IA, variant 3	A0A034T4B9_9GAMM	FALSE	88.2	0.339987	14.897	14.1749	15.692	14.5232	14.6043	14.9655	15.154	NaN	15.4527	14.9528	15.3113	NaN	15.6488	13.6249	15.127	14.6986	15.0951	14.1549	15.6668	14.3523	15.5869	14.8335	14.8706	15.2542	15.3472	14.3116	15.1059	14.8738	14.7289	NaN	15.2452	NaN	15.0905	14.2607	14.2034
A0A034T4C2	PTS system mannose-specific EIIAB component	A0A034T4C2_9GAMM	FALSE	100	0.275117	20.6348	21.2401	20.4138	21.341	20.8134	20.6202	19.9309	20.7932	20.0825	21.0458	20.5125	20.9298	20.4135	21.2305	20.4696	20.8334	20.0931	20.6161	20.3259	20.8692	20.4253	20.7132	19.7087	20.8202	20.508	21.2335	20.92	20.699	20.3501	21.0546	20.2489	21.1189	20.598	20.7543	19.8544
A0A034T4C7	Thioredoxin	A0A034T4C7_9GAMM	FALSE	100	0.303766	20.1932	20.7782	20.285	20.5231	19.0581	20.6517	20.2495	20.6247	19.8355	20.4642	20.0411	20.7274	19.7772	20.3043	19.5978	20.6551	19.7089	20.6214	20.4873	20.4787	20.0213	20.7873	19.9556	20.9509	19.6062	20.4428	19.2969	20.4857	19.8325	20.3491	19.7305	20.2281	19.3299	20.6178	20.0639
A0A034T4D0	3-dehydroquinate synthase	A0A034T4D0_9GAMM	FALSE	97.1	0.328166	15.6667	15.7029	14.1053	15.9765	13.8916	16.2157	15.8475	16.6631	15.9229	15.6582	15.7573	15.9913	16.0993	15.7193	15.6627	16.094	15.8092	14.6849	15.4254	15.5151	NaN	15.15	14.9577	16.1641	15.4082	16.3408	15.8958	15.7738	15.6742	16.0167	15.7377	16.083	15.3349	16.1729	15.5502
A0A034T4D1	Chaperone SurA	A0A034T4D1_9GAMM	FALSE	100	0.245248	18.8981	19.2996	18.6801	19.2679	18.3527	19.1645	17.9874	19.3479	18.573	19.3488	19.0229	19.2609	18.7575	19.1324	18.3038	19.0469	18.8882	19.2685	18.8421	19.1689	18.6828	19.1052	18.1012	19.2735	18.7997	19.2833	18.7236	19.0182	18.8306	19.343	18.3445	19.2017	18.3708	19.1717	18.5724
A0A034T4D4;A0A411H0S6	Dihydrofolate reductase	A0A034T4D4_9GAMM;A0A411H0S6_9GAMM	TRUE	100	0.422941	14.2372	14.7983	15.1078	14.2281	13.9855	13.3302	13.4797	15.1415	14.9999	14.5042	14.4704	14.7575	15.3552	14.5359	14.5826	13.7778	13.9116	14.4548	15.0028	13.9353	13.9288	13.9939	12.5512	14.9046	14.7833	14.4858	13.6817	13.0814	13.8292	14.831	14.3205	14.7528	13.9588	13.1965	13.4061
A0A034T4D6	Endoribonuclease L-PSP	A0A034T4D6_9GAMM	TRUE	100	0.496923	17.5162	15.8878	17.3107	17.4561	17.6367	17.6679	18.6961	15.8887	17.5474	17.1626	18.2121	16.1329	17.6558	16.8937	17.6371	17.4838	18.7265	16.6383	17.6433	17.5599	18.3682	18.015	18.3032	16.2141	17.3333	17.4527	18.0184	18.0034	18.9102	16.3698	17.3414	17.2993	17.9088	17.8612	18.3148
A0A034T4E6;A0A411H472	Putative oligoketide cyclase/lipid transport protein;Type II toxin-antitoxin system RatA family toxin	A0A034T4E6_9GAMM;A0A411H472_9GAMM	FALSE	82.4	0.62309	13.4455	14.0699	12.4532	15.2113	13.5045	14.3082	7.85959	12.1336	14.5772	13.9782	13.4449	14.8585	14.0665	15.2733	13.8093	NaN	NaN	14.2262	14.3543	13.7744	12.9675	13.2215	9.32308	13.6525	13.5607	14.558	13.0223	NaN	NaN	12.6877	14.067	13.3859	14.1236	NaN	NaN
A0A034T4F1	Glutathione-regulated potassium-efflux system protein KefB	A0A034T4F1_9GAMM	FALSE	73.5	0.502011	14.6841	15.5413	14.7756	14.9435	13.0381	14.4719	NaN	NaN	13.067	14.0361	NaN	15.9434	NaN	15.1804	NaN	15.5615	NaN	15.5768	NaN	15.1194	13.9517	15.0354	15.2737	15.5078	14.7218	15.2129	15.736	NaN	14.5001	13.8768	12.6492	14.3704	NaN	15.0665	13.9459
A0A034T4F2;A0A411H0V9	Inner membrane protein YaaH;Acetate uptake transporter	A0A034T4F2_9GAMM;A0A411H0V9_9GAMM	FALSE	88.2	0.723518	14.6573	16.0845	12.9493	15.6811	12.5607	15.7483	13.4415	16.835	10.7976	15.6247	11.7663	15.6718	NaN	15.8898	14.5395	15.5251	14.4125	14.9126	NaN	15.4538	12.3562	15.6404	14.4686	15.6188	NaN	16.126	13.8589	15.8429	14.2	15.1882	NaN	16.2084	12.9924	15.8714	13.454
A0A034T4F7	Phosphopantetheine adenylyltransferase	A0A034T4F7_9GAMM	TRUE	85.3	0.678747	13.8003	15.3647	14.7866	10.4702	14.1248	13.3093	13.6734	15.8542	14.6819	15.3275	14.8674	14.7649	14.6022	12.6734	8.82386	13.3248	13.6623	13.6225	14.1606	NaN	13.9853	13.5469	NaN	14.8701	14.6573	14.2119	14.0338	NaN	10.8218	15.3063	13.4922	NaN	13.8737	NaN	13.3138
A0A034T4G2	Coenzyme A biosynthesis bifunctional protein CoaBC	A0A034T4G2_9GAMM	FALSE	38.2	0.744228	14.5637	NaN	13.1758	NaN	NaN	NaN	NaN	15.6273	12.4003	14.1412	NaN	14.8685	13.6546	14.4524	NaN	15.651	NaN	NaN	14.706	NaN	NaN	NaN	NaN	NaN	16.4222	15.7077	15.6331	NaN	NaN	NaN	12.8875	NaN	NaN	NaN	NaN
A0A034T4G4	30S ribosomal protein S7	A0A034T4G4_9GAMM	FALSE	100	0.502604	20.0312	19.2231	20.8098	19.3659	21.095	19.5717	20.6385	19.101	20.7227	19.2757	20.6279	20.014	20.5352	19.2161	20.9597	19.5152	20.7647	19.5518	20.4387	19.0864	20.4606	19.1802	20.7941	19.6965	20.9195	19.2731	21.2304	18.961	20.9054	18.8409	20.5078	18.7758	20.8357	19.4873	20.6784
A0A034T4G5;A0A411H122	Thioredoxin 2;Thioredoxin TrxC	A0A034T4G5_9GAMM;A0A411H122_9GAMM	TRUE	100	0.27403	15.5014	16.1681	15.5606	15.5805	14.8326	15.5389	15.323	16.4932	15.5901	15.7422	15.5186	15.94	15.8035	15.4115	15.1446	15.0641	15.2371	15.7216	15.8361	15.6332	15.5051	15.2537	14.8643	15.9559	15.4251	15.7037	14.9034	15.1097	15.1116	15.8683	15.6444	15.7486	15.2188	15.3088	15.2857
A0A034T4H0;A0A411H495	Sigma factor RpoE negative regulatory protein RseB;Sigma-E factor regulatory protein RseB	A0A034T4H0_9GAMM;A0A411H495_9GAMM	FALSE	100	0.198794	16.4823	17.0697	16.3706	16.4693	16.1619	16.8508	16.4299	16.9939	16.2313	16.5955	16.6781	16.6331	16.2591	16.4816	16.1719	16.7299	16.6012	16.4921	16.3953	16.5489	16.2334	16.7913	15.9325	16.7461	15.9951	16.4347	16.2774	16.5455	16.5934	16.9296	16.1578	16.5145	16.2086	16.7586	16.1162
A0A034T4H5	GTPase Era	A0A034T4H5_9GAMM	TRUE	100	0.259473	17.6976	18.2867	17.9796	17.9723	17.6326	17.7035	16.9538	18.0827	17.9006	17.6914	17.4702	17.8991	18.2528	18.0015	17.4469	17.8232	16.9613	17.929	17.9007	17.5553	17.3922	17.7194	16.6557	18.1633	18.12	18.0657	17.6757	17.7107	16.8561	18.0889	18.0124	17.9227	17.3531	17.6249	16.9133
A0A034T4I4	Enolase	A0A034T4I4_9GAMM	FALSE	100	0.200578	21.9398	22.1869	21.5309	22.3571	21.876	21.7396	21.4556	21.7223	21.8253	21.8947	21.7729	22.1701	22.3065	22.3917	21.8582	21.8908	21.7872	21.9744	21.9569	21.9912	21.7693	21.9763	21.2224	22.1393	22.074	22.3098	22.2059	21.6294	21.7895	22.331	22.0903	22.456	22.0758	21.8086	21.3881
A0A034T4I5;A0A034T4J0	UPF0251 protein EVK84_17115;Tetrathionate reductase sensory transduction histidine kinase	A0A034T4I5_9GAMM;A0A034T4J0_9GAMM	FALSE	32.4	0.245027	12.7465	NaN	13.3581	NaN	12.9154	NaN	NaN	NaN	12.3883	NaN	12.947	NaN	NaN	NaN	NaN	NaN	13.0918	NaN	12.8761	NaN	12.3251	NaN	NaN	NaN	12.7951	NaN	12.5119	NaN	12.8222	NaN	NaN	NaN	12.1805	NaN	NaN
A0A034T4I8	Thioredoxin domain protein	A0A034T4I8_9GAMM	FALSE	26.5	0.969198	10.4918	NaN	NaN	NaN	NaN	NaN	NaN	NaN	NaN	10.8357	NaN	10.6323	NaN	NaN	10.4174	11.6899	NaN	NaN	9.81132	NaN	9.45847	NaN	NaN	NaN	NaN	8.94418	NaN	NaN	NaN	NaN	NaN	NaN	NaN	12.6767	9.96028
A0A034T4I9	ATP-dependent Clp protease proteolytic subunit	A0A034T4I9_9GAMM	FALSE	100	0.273112	18.558	18.8824	18.256	18.9564	18.0038	18.7246	18.1257	18.8024	18.2932	18.9463	18.4758	19.1584	18.0599	19.226	18.1769	18.9138	18.2976	18.876	18.4876	18.8677	18.3418	18.862	17.8029	19.2305	18.3738	18.9428	18.2466	18.6348	18.1726	18.9468	18.0493	18.7795	18.1903	18.7967	18.0705
A0A034T4J1	Aerobic respiration control sensor protein	A0A034T4J1_9GAMM	FALSE	100	0.400679	15.3726	15.6918	15.4679	15.9454	14.907	16.0875	14.8015	16.4527	15.0711	15.9005	14.615	16.1144	14.9205	15.9454	15.1196	16.1913	14.7875	15.8875	14.5672	15.7927	14.584	15.9332	15.0994	15.6601	14.5379	15.8969	14.6867	15.5574	14.2106	15.7246	14.9388	15.7262	14.892	15.9978	14.9573
A0A034T4J9	Putative sugar isomerase	A0A034T4J9_9GAMM	FALSE	70.6	0.461474	16.8833	NaN	NaN	14.7572	NaN	NaN	NaN	17.5888	16.8037	17.4998	17.2511	17.866	17.5725	17.3333	16.6986	18.0864	17.6678	NaN	15.1355	NaN	NaN	NaN	NaN	17.093	16.8238	17.2784	16.5354	17.6363	16.9963	16.723	16.1192	16.733	15.8547	16.9847	16.1604
A0A034T4L4;A0A411GZT4	Exodeoxyribonuclease 7 small subunit	A0A034T4L4_9GAMM;A0A411GZT4_9GAMM	TRUE	94.1	0.585401	14.1428	NaN	14.5005	12.6862	14.7253	13.5956	14.7236	13.5001	14.5277	14.0595	15.2407	14.0827	14.8117	13.6014	14.1613	13.4955	15.7299	13.2301	14.3883	13.2717	14.2668	14.1044	15.0225	13.3613	14.2541	13.3381	14.9381	14.2536	15.8114	NaN	13.3376	12.6066	14.3891	13.7441	14.8095
A0A034T4L5;A0A411H125	Lipopolysaccharide export system protein LptA	A0A034T4L5_9GAMM;A0A411H125_9GAMM	FALSE	100	0.416559	18.3315	19.5093	17.6841	18.7485	17.5758	18.48	18.1052	19.3663	17.7172	18.9768	18.2474	18.6409	17.2567	18.5684	17.9237	18.3997	18.7203	19.0415	17.9146	18.6255	17.9259	18.3771	18.2045	18.9439	18.0445	18.6796	18.1375	18.4314	18.0952	19.3209	16.888	18.9256	17.1618	18.3589	18.2754
A0A034T4L7;A0A411H297	Membrane protein insertase YidC	A0A034T4L7_9GAMM;A0A411H297_9GAMM	TRUE	100	1.02074	16.3898	18.4336	15.6732	17.7649	15.8395	17.0383	15.0308	18.9963	14.7722	17.3163	13.7216	19.144	14.87	17.4339	15.858	16.9684	15.1783	17.7269	14.3367	17.1434	14.2307	17.1398	15.9197	18.3971	14.5249	17.8076	15.0698	16.8704	15.1817	18.5232	14.7838	17.7371	15.2759	17.1967	15.349
A0A034T4L8;A0A411H111	RNase adapter protein RapZ	A0A034T4L8_9GAMM;A0A411H111_9GAMM	FALSE	100	0.343238	15.6329	13.6835	16.2537	15.6727	15.9195	16.1481	16.0367	14.5087	15.8731	15.8498	16.1845	14.9895	15.3434	15.7311	15.8085	16.3051	15.9076	15.7607	16.1256	15.2976	16.2571	16.0235	16.2587	15.1638	16.1636	15.4473	16.0411	14.8812	16.0432	14.3326	15.7222	14.0515	15.7906	15.9946	15.9495
A0A034T4M0	Transcription antitermination protein NusB	A0A034T4M0_9GAMM	FALSE	100	0.22248	18.0403	18.0623	18.4636	18.1901	17.9287	18.0466	17.7144	18.0675	18.3412	17.9226	17.9354	18.471	18.7811	18.3689	17.7727	18.0436	17.878	18.0377	18.1758	17.6159	17.6136	17.8219	17.4563	18.1079	18.3092	18.1174	17.894	17.6647	17.5692	18.3721	18.4772	18.4218	17.6655	18.174	17.8897
A0A034T4M1	NCS2 family permease	A0A034T4M1_9GAMM	TRUE	100	0.901756	12.5173	14.3807	13.5252	12.9443	12.0695	12.869	11.6466	14.8133	11.6907	13.5555	11.236	14.8752	11.3648	12.9521	12.5441	12.2792	12.1932	13.9341	11.0383	13.2207	11.6203	12.498	12.7771	13.6859	11.3234	12.9661	10.7446	12.2352	12.1121	14.1503	10.8914	11.1981	11.4504	12.4027	12.4015
A0A034T4M2	Aldo/keto reductase	A0A034T4M2_9GAMM	TRUE	100	0.447515	15.5792	15.2721	15.1316	16.3528	15.0311	16.4623	15.5594	15.4795	15.0147	16.4197	15.5342	14.9798	14.4702	16.3768	14.7758	16.5019	15.1924	16.2139	15.7542	16.6807	15.8915	16.4138	15.1615	15.4946	14.902	16.2325	15.186	15.8953	15.0737	15.2393	14.6883	15.9028	14.7775	16.4015	15.2304
A0A034T4M5	UPF0250 protein EVK84_11695	A0A034T4M5_9GAMM	FALSE	100	0.365708	16.5655	16.5744	17.3758	15.9387	16.7375	16.3281	16.5886	15.8507	17.195	16.4702	16.678	15.8987	17.6965	16.5862	16.6489	16.6906	16.5243	16.5846	16.8774	16.3992	16.3015	16.2101	16.0561	16.7268	16.8304	16.0665	16.7569	16.328	16.5705	15.6387	17.6313	16.2101	17.2622	16.3889	16.6067
A0A034T4M6;A0A411H280	Phosphate transport system permease protein PstA	A0A034T4M6_9GAMM;A0A411H280_9GAMM	TRUE	44.1	0.468021	11.8179	13.117	9.89622	12.1905	NaN	11.3058	NaN	12.0852	NaN	11.8674	NaN	12.3298	NaN	NaN	NaN	NaN	NaN	12.1073	NaN	12.373	NaN	11.9249	NaN	12.3545	NaN	11.1373	NaN	NaN	NaN	12.2798	NaN	11.4801	NaN	10.8196	NaN
A0A034T4N2	Bifunctional protein GlmU	A0A034T4N2_9GAMM	FALSE	100	0.225234	17.743	17.5532	17.0947	17.8872	17.7529	18.0982	17.6403	17.5916	17.425	17.539	17.4962	18.0666	17.5269	18.0827	17.5441	18.2259	17.6377	17.4474	17.3895	17.6852	17.8839	18.2909	17.7968	17.7201	17.2583	18.0604	17.7551	17.7633	17.3431	18.0932	17.64	18.2395	17.6583	18.41	17.6648
A0A034T4N4	Leucine--tRNA ligase	A0A034T4N4_9GAMM	FALSE	100	0.458343	18.6719	19.7926	17.9313	19.437	17.931	19.0578	18.042	19.4857	18.0392	19.316	17.8444	19.5008	18.2624	19.2233	17.9401	19.1055	17.6597	19.3217	18.3322	19.3084	18.2196	19.2082	18.1968	19.4046	17.6405	19.3929	18.067	18.865	17.6818	19.5861	18.3455	19.3751	18.2456	19.0538	18.0319
A0A034T4N7;A0A411H289	ATP synthase subunit delta	A0A034T4N7_9GAMM;A0A411H289_9GAMM	FALSE	100	0.297361	17.8472	17.0559	17.8331	17.5622	18.4551	17.6472	18.1491	18.4791	18.1228	17.8048	18.3773	18.7386	17.8767	17.0632	17.828	17.3204	18.1879	17.548	17.8473	17.526	18.1872	17.6488	18.4457	17.8037	17.8051	17.7511	18.3345	17.2959	17.9702	17.6679	17.5941	17.0978	18.0249	17.5111	18.2425
A0A034T4P1	Bifunctional glutamine synthetase adenylyltransferase/adenylyl-removing enzyme	A0A034T4P1_9GAMM	FALSE	100	0.353685	15.8486	16.3267	15.7271	16.4771	15.6534	16.8051	15.723	16.3155	15.1149	16.194	15.3889	15.23	15.6142	16.319	16.0112	16.1209	15.4121	16.1102	15.2696	16.6173	15.5013	16.8244	15.998	15.5694	14.9048	16.0622	15.3907	16.0972	14.8834	15.8692	15.6636	16.1464	15.6505	16.3157	15.544
A0A034T4P2	Ribosomal RNA small subunit methyltransferase G	A0A034T4P2_9GAMM	FALSE	47.1	0.427211	14.5342	NaN	NaN	NaN	13.4225	NaN	NaN	NaN	13.5515	NaN	13.6629	NaN	NaN	NaN	NaN	NaN	13.9232	NaN	NaN	NaN	15.1531	NaN	NaN	14.9603	15.3199	14.5193	14.6859	14.8199	15.609	NaN	14.9679	14.6444	14.9334	14.564	13.8104
A0A034T4P5;A0A411H7F4	Glutaredoxin	A0A034T4P5_9GAMM;A0A411H7F4_9GAMM	TRUE	100	0.298378	19.4867	20.0713	20.3855	19.2179	18.4935	19.4118	19.3373	19.0196	19.6965	19.3317	19.6742	19.5258	20.2623	19.2957	18.732	19.6333	19.7602	19.6464	20.373	19.3726	19.4366	19.4948	18.9782	19.582	19.7913	19.3545	18.9469	19.6645	19.5185	19.4933	19.6264	19.4719	19.1212	19.3834	19.4432
A0A034T4P9;A0A411GZT2	5'-nucleotidase;DUMP phosphatase	A0A034T4P9_9GAMM;A0A411GZT2_9GAMM	FALSE	14.7	0.590719	13.9616	NaN	NaN	NaN	NaN	NaN	11.5193	NaN	NaN	NaN	NaN	NaN	14.9703	NaN	NaN	NaN	NaN	NaN	NaN	NaN	NaN	NaN	NaN	NaN	13.7803	NaN	14.6031	NaN	NaN	NaN	NaN	NaN	14.9351	NaN	NaN
A0A034T4Q0;A0A411H781	Outer membrane lipoprotein pcp;Glycine zipper 2TM domain-containing protein	A0A034T4Q0_9GAMM;A0A411H781_9GAMM	TRUE	100	1.04038	17.7392	16.3288	18.4132	16.2494	18.1704	17.2591	20.2007	17.3585	17.7621	16.6671	18.3952	16.8677	18.0778	16.7359	19.1491	17.0411	20.0075	16.1103	18.1059	16.2276	18.319	17.0739	19.7181	16.6655	18.2581	16.484	18.4312	16.9835	20.0792	16.3907	18.044	16.3119	18.2353	16.8108	20.2016
A0A034T4Q1	30S ribosomal protein S21	A0A034T4Q1_9GAMM	FALSE	100	0.64427	19.5592	18.2202	20.6284	18.5769	20.5746	18.9855	20.2425	18.7389	20.314	18.6033	20.7437	18.5127	20.4468	18.3474	21.0089	18.6559	20.7843	18.8853	20.2803	18.4858	20.0852	18.3816	20.6173	18.968	20.6973	18.4022	20.9872	18.8406	20.8713	18.3946	20.3033	18.0825	20.428	18.5655	20.3544
A0A034T4Q8	Ion-translocating oxidoreductase complex subunit G	A0A034T4Q8_9GAMM	TRUE	100	0.331432	14.169	15.0224	15.0576	13.9896	14.1229	14.5613	14.4998	14.1843	13.6216	13.6401	13.7516	14.7004	14.3116	14.1874	14.1847	14.3415	15.0854	14.0359	14.4934	13.4504	13.5142	14.3171	14.8016	13.9994	14.2379	13.6869	13.6997	13.9897	14.4842	14.0035	13.3978	13.6268	14.0997	14.1497	14.4965
A0A034T4R4;A0A411H3L7	Ni,Fe-hydrogenase I cytochrome b subunit;Ni/Fe-hydrogenase b-type cytochrome subunit	A0A034T4R4_9GAMM;A0A411H3L7_9GAMM	TRUE	97.1	0.732283	16.0202	15.9241	14.0174	17.6963	16.5915	17.4553	15.6904	18.0776	14.2671	17.6772	15.1258	16.2454	13.8434	16.7932	16.9789	16.8289	16.2398	15.6662	NaN	17.7467	15.1391	17.2533	15.7812	15.9199	10.7191	17.5043	15.9164	16.3727	16.9355	15.4619	13.2735	16.4648	15.5445	17.3496	16.1642
A0A034T4R5	Putative GTP-binding protein YdgA	A0A034T4R5_9GAMM	TRUE	100	0.516691	18.6234	20.077	18.6989	19.2226	17.8523	18.4815	17.624	19.786	18.1309	19.2814	18.6239	19.4209	18.7005	19.131	18.0089	18.4639	16.9279	19.5774	19.0219	19.2112	18.4102	18.6434	17.5037	19.2853	18.3677	19.0559	17.6605	18.6668	17.0342	19.7917	18.7768	19.4739	18.0132	18.6252	17.6464
A0A034T4S6;A0A411H2M4	1,4-dihydroxy-2-naphthoate octaprenyltransferase;1,4-dihydroxy-2-naphthoate octaprenyltransferase	A0A034T4S6_9GAMM;A0A411H2M4_9GAMM	FALSE	100	0.603189	15.3986	16.1517	15.4028	16.4858	15.5072	15.7123	14.3662	16.9173	14.1608	16.2884	14.1656	16.9608	14.6144	15.9943	15.4986	15.2688	14.686	15.4239	13.4694	16.2822	14.0016	15.721	15.4612	16.4797	14.1881	16.6118	14.6681	15.3735	14.6398	16.2682	13.8025	16.4739	15.3011	15.816	15.3902
A0A034T4S8	Chemotaxis sensory transducer family protein	A0A034T4S8_9GAMM	FALSE	88.2	1.0212	14.9354	12.6709	14.0257	15.6746	14.3078	16.986	16.8242	17.7599	14.6354	13.6953	15.3121	13.6167	NaN	14.4853	15.9246	14.0723	14.1521	14.212	15.4246	14.6302	14.9001	14.3406	15.6907	14.2129	14.5654	14.2205	15.3526	NaN	15.8356	NaN	15.1956	NaN	15.6775	13.8752	15.7861
A0A034T4S9	Aminoglycoside 6'-N-acetyltransferase	A0A034T4S9_9GAMM	TRUE	82.4	0.634306	16.9632	17.1323	16.7963	16.628	15.9913	17.2235	16.2829	18.5775	18.1921	17.4601	17.1725	16.8807	18.3506	17.1054	16.608	16.6824	16.2074	17.2374	18.5727	17.1183	16.8603	16.4911	15.5236	NaN	NaN	NaN	NaN	NaN	NaN	16.7226	17.8138	16.7259	16.531	16.1659	15.915
A0A034T4U0	Universal stress protein E	A0A034T4U0_9GAMM	TRUE	100	0.782925	19.898	20.1208	19.1005	20.6501	19.4811	21.9064	20.9593	19.2074	18.4424	20.1795	19.3146	19.117	18.4118	20.281	19.1632	21.7456	20.3721	19.3485	18.8246	20.4157	19.716	21.8488	20.716	19.3931	18.4119	19.836	19.0651	21.2473	20.4788	19.538	18.6973	19.8601	19.034	21.3143	20.3349
A0A034T4U2;A0A411H186	Ubiquinone biosynthesis protein UbiV	A0A034T4U2_9GAMM;A0A411H186_9GAMM	FALSE	38.2	0.284821	14.2675	NaN	NaN	NaN	14.8294	13.4213	NaN	NaN	NaN	NaN	NaN	NaN	NaN	14.1846	14.1019	13.7045	NaN	13.9187	NaN	14.5779	NaN	NaN	NaN	NaN	NaN	14.7169	14.1153	14.8439	NaN	NaN	NaN	14.3508	14.5228	14.1891	NaN
A0A034T4V0;A0A411H1Q3	Transcriptional regulator, AraC family;AraC family transcriptional regulator	A0A034T4V0_9GAMM;A0A411H1Q3_9GAMM	TRUE	79.4	0.605804	15.0534	NaN	14.1476	16.6141	13.8598	16.776	13.7937	NaN	14.8221	15.4873	14.6399	15.5089	16.0195	15.3272	15.007	15.3298	15.7985	NaN	14.3112	15.348	13.9612	15.6077	15.4717	NaN	14.3938	15.5094	14.9917	NaN	15.7807	NaN	13.5161	NaN	14.3821	15.2044	14.8319
A0A034T4V3	Phosphoglycerate kinase	A0A034T4V3_9GAMM	FALSE	100	0.309325	21.3692	21.8333	20.8002	22.0491	21.1567	21.8658	20.9104	21.5812	20.8131	21.6402	20.8845	21.8138	21.0073	21.7709	20.7649	21.9236	21.0541	21.5106	20.9726	21.5665	21.0067	21.9429	20.6348	21.7144	21.1585	22.0215	21.4077	21.5014	20.8592	21.7857	20.8963	21.8522	21.0108	21.946	20.8951
A0A034T4V6	Transcriptional regulatory protein	A0A034T4V6_9GAMM	TRUE	97.1	0.542931	15.3241	NaN	15.2856	15.9085	14.9895	16.9112	15.8343	15.6536	14.9452	16.3315	14.6609	15.8504	15.0974	16.1938	14.9746	16.4322	15.3476	15.3887	14.7844	15.839	14.628	16.5182	15.4356	15.3662	13.9111	15.8748	13.1258	15.8545	15.2165	15.2885	14.3591	15.5915	14.0436	16.3737	13.6782
A0A034T4W3	Glycerol-3-phosphate acyltransferase	A0A034T4W3_9GAMM	TRUE	100	0.44995	15.6927	14.4965	15.7312	15.1328	15.8716	16.2443	16.648	15.2774	15.8034	15.1087	15.5064	15.1758	16.1124	14.9945	16.0711	16.3534	16.4028	15.4116	15.5659	15.0048	15.9213	15.9025	17.1541	15.0001	15.1349	15.153	15.7771	16.0116	16.5071	14.7849	15.8838	14.8998	15.8874	16.1524	16.4688
A0A034T4W5	50S ribosomal protein L21	A0A034T4W5_9GAMM	FALSE	100	0.63589	18.5453	18.0967	19.4444	17.3744	19.5958	17.5144	19.4508	17.7846	19.2978	17.4908	19.2429	18.4004	19.4003	17.2768	20.0391	17.6128	20.0052	17.7911	18.9677	17.1749	18.9394	16.9391	19.5408	18.3066	19.3971	17.347	19.7001	17.521	19.8845	17.9762	19.3575	17.0179	19.6872	17.3554	19.6088
A0A034T4W8	Glycine cleavage system H protein	A0A034T4W8_9GAMM	FALSE	100	0.368436	18.2464	18.4314	18.6962	18.3004	17.6927	18.4116	18.3861	17.8386	18.1393	18.6185	18.8594	18.0465	17.565	18.7962	17.7937	18.6901	18	19.3184	19.139	18.9155	18.7219	18.8754	18.336	17.7091	17.5829	18.0272	17.1441	18.2778	18.0551	18.1271	17.8049	18.2815	17.1162	18.8096	17.8716
A0A034T4X0;A0A411H1U5	Na+/H+-dicarboxylate symporter;Dicarboxylate/amino acid:cation symporter	A0A034T4X0_9GAMM;A0A411H1U5_9GAMM	FALSE	82.4	0.736507	14.3496	15.9238	12.2814	16.1319	14.0496	15.9905	14.4484	15.9105	NaN	15.3749	NaN	14.7768	NaN	15.276	13.3102	14.7753	13.1505	15.0542	12.7482	15.6672	NaN	15.8221	13.191	13.4933	12.7277	14.357	NaN	15.1748	NaN	14.5566	12.8007	14.5824	12.8947	14.6471	12.6709
A0A034T4X3	Shikimate 5-dehydrogenase I gamma	A0A034T4X3_9GAMM	TRUE	100	0.438657	15.1492	15.4653	15.1631	15.8193	14.6222	16.0072	15.1752	13.8424	14.5913	16.1055	15.7752	14.6894	13.9348	15.9604	14.7804	16.0702	14.5033	15.4342	15.392	16.1897	15.6446	15.9083	15.0389	14.8064	14.2428	15.6199	14.7312	15.7492	14.7084	14.6536	13.927	15.2347	14.6484	15.6947	14.9451
A0A034T4X7	oligopeptidase A	A0A034T4X7_9GAMM	TRUE	35.3	0.94317	12.8774	NaN	NaN	14.5613	NaN	NaN	NaN	7.99135	NaN	11.9358	NaN	15.3653	13.3888	NaN	NaN	13.5699	12.3363	NaN	NaN	NaN	NaN	14.5636	11.9222	11.6151	NaN	12.7342	NaN	NaN	NaN	NaN	NaN	NaN	NaN	14.5447	NaN
A0A034T4X8;A0A411H3P2	Tyrosine recombinase XerD	A0A034T4X8_9GAMM;A0A411H3P2_9GAMM	FALSE	23.5	0.340641	13.9455	NaN	NaN	NaN	13.8507	NaN	NaN	NaN	NaN	NaN	14.1065	NaN	14.8307	NaN	NaN	NaN	NaN	NaN	NaN	NaN	13.863	NaN	13.9453	NaN	13.308	NaN	13.9985	NaN	NaN	NaN	13.6613	NaN	NaN	NaN	NaN
A0A034T4X9	3'(2'),5'-bisphosphate nucleotidase CysQ	A0A034T4X9_9GAMM	FALSE	100	0.290544	18.2943	19.2883	18.4084	18.8802	18.2565	18.8394	18.343	18.2436	18.0427	18.7652	18.4189	17.9745	18.1637	18.663	18.1692	18.3112	18.1192	18.4909	18.3679	18.8402	18.2327	18.4147	17.5466	18.1807	17.9922	18.2812	17.8976	18.2673	17.8629	18.8199	17.9646	18.75	17.7579	17.9255	17.5264
A0A034T4Y3;A0A411H4Q2	Cell division coordinator CpoB	A0A034T4Y3_9GAMM;A0A411H4Q2_9GAMM	FALSE	100	0.334151	16.0011	16.5121	15.8569	16.3937	15.3269	16.777	15.4972	16.2424	15.1561	16.5942	16.1468	15.99	15.3623	16.3664	15.0745	16.5948	16.1352	16.2919	15.7826	16.5104	15.7671	16.8188	15.6467	16.1559	15.6186	16.2438	15.6411	16.5145	15.8639	16.3261	14.9473	16.3205	15.3744	16.5671	15.6216
A0A034T4Y6	50S ribosomal protein L9	A0A034T4Y6_9GAMM	FALSE	100	0.416381	21.0241	20.4644	21.3242	20.6994	21.6979	20.0405	21.4336	20.333	21.327	20.2075	21.2671	21.5269	21.524	21.1648	22.0738	20.2186	21.9078	20.5178	21.0364	19.9129	21.1234	20.3836	21.6987	20.6863	21.2615	20.5952	21.8031	20.1117	21.9505	20.5437	21.2657	20.8842	21.5095	20.5455	21.7779
A0A034T4Y7	Glutamate dehydrogenase	A0A034T4Y7_9GAMM	TRUE	100	0.410876	17.3923	18.4062	17.4472	17.0933	16.1741	17.4155	16.525	17.9195	17.4636	17.5124	17.0852	17.7017	17.3938	17.8739	16.5083	17.427	16.5597	18.5553	18.0923	17.607	16.9884	18.1015	16.9965	18.1429	17.7782	17.2571	16.638	17.6688	16.7248	18.1781	17.4843	17.5102	16.472	17.8153	16.8221
A0A034T4Y8;A0A411H007	Protein EsaM;Type III secretion protein	A0A034T4Y8_9GAMM;A0A411H007_9GAMM	FALSE	29.4	0.571236	14.3758	NaN	NaN	NaN	NaN	NaN	NaN	NaN	NaN	15.7055	14.8536	NaN	NaN	NaN	NaN	NaN	NaN	13.0732	14.4806	13.5109	14.5343	NaN	NaN	NaN	NaN	NaN	NaN	NaN	NaN	NaN	NaN	13.7623	13.8672	15.3342	14.6367
A0A034T4Y9;A0A411H4N5	Tol-Pal system protein TolQ	A0A034T4Y9_9GAMM;A0A411H4N5_9GAMM	FALSE	100	0.609461	15.0762	16.6864	14.9951	16.121	14.8466	15.7584	14.4771	16.3703	13.5637	15.5004	13.1941	16.6076	13.9712	15.6265	15.1938	15.5401	14.5259	15.8388	13.5808	15.4385	13.8739	15.565	15.1081	16.2791	13.6862	15.9134	14.1455	15.6268	14.3853	15.9969	13.8268	15.7538	14.3506	15.4702	14.7725
A0A034T4Z1	Alpha/beta superfamily hydrolase	A0A034T4Z1_9GAMM	FALSE	64.7	0.506962	15.0801	NaN	NaN	NaN	NaN	NaN	NaN	15.726	13.9979	14.6718	12.8473	15.7851	13.3225	15.3279	15.4681	15.5877	13.8272	NaN	NaN	NaN	NaN	NaN	NaN	16.2315	16.0156	16.1637	15.6681	15.6257	13.7325	15.2304	15.8133	15.8995	15.2783	15.4297	14.1118
A0A034T4Z6	Protein EseC	A0A034T4Z6_9GAMM	FALSE	97.1	1.58769	14.6622	14.9473	13.1704	15.143	13.5091	14.9253	13.8113	15.8096	13.1675	18.5841	16.0809	14.9539	12.9562	14.2983	13.2619	14.8109	NaN	16.8176	14.6794	17.9374	15.9078	14.6806	13.5804	13.491	12.4845	14.5747	13.3129	13.0989	11.9928	15.7926	13.9145	16.2871	14.5683	16.0396	15.2626
A0A034T4Z8	Succinate dehydrogenase flavoprotein subunit	A0A034T4Z8_9GAMM	FALSE	100	0.411312	19.3259	18.863	18.3404	19.1612	17.7755	19.9572	19.1312	19.9133	19.3285	20.1649	19.3002	19.9869	18.8916	19.7469	18.4106	20.4409	19.1924	19.8962	19.1471	20.089	19.5316	20.0759	19.1273	19.7486	18.7898	19.3888	18.1782	19.9714	19.5117	19.5546	19.1317	18.9661	18.1751	20.0588	19.1347
A0A034T4Z9	HD superfamily hydrolase Cof protein	A0A034T4Z9_9GAMM	FALSE	100	0.226046	16.7035	16.7143	16.6175	17.124	16.4719	17.1485	16.5028	17.1345	16.4699	16.9413	16.4348	16.8294	16.3688	16.9233	15.9723	17.0014	16.3515	17.0355	16.7319	17.1438	16.4831	17.2067	16.4819	16.8767	16.6776	17.178	16.5335	16.9068	16.3476	16.4342	16.3764	16.7924	16.1715	17.1116	16.425
A0A034T501	Protein HflK	A0A034T501_9GAMM	FALSE	100	0.226158	18.5426	18.6496	18.76	18.2418	18.2146	18.5618	18.3402	18.8152	18.4319	17.8914	18.7569	19.2454	18.5536	18.489	19.0688	18.4381	18.389	18.2908	18.4824	17.7377	18.7393	18.3811	19.2123	18.5813	18.5162	18.4696	18.2019	18.6713	18.5256	18.5275	18.6289	18.5533	18.6869	18.351	19.046
A0A034T502	Hydrogenase 2 accessory protein	A0A034T502_9GAMM	FALSE	100	0.341376	15.8546	15.16	15.9633	16.6342	16.0411	16.3808	16.2181	14.032	16.0917	15.9093	15.5681	16.1565	16.5397	16.7016	16.0734	16.348	15.6544	15.2599	15.1128	15.6817	15.9272	15.8319	15.5842	15.901	15.6205	16.5924	16.0482	15.3707	15.6467	14.5959	16.0184	15.6675	16.4793	16.3647	15.8796
A0A034T503;A0A411H083	Protein EsaG;EscF/YscF/HrpA family type III secretion system needle major subunit	A0A034T503_9GAMM;A0A411H083_9GAMM	FALSE	11.8	0.787315	11.8168	NaN	NaN	NaN	NaN	NaN	NaN	NaN	NaN	NaN	13.2248	NaN	NaN	NaN	NaN	NaN	NaN	NaN	NaN	NaN	10.6496	NaN	NaN	NaN	NaN	NaN	NaN	NaN	NaN	NaN	NaN	11.6316	11.7611	NaN	NaN
A0A034T505	Formate dehydrogenase subunit alpha	A0A034T505_9GAMM	TRUE	94.1	0.401212	17.8969	NaN	17.0377	18.171	17.4057	18.7556	18.1467	18.5438	17.2313	18.6101	17.7133	18.5543	NaN	18.3575	17.3531	18.5949	16.8073	18.2715	17.4544	18.4496	17.6619	18.8474	17.9595	18.4279	17.0413	18.2825	17.2253	17.7546	17.4427	17.5997	17.1352	17.8973	17.2864	18.7475	17.9328
A0A034T509	4Fe-4S iron-sulfur binding domain protein	A0A034T509_9GAMM	TRUE	70.6	0.937415	14.1541	NaN	NaN	16.364	13.3506	NaN	12.5317	15.1323	13.0897	14.7715	12.0839	14.4895	15.1429	15.5871	16.0526	NaN	12.767	12.9035	NaN	NaN	12.3325	NaN	11.7522	12.3981	NaN	16.3766	15.6336	12.8082	NaN	14.1305	14.1266	16.2889	15.9182	13.6661	NaN
A0A034T512	Potassium-transporting ATPase potassium-binding subunit	A0A034T512_9GAMM	TRUE	82.4	0.79915	14.1924	16.4595	14.3592	15.2832	13.28	13.9879	12.8638	14.4307	NaN	14.2367	NaN	15.2026	NaN	13.327	13.8984	13.5666	13.6287	16.0279	12.3223	15.2232	NaN	14.5377	14.3562	15.3268	NaN	14.7142	12.8657	13.3623	13.0719	15.2873	NaN	14.7742	13.0245	14.1025	13.8658
A0A034T518	Fumarate reductase flavoprotein subunit	A0A034T518_9GAMM	TRUE	100	0.483845	19.6814	18.7243	18.1616	20.3999	19.2805	20.5863	19.5758	19.8333	19.0175	19.8746	18.7206	20.2388	19.2975	20.7243	19.4454	20.6465	19.4274	19.338	18.4744	20.1138	19.2873	20.5692	19.4655	19.0846	18.5486	20.5728	19.574	20.5389	19.6562	19.9516	19.3168	20.481	19.4135	20.9165	19.9121
A0A034T524;A0A411H1F9	Elongation factor P	A0A034T524_9GAMM;A0A411H1F9_9GAMM	FALSE	100	0.391494	16.4315	16.8606	16.0232	17.3074	16.4277	17.0679	15.8867	16.8696	15.7768	16.9432	16.3709	17.1939	15.7715	17.2102	15.8613	17.1511	16.0395	16.4553	15.5764	16.7738	16.0445	16.8801	15.6018	16.7436	15.9796	17.325	16.4333	16.621	15.8435	16.4926	15.5631	17.0011	15.6687	17.0658	15.8385
A0A034T526	Glycerophosphoryl diester phosphodiesterase	A0A034T526_9GAMM	FALSE	100	0.221763	16.6954	17.0212	16.623	16.8817	16.5932	16.8946	15.7766	16.9001	16.3014	17.0176	16.7346	16.9444	16.6433	17.2646	16.3775	16.9295	16.462	16.8778	16.7599	16.8547	16.5365	16.6592	16.2152	16.8321	16.8735	17.3491	16.9439	16.4832	16.5158	16.6117	16.2971	16.9939	16.2979	17.0282	16.1494
A0A034T533	phosphoenolpyruvate--protein phosphotransferase	A0A034T533_9GAMM	FALSE	100	0.268425	15.3204	15.525	15.4738	14.6776	15.3773	15.5905	15.3761	15.3525	15.4484	14.7188	15.0683	14.6654	15.7988	15.1341	16.3515	15.6789	15.1265	15.3782	15.3864	14.7417	15.558	15.8862	15.7641	15.173	15.2119	14.8576	15.3715	14.9976	15.3431	15.3168	15.5433	14.9874	15.2163	15.435	15.3605
A0A034T534	Co-chaperonin GroES	A0A034T534_9GAMM	TRUE	100	0.685243	22.1467	21.8326	20.8289	22.0138	21.6576	23.4771	23.1156	22.1041	21.039	22.0276	22.0693	21.9291	20.8328	22.0184	21.328	23.5576	23.4521	21.207	21.0874	22.1191	21.4745	23.9442	23.1984	21.9668	21.0632	22.0874	21.88	23.233	23.4077	21.9684	20.761	22.0065	21.6035	23.5777	23.1183
A0A034T536	Phosphoenolpyruvate synthase	A0A034T536_9GAMM	TRUE	100	0.446836	16.3277	17.1115	16.684	17.2178	15.7971	16.8933	16.1368	16.8872	16.1979	17.1315	15.092	17.0512	16.7004	17.0347	15.4965	16.4642	14.909	17.4371	16.3219	16.9703	16.3798	16.5238	15.5826	17.0746	15.6338	16.5908	14.8357	16.2235	14.6155	17.1624	16.875	16.0657	15.5998	16.7279	15.7148
A0A034T537	Glycogen debranching enzyme	A0A034T537_9GAMM	FALSE	55.9	0.588512	13.9958	NaN	NaN	NaN	NaN	NaN	NaN	13.6548	14.4597	15.6907	14.0439	14.4467	NaN	14.6202	12.7721	14.3873	11.6776	NaN	NaN	NaN	NaN	NaN	NaN	15.2227	14.4837	14.5343	14.1427	NaN	13.3054	10.6254	13.7713	NaN	14.7505	15.0169	14.3141
A0A034T538	5'/3'-nucleotidase SurE	A0A034T538_9GAMM	TRUE	100	0.393592	15.7695	15.8096	15.8773	15.9072	16.0598	16.78	16.1105	15.362	15.2975	15.6306	15.975	14.4314	15.4685	15.9786	15.4257	16.7385	16.3226	15.0797	15.3327	16.0342	15.7087	16.6296	15.8752	15.1597	15.9714	15.7857	15.6595	16.8063	15.6767	15.036	15.0039	15.393	15.3084	16.5227	16.0046
A0A034T548;A0A411H2V5	Inner membrane protein;Integral membrane protein YccS N-terminal domain-containing protein	A0A034T548_9GAMM;A0A411H2V5_9GAMM	TRUE	100	0.561355	15.6088	15.753	15.4068	15.9197	15.4597	17.0159	16.0237	17.3239	14.7851	16.2087	15.4727	15.7878	13.666	16.5301	16.1576	16.7386	16.0921	15.7465	15.2202	15.3822	14.9103	15.9024	16.6033	15.4453	14.1796	15.3892	14.3795	15.9185	16.0003	15.1619	14.6281	14.9002	15.2028	15.9302	15.4559
A0A034T556	Protein RecA	A0A034T556_9GAMM	TRUE	100	0.631948	19.5143	20.3658	19.92	19.814	19.7195	19.3784	18.7846	20.6584	20.0358	18.992	18.6089	20.9592	20.7385	18.9202	18.3797	19.1867	18.4114	19.7854	19.5246	19.1843	18.8065	19.0499	18.2179	21.3488	20.1093	20.6399	19.8797	19.1184	18.5472	20.578	20.0416	19.4175	19.1495	18.8926	18.3217
A0A034T568	Signal recognition particle protein	A0A034T568_9GAMM	FALSE	100	0.443333	16.4013	15.5624	17.1224	15.5934	17.1031	16.0908	16.8753	15.6819	17.2129	15.8869	16.8257	15.5189	17.2103	15.2797	17.0266	15.9654	17.1446	16.2826	17.0232	15.842	16.7352	15.6922	17.276	15.6549	17.0449	15.3439	17.077	15.971	17.0576	15.6832	17.2783	15.5474	16.9279	16.1802	16.9276
A0A034T570	Phosphoenolpyruvate carboxykinase (ATP)	A0A034T570_9GAMM	TRUE	100	0.483413	20.1383	18.6631	18.0265	20.6314	19.3356	21.1217	20.3849	19.864	19.831	20.9815	20.2638	19.9237	19.5019	20.9282	19.5361	21.1326	20.3394	20.7371	20.3029	21.1333	20.5281	21.3516	20.4399	19.7746	19.3589	20.7952	19.7454	21.0661	20.5296	19.4473	19.1433	20.3284	18.7595	20.8683	19.9261
A0A034T573;A0A411H6Y9	4Fe-4S binding domain protein;4Fe-4S dicluster domain-containing protein	A0A034T573_9GAMM;A0A411H6Y9_9GAMM	TRUE	61.8	1.11009	13.893	NaN	11.4129	15.8707	12.8466	12.3885	NaN	15.0548	14.3319	13.6661	11.9071	12.7902	12.6774	16.4133	14.7214	11.8436	NaN	NaN	NaN	NaN	NaN	NaN	NaN	NaN	NaN	16.6529	13.8873	NaN	NaN	15.019	12.8873	16.2122	14.9806	13.4399	12.7498
A0A034T574;A0A411H829	Gluconate utilization system Gnt-I transcriptional repressor;HTH-type transcriptional regulator GntR	A0A034T574_9GAMM;A0A411H829_9GAMM	TRUE	94.1	0.318705	14.889	14.9662	14.4323	15.0271	15.1727	14.9238	15.3585	NaN	15.3372	14.5123	15.0427	13.7275	15.2479	13.7204	15.277	14.7853	15.5958	14.822	14.6583	13.9693	14.6578	14.5628	15.5072	14.687	15.0681	15.1312	15.364	14.7484	15.7317	NaN	14.8926	14.2092	14.8926	14.8626	15.5547
A0A034T580	Penicillin-binding protein 1A	A0A034T580_9GAMM	TRUE	100	0.596356	16.275	17.6645	16.0507	17.0695	16.0238	16.7265	15.2764	17.485	15.6071	16.7272	15.0358	17.892	15.5736	16.8646	16.1356	16.4855	15.3281	17.1022	14.6959	16.5522	15.1499	16.753	15.9996	17.1695	15.1615	16.985	15.4588	16.6346	15.5961	17.5815	15.5471	17.1469	15.7825	16.7673	15.321
A0A034T584	UPF0235 protein MA13_contig00004-0281	A0A034T584_9GAMM	FALSE	32.4	1.22425	13.0407	14.028	15.8734	NaN	NaN	NaN	NaN	13.8383	12.7749	NaN	NaN	13.5486	13.2384	11.4704	NaN	NaN	10.5872	NaN	NaN	NaN	NaN	NaN	NaN	13.4797	12.2704	NaN	NaN	NaN	NaN	12.3385	NaN	NaN	NaN	NaN	NaN
A0A034T599	Glucose-1-phosphate thymidylyltransferase	A0A034T599_9GAMM	FALSE	29.4	0.296616	12.7385	NaN	NaN	NaN	NaN	NaN	NaN	12.9352	13.282	12.2032	12.9401	13.2781	13.1331	12.739	12.1306	12.4845	12.2586	NaN	NaN	NaN	NaN	NaN	NaN	NaN	NaN	NaN	NaN	NaN	NaN	NaN	NaN	NaN	NaN	NaN	NaN
A0A034T5A1;A0A411H205	Undecaprenyl-phosphate alpha-N-acetylglucosaminyl 1-phosphate transferase	A0A034T5A1_9GAMM;A0A411H205_9GAMM	FALSE	97.1	0.452345	13.5072	14.0906	12.1748	14.2517	13.4731	13.9242	12.9841	14.6392	13.139	14.245	13.2393	14.67	11.9722	14.2679	14.0295	13.726	13.4386	13.2431	NaN	13.5496	12.9792	13.389	13.6793	12.9116	11.8852	14.3294	12.9549	13.6254	13.923	14.1162	11.51	14.3257	13.5621	13.6512	13.8389
A0A034T5A5;A0A411H219	ATP-dependent DNA helicase Rep	A0A034T5A5_9GAMM;A0A411H219_9GAMM	FALSE	94.1	0.399934	12.747	12.4789	12.8603	10.5595	13.6722	12.8227	12.2394	NaN	13.078	12.1395	11.8943	12.2171	13.5268	12.9762	13.0346	13.0992	12.6813	12.7527	12.9265	12.6933	11.4433	13.7435	11.9142	12.683	13.3651	13.667	13.2597	12.8547	NaN	12.9712	12.6565	13.5374	12.6385	12.3427	13.176
A0A034T5B2	HTH-type transcriptional regulator IscR	A0A034T5B2_9GAMM	TRUE	100	0.800479	14.0563	16.273	16.2363	14.2965	13.8644	14.2743	13.6477	14.7423	14.3788	14.0338	13.8035	15.625	15.182	14.1247	13.1201	14.1872	11.5088	14.4906	13.8589	13.7837	13.4631	14.0584	12.4394	14.8254	14.6949	14.3313	13.4163	13.5093	12.7886	14.3385	14.2635	14.1988	13.4458	14.0128	12.6961
A0A034T5B7	Chaperone protein HscA	A0A034T5B7_9GAMM	TRUE	100	0.405005	15.5661	16.8664	16.0928	15.9015	15.1663	15.8789	14.8116	16.0456	15.4314	15.605	14.7349	16.5906	15.5843	15.975	14.8828	15.9194	14.8793	16.2997	15.7676	15.4574	14.6968	15.7878	14.6879	16.1867	15.5946	15.8021	15.1944	15.6281	14.7333	16.0064	15.3964	15.8094	15.0345	15.8593	14.9402
A0A034T5B8	Multidrug efflux protein	A0A034T5B8_9GAMM	FALSE	100	0.580244	17.9067	19.3793	17.3436	18.5242	17.772	18.3565	17.3564	19.1778	16.0909	18.5363	16.6005	19.3136	16.3901	18.4083	18.2888	18.3241	17.635	18.664	16.2851	18.1356	17.2044	18.4239	18.0916	18.9767	16.0077	18.4915	16.9804	18.3008	17.525	19.2661	16.4125	18.6882	17.7847	18.4248	17.6686
A0A034T5C4	Isocitrate dehydrogenase [NADP]	A0A034T5C4_9GAMM	FALSE	100	0.405264	21.2189	21.2262	21.0482	21.2201	20.0961	21.8385	20.9011	21.3346	21.1357	22.1508	21.3551	21.3743	20.9823	21.6431	20.3179	22.2948	20.8873	22.1269	21.6457	22.175	21.5064	21.9485	20.7593	21.5103	21.1615	21.2466	20.3547	21.4739	20.7456	20.9448	21.0436	20.738	19.7705	21.7437	20.7412
A0A034T5C7	High frequency lysogenization protein HflD homolog	A0A034T5C7_9GAMM	FALSE	100	0.351971	15.643	15.4981	16.6087	15.4534	15.9561	16.0367	15.4666	15.8007	16.1124	15.6297	16.0216	15.1601	16.0705	15.4524	14.5072	15.9799	15.1993	15.8652	16.7349	15.8411	16.3053	15.8783	15.333	14.9466	16.1681	15.2373	15.7033	15.7218	15.3535	14.9299	15.6216	14.9379	15.0532	15.9765	15.3007
A0A034T5D0	50S ribosomal protein L28	A0A034T5D0_9GAMM	FALSE	100	0.593747	19.2341	17.9818	20.5182	18.4627	20.438	18.3576	19.6936	18.3483	20.2043	18.2999	20.0563	18.9077	20.0124	18.4008	20.2397	18.2065	20.2315	18.677	19.8538	18.3068	19.7792	18.3088	20.1343	18.7086	20.2089	18.4316	20.4641	18.049	20.3236	18.023	19.773	17.943	20.1702	18.2156	20.228
A0A034T5D4	Orotate phosphoribosyltransferase	A0A034T5D4_9GAMM	FALSE	100	0.370813	15.5505	15.8375	15.7017	16.2787	15.3479	16.5157	15.4376	15.9074	15.3571	15.5457	14.7426	16.5153	15.6996	16.2094	15.2053	16.1295	15.1647	15.8633	15.6516	15.8898	15.3646	16.3539	15.037	15.9781	15.3702	15.6008	15.0461	15.5348	14.8117	15.3511	15.1615	14.8132	14.1901	16.066	15.0374
A0A034T5E9	guanosine-3',5'-bis(diphosphate) 3'-diphosphatase	A0A034T5E9_9GAMM	FALSE	94.1	0.572944	14.9247	13.9279	14.9148	NaN	15.4553	14.6008	15.9516	14.5914	15.6709	14.2829	15.2843	13.8383	16.1792	14.3774	16.3179	14.7952	15.7151	14.6103	15.4893	13.7366	15.3741	13.6796	16.3704	14.4349	15.289	11.6463	15.346	14.4791	15.8374	13.6112	15.8302	NaN	15.7126	14.2763	15.9641
A0A034T5F9	Sulfur carrier protein TusA	A0A034T5F9_9GAMM	FALSE	29.4	0.411202	15.1332	NaN	15.526	16.1838	NaN	15.1005	NaN	NaN	14.7367	14.8499	14.109	NaN	NaN	NaN	NaN	NaN	NaN	NaN	14.9786	15.4986	NaN	15.5051	NaN	NaN	14.8438	NaN	NaN	NaN	NaN	NaN	NaN	NaN	NaN	NaN	NaN
A0A034T5H2;A0A411GYR3	Carboxy-S-adenosyl-L-methionine synthase	A0A034T5H2_9GAMM;A0A411GYR3_9GAMM	TRUE	85.3	0.480809	16.5218	NaN	16.369	17.8472	15.5177	16.2738	16.4756	16.9318	15.818	16.499	16.4528	16.9224	NaN	17.0561	16.1502	17.5107	17.0627	NaN	NaN	16.1682	15.9907	17.0104	16.9561	15.3314	15.319	16.9099	15.9576	17.6423	16.879	14.9814	NaN	17.2205	15.7949	17.3299	16.7552
A0A034T5H4	Periplasmic component of the Tol biopolymer transport system	A0A034T5H4_9GAMM	TRUE	79.4	0.630681	15.5073	15.8868	14.3811	15.3415	14.5664	NaN	NaN	16.7596	14.0104	17.2719	16.2883	15.0206	15.3845	16.1624	15.282	NaN	NaN	16.2876	15.8354	16.6186	15.6884	NaN	NaN	15.7098	15.083	15.1021	13.9264	13.9055	NaN	16.7871	16.1981	16.4956	15.6489	14.5047	14.551
A0A034T5H8	Chromosomal replication initiator protein DnaA	A0A034T5H8_9GAMM	FALSE	100	0.494267	16.2346	15.3583	17.0731	15.4947	17.0346	16.0313	16.5722	15.6718	17.3631	15.5258	16.7886	14.5939	17.5139	15.5529	16.9902	16.1038	16.5752	15.891	17.0119	15.5125	16.747	15.644	16.7273	15.4303	17.0735	15.3505	16.994	15.8004	16.5646	15.485	17.2058	15.2498	16.5678	15.9621	16.5148
A0A034T5I0	S-adenosylmethionine:tRNA ribosyltransferase-isomerase	A0A034T5I0_9GAMM	FALSE	100	0.178299	17.603	17.8615	17.6372	17.8817	17.4941	17.6719	17.2328	18.0051	17.6801	17.7671	17.6071	17.7094	18.0702	17.5521	17.1802	17.523	17.0953	17.6883	17.6332	17.8013	17.4134	17.6632	17.0338	17.8938	17.6791	17.9154	17.476	17.531	17.1627	17.8992	17.6673	17.864	17.2653	17.6713	17.2743
A0A034T5I5	6-phosphogluconolactonase	A0A034T5I5_9GAMM	FALSE	94.1	0.437345	16.1582	17.492	15.5971	15.5582	15.7922	16.9474	16.0017	15.6302	16.1419	16.7427	16.4042	17.151	16.449	17.0624	15.8954	17.0743	16.1081	16.2093	NaN	12.7582	15.6012	15.6854	NaN	16.5412	16.6289	16.2325	15.6989	16.6929	16.0861	16.4902	15.8868	16.4252	16.0575	16.4747	15.5443
A0A034T5I7;A0A411H292	Phosphate-specific transport system accessory protein PhoU	A0A034T5I7_9GAMM;A0A411H292_9GAMM	FALSE	100	0.321168	14.8503	15.0724	15.3417	15.3276	14.3022	15.4207	14.5862	14.9303	14.5406	15.3274	14.5476	15.0029	14.6871	15.1331	14.1444	15.3618	14.2652	15.3823	15.1015	15.4178	14.8487	15.8821	14.5735	14.9732	14.4822	14.9977	14.1932	15.0221	13.8923	14.6734	14.6206	14.9134	14.2686	15.2889	14.3867
A0A034T5J2	Glycosyltransferase group 2	A0A034T5J2_9GAMM	FALSE	100	0.34627	14.8861	14.7738	15.5753	14.2827	15.4408	14.8072	15.4153	14.7784	15.6477	14.2355	15.3622	14.1938	15.4663	14.5377	15.3284	14.641	15.0058	14.5034	15.0892	14.4512	15.5017	14.4782	15.3071	14.4143	14.7924	14.3543	15.4743	14.2052	14.9964	14.4687	15.4683	13.6813	15.5386	14.5577	15.3536
A0A034T5K0;A0A411H2D6	ATP synthase subunit a	A0A034T5K0_9GAMM;A0A411H2D6_9GAMM	FALSE	100	0.73829	15.4493	17.2812	14.3774	16.7117	15.1799	16.7551	14.7065	17.0278	13.836	16.4699	13.7317	17.366	13.271	16.0555	14.6955	16.4894	14.9812	16.4576	13.54	16.3118	14.2471	16.7359	15.5026	16.7886	13.2546	16.7342	14.3023	16.0282	14.3801	16.2708	13.2979	15.7541	14.984	16.6397	15.1122
A0A034T5K6	Putative glucose-6-phosphate 1-epimerase	A0A034T5K6_9GAMM	TRUE	100	0.333788	18.1926	17.4562	17.9255	18.818	18.5447	18.1433	17.345	18.1516	18.0894	19.0648	18.1811	18.0863	18.1817	19.13	18.1555	18.2733	17.7184	17.9399	17.7385	18.8176	18.2316	18.101	17.1806	18.0198	18.2682	19.0879	18.4464	18.1983	18.0489	17.8882	18.1582	18.5987	18.385	18.525	17.6494
A0A034T5K8	Major facilitator superfamily protein	A0A034T5K8_9GAMM	FALSE	61.8	0.858195	11.683	NaN	NaN	11.3101	NaN	12.2492	13.3574	NaN	10.634	10.0884	11.67	10.0275	10.8607	11.8465	12.7152	NaN	NaN	NaN	11.1323	10.1655	NaN	NaN	14	11.5075	NaN	NaN	12.3391	11.7343	NaN	12.5942	NaN	9.94655	13.244	11.8989	12.0206
A0A034T5L1	asparaginase	A0A034T5L1_9GAMM	FALSE	100	0.262073	15.5875	15.5664	14.9595	15.9277	15.0883	15.7139	15.0869	16.4121	15.4375	15.9704	15.4896	15.7091	15.2872	15.9257	15.2068	16.0362	15.5462	15.8961	15.6306	16.1532	15.653	15.9347	14.9428	15.8688	15.2711	15.8212	15.277	15.7706	15.3983	15.7684	15.1667	15.8827	15.1812	15.9865	15.0097
A0A034T5L4	Molybdenum ABC transporter substrate-binding protein	A0A034T5L4_9GAMM	TRUE	88.2	0.86425	13.3092	12.9721	11.7888	12.2722	12.9584	13.9303	13.7808	14.0756	12.2566	15.5326	14.398	12.632	11	13.2887	NaN	13.9402	13.1787	14.1349	12.2866	15.6804	14.2862	13.5436	11.5446	13.7426	NaN	13.5764	NaN	13.7885	12.7074	11.7034	NaN	12.9037	13.0004	14.784	13.5884
A0A034T5L6;A0A411H7P5	DNA topoisomerase 3	A0A034T5L6_9GAMM;A0A411H7P5_9GAMM	FALSE	88.2	0.433473	12.5179	12.1071	11.1683	13.3046	12.6548	10.5772	12.3567	NaN	12.4729	13.738	13.0126	12.7627	13.0014	12.2226	13.5619	12.5575	12.5995	12.9784	12.3235	12.0042	12.9597	11.431	12.3909	12.4837	12.5561	11.6151	12.9389	NaN	NaN	12.5673	12.9351	NaN	13.4881	11.9536	12.8147
A0A034T5L7	Periplasmic serine endoprotease DegP-like	A0A034T5L7_9GAMM	FALSE	100	0.230723	19.4026	19.5074	19.5946	19.4758	18.995	19.6621	18.8733	19.5266	19.1531	19.874	19.5732	19.342	19.2256	19.2181	18.5578	19.6094	18.9622	19.4289	19.8148	20.1477	19.6383	19.8094	19.061	19.5535	19.5529	19.226	19.0434	19.5119	19.2206	19.9048	19.5023	19.3795	19.0756	19.5891	19.0785
A0A034T5L8	Lysine decarboxylase, inducible	A0A034T5L8_9GAMM	TRUE	91.2	0.446341	14.4885	NaN	14.6307	14.4189	NaN	15.6071	14.6081	15.5419	14.9919	15.4051	14.4767	13.8173	13.3788	14.8541	14.9771	15.5815	14.1062	14.05	12.9844	14.5861	14.6833	14.9891	14.2368	13.918	13.7619	14.9339	13.9782	15.0674	14.4432	14.1172	NaN	14.6838	14.0088	15.0246	13.2803
A0A034T5M9	Extracellular solute-binding protein	A0A034T5M9_9GAMM	FALSE	100	0.410147	17.2134	17.294	15.8638	17.4149	16.4399	17.7177	16.739	17.7379	17.4904	17.8371	17.241	17.3862	17.1453	17.8072	16.18	17.3151	16.564	18.4885	17.3155	18.0681	17.3314	17.8813	16.8466	17.9788	17.4691	17.6104	16.6373	17.4461	16.6945	17.8516	16.8488	17.0501	16.1018	17.1613	16.2994
A0A034T5N0	Uncharacterized protein	A0A034T5N0_9GAMM	FALSE	100	0.276429	16.5932	17.2658	16.7618	16.8301	16.6854	17.189	16.7595	16.4247	16.3073	16.627	17.0008	16.0515	16.4449	16.51	15.9061	16.8209	16.5914	16.7695	16.5736	17.0532	16.5548	17.4993	16.1799	16.3804	16.3572	16.4184	16.1862	16.9366	16.6665	16.8017	16.2281	16.6081	15.4434	16.9506	16.3836
A0A034T5N3	UPF0263 protein MA13_contig00010-0154	A0A034T5N3_9GAMM	TRUE	100	0.50955	14.8566	15.0847	16.438	15.0231	13.3023	14.1794	14.786	14.5504	15.666	14.9354	15.0538	15.0346	15.3306	14.8277	14.6301	14.2169	14.1276	15.9081	16.2006	15.2589	15.3324	14.7493	14.6239	15.0687	15.1176	14.6517	14.3093	14.0852	14.1014	15.1383	15.6982	14.39	14.4873	14.4473	14.3693
A0A034T5N7	Outer membrane autotransporter barrel domain-containing protein	A0A034T5N7_9GAMM	TRUE	82.4	0.751568	12.9417	13.4737	12.3389	8.84769	NaN	NaN	10.7385	14.1061	13.4493	13.1226	13.3111	12.713	13.5852	13.8008	12.9913	14.1351	11.4031	13.2047	12.7807	NaN	12.2861	NaN	NaN	12.7848	12.7093	12.8296	12.9962	13.3632	NaN	13.4827	13.5316	12.647	15.3695	12.9504	13.4161
A0A034T5N9	Phage integrase IntA	A0A034T5N9_9GAMM	FALSE	5.9	0.168807	13.2198	NaN	NaN	NaN	NaN	NaN	NaN	NaN	NaN	NaN	NaN	NaN	13.3929	NaN	13.0468	NaN	NaN	NaN	NaN	NaN	NaN	NaN	NaN	NaN	NaN	NaN	NaN	NaN	NaN	NaN	NaN	NaN	NaN	NaN	NaN
A0A034T5P3	PTS ascorbate transporter subunit IIC	A0A034T5P3_9GAMM	TRUE	44.1	1.47225	11.0707	NaN	NaN	NaN	NaN	13.7252	10.8351	10.334	NaN	11.3959	NaN	NaN	NaN	NaN	5.75642	11.0969	NaN	9.29374	NaN	10.6676	NaN	14.1731	14.7349	NaN	9.70469	NaN	NaN	10.6808	9.6473	NaN	NaN	NaN	NaN	11.8874	12.1279
A0A034T5P4	Anthranilate phosphoribosyltransferase	A0A034T5P4_9GAMM	TRUE	82.4	0.977425	16.7361	16.972	14.9452	16.4612	16.7959	15.6445	15.1527	17.4722	18.1265	16.8244	18.5699	NaN	18.3732	16.7906	18.8562	16.0693	13.9463	17.8483	19.3909	16.936	18.5615	NaN	NaN	16.0862	NaN	14.5031	17.2009	15.7717	NaN	15.9754	16.1801	16.0163	15.9064	17.2337	NaN
A0A034T5Q6;A0A411H336	Homoserine O-succinyltransferase	A0A034T5Q6_9GAMM;A0A411H336_9GAMM	FALSE	17.6	0.737673	12.2435	NaN	11.6511	NaN	NaN	NaN	NaN	NaN	NaN	NaN	NaN	NaN	NaN	NaN	13.7747	NaN	NaN	NaN	12.1496	NaN	NaN	NaN	NaN	NaN	11.8975	NaN	NaN	NaN	NaN	NaN	12.6836	11.3045	NaN	NaN	NaN
A0A034T5Q7;A0A411H3P6	Sugar transporter;Sugar porter family MFS transporter	A0A034T5Q7_9GAMM;A0A411H3P6_9GAMM	TRUE	82.4	0.743324	13.7967	15.8854	13.9643	14.2488	13.7617	11.9973	NaN	15.0834	11.1726	14.2686	NaN	15.0959	12.4054	14.6238	12.9969	14.1496	NaN	14.9321	12.352	13.68	NaN	13.6318	NaN	15.2305	13.3466	15.1893	12.5416	14.1924	NaN	15.2354	12.6179	14.9669	12.4276	14.2308	12.0788
A0A034T5Q8;A0A411H481	RNA polymerase sigma factor	A0A034T5Q8_9GAMM;A0A411H481_9GAMM	TRUE	100	0.347797	16.9793	17.5438	17.2079	17.5568	16.9344	17.2256	16.1723	18.0828	16.6335	17.435	17.2619	17.4973	16.9723	17.0266	16.3067	16.9459	16.0198	17.4183	17.2018	17.6372	17.0855	17.056	16.0457	17.7016	16.8302	17.2993	16.774	16.798	16.3849	17.2137	16.6141	16.9865	16.4017	17.0307	15.9933
A0A034T5Q9	Molybdenum ABC transporter substrate-binding protein	A0A034T5Q9_9GAMM	TRUE	100	0.907824	16.3743	14.5483	15.117	15.7988	15.4973	17.2191	16.3847	16.1434	15.2575	18.8257	17.27	16.0191	15.4352	15.6841	15.6679	17.3463	16.8791	16.7678	16.0408	18.7051	17.8982	16.5858	16.1018	15.9235	15.3017	16.4121	15.2578	17.6919	16.843	15.8708	15.1141	16.7475	15.4688	17.8397	17.0628
A0A034T5R1	Signal peptidase I	A0A034T5R1_9GAMM	TRUE	100	0.867632	15.7115	17.7429	15.2786	16.8446	15.2203	16.0729	14.5301	17.7291	14.2372	16.8575	13.8866	17.9527	14.5082	16.4534	14.9453	16.1406	14.5326	17.1177	14.5671	16.5973	14.6159	16.092	14.5845	17.3985	14.1693	17.0077	14.7158	16.1999	14.5126	17.3983	14.1651	16.6747	14.6707	16.1542	14.6164
A0A034T5R8	Nucleoside triphosphate pyrophosphohydrolase MazG	A0A034T5R8_9GAMM	FALSE	100	0.603589	15.156	16.0445	15.1671	15.3444	15.2102	15.5101	16.05	16.304	15.0369	15.4268	15.0065	14.5048	15.3601	14.3147	17.055	14.4036	15.3482	15.3059	14.8477	14.5929	14.79	15.0677	15.4178	15.549	15.1154	14.5432	14.8873	12.9639	16.6948	15.756	15.4564	15.0313	14.1899	14.5598	14.4499
A0A034T5S7;A0A411H390	Putative Na(+)/H(+) exchanger protein, CPA1 family;Na+/H+ antiporter	A0A034T5S7_9GAMM;A0A411H390_9GAMM	FALSE	97.1	0.624206	14.2083	15.2402	13.7003	15.3785	13.9614	15.1116	13.1567	15.5598	12.9892	15.3756	12.9566	15.6116	12.6919	14.7419	13.4064	14.9545	13.1952	14.3967	NaN	14.7547	13.2209	14.9409	14.0163	14.7179	12.6484	15.0666	12.4978	14.5598	13.0576	15.1776	12.5316	15.3706	13.7373	15.677	14.4702
A0A034T5S8	2-octaprenyl-3-methyl-6-methoxy-1,4-benzoquinol hydroxylase	A0A034T5S8_9GAMM	FALSE	100	0.446583	14.3601	15.3272	15.3797	14.2579	15.5701	14.847	14.1605	14.6794	14.9744	14.9549	15.2624	12.6629	14.3716	13.8735	14.371	14.753	14.3953	12.0015	14.2986	14.0964	15.2598	14.1508	13.356	13.0531	14.7741	14.0626	14.8001	12.9641	14.3589	14.7345	14.8682	14.195	14.7656	14.3604	14.3026
A0A034T5S9	Threonine dehydratase	A0A034T5S9_9GAMM	FALSE	79.4	0.482234	14.6752	NaN	14.4866	14.0055	15.8643	NaN	12.2416	NaN	15.1051	14.2277	14.4153	14.141	14.7384	14.4226	14.4094	15.2465	16.0497	NaN	14.5589	NaN	NaN	NaN	15.0158	13.7859	14.4236	14.6893	15.4042	15.1419	15.6432	14.7399	14.159	14.0647	14.7914	15.1832	15.2746
A0A034T5T0	Peptidyl-prolyl cis-trans isomerase	A0A034T5T0_9GAMM	FALSE	100	0.259458	20.4592	21.1026	20.4388	20.8848	20.1109	20.5207	19.9348	20.9173	20.0632	20.7923	20.4223	20.8638	20.2177	20.8082	20.0142	20.7682	20.0553	20.7221	20.4762	20.8037	20.3335	20.6519	19.8151	21.0015	20.279	20.8699	20.1543	20.2289	20.1634	20.9577	20.0589	20.8249	19.9497	20.4533	19.9529
A0A034T5T1	Protein EsrB	A0A034T5T1_9GAMM	TRUE	100	0.456234	15.7944	16.2623	16.7698	15.6014	15.8322	15.9821	15.7885	15.6493	16.1271	16.002	16.4181	14.9551	15.9759	15.6443	15.5435	15.2172	15.2699	16.8352	17.3275	16.4321	16.4081	15.5447	15.1481	15.3627	16.3367	15.3336	15.5723	15.1631	15.4391	15.3112	15.9361	15.2611	15.8124	15.3168	15.4288
A0A034T5T3	Methionyl-tRNA formyltransferase	A0A034T5T3_9GAMM	FALSE	100	0.22408	17.8427	18.1987	17.8907	17.8473	17.1724	17.6061	17.2459	18.0135	17.5547	18.0696	17.6003	18.3217	17.8341	18.249	17.7419	18.0861	17.6765	18.0493	18.0035	17.8467	17.6088	17.5542	16.989	18.2285	17.6511	18.2749	17.6972	18.2421	17.8595	18.2097	17.6808	18.2657	17.52	18.2329	17.6308
A0A034T5U1;A0A411H352	HTH-type transcriptional regulator ZntR;Zn(2+)-responsive transcriptional regulator	A0A034T5U1_9GAMM;A0A411H352_9GAMM	TRUE	82.4	0.510768	14.2718	NaN	14.3815	14.2703	13.5626	14.7836	14.13	NaN	14.5672	14.3301	15.217	NaN	NaN	14.2425	15.3575	14.7252	15.5044	13.3263	13.2003	14.019	14.8084	14.5055	15.1892	12.1068	13.704	14.1873	14.7151	13.8336	15.1503	NaN	12.9714	NaN	12.8459	15.4811	14.495
A0A034T5U6	Protein EscB	A0A034T5U6_9GAMM	FALSE	8.8	0.178658	15.3568	NaN	NaN	NaN	NaN	NaN	NaN	NaN	NaN	NaN	NaN	NaN	NaN	NaN	NaN	NaN	NaN	NaN	NaN	NaN	NaN	NaN	NaN	NaN	NaN	NaN	NaN	NaN	NaN	15.5146	15.0402	NaN	15.5156	NaN	NaN
A0A034T5V1;A0A411H3T8	Lipid A biosynthesis acyltransferase	A0A034T5V1_9GAMM;A0A411H3T8_9GAMM	FALSE	41.2	0.322671	12.2072	11.4314	12.7174	NaN	NaN	NaN	NaN	11.7025	12.3424	NaN	NaN	12.4673	12.329	NaN	NaN	NaN	NaN	12.5347	11.7947	NaN	NaN	NaN	NaN	12.7528	11.534	NaN	NaN	NaN	12.6006	11.386	12.7805	NaN	12.5274	NaN	NaN
A0A034T5W8	50S ribosomal protein L16	A0A034T5W8_9GAMM	FALSE	100	0.695761	19.7936	18.4113	20.0015	19.1199	20.6684	18.5872	20.3132	19.0508	20.5848	18.8519	20.2908	19.2726	20.8943	19.3957	21.2705	18.8948	21.4692	19.0321	20.0533	18.5699	19.9189	18.9815	20.6905	19.1586	20.5467	18.9232	21.2903	18.7845	21.505	18.8044	20.4616	18.7381	21.1398	18.7968	20.5095
A0A034T5X4	50S ribosomal protein L23	A0A034T5X4_9GAMM	FALSE	100	0.70584	18.7266	17.5035	19.6489	18.0213	19.7508	17.6581	20.0773	17.3364	19.7098	17.4158	19.6917	18.2564	19.5993	17.6997	20.4644	17.5605	20.0798	17.5411	19.3577	17.1085	19.3668	17.4613	20.085	17.9511	19.761	17.7424	20.1905	17.4436	20.141	17.1512	19.6556	17.6518	19.7994	17.8238	19.9985
A0A034T5X5	Peptidoglycan glycosyltransferase MrdB	A0A034T5X5_9GAMM	FALSE	94.1	0.478243	13.631	14.7408	13.7054	14.4874	13.4769	14.4214	13.7015	14.1016	13.0336	13.8943	11.5291	14.9055	12.3837	14.3524	12.6932	14.3551	12.4813	14.057	12.8527	13.3801	NaN	14.3024	13.7375	14.2509	12.6238	14.3434	12.9409	13.2206	NaN	14.415	13.4	13.6432	13.2072	14.0928	13.4606
A0A034T5X9;A0A411H4K3	DNA polymerase III subunit delta	A0A034T5X9_9GAMM;A0A411H4K3_9GAMM	TRUE	85.3	0.469173	14.9636	16.1793	14.8099	14.2805	14.6745	13.7124	NaN	NaN	15.6538	NaN	15.434	NaN	15.8762	15.5974	14.8901	14.8681	14.0732	16.0462	15.84	15.5944	15.0929	14.2317	15.1376	15.6591	14.536	14.9365	14.5204	13.1417	NaN	15.2797	15.3129	15.0127	15.4393	13.65	14.4625
A0A034T5Y0;A0A411H022	3-oxoacyl-ACP synthase;Beta-ketoacyl-[acyl-carrier-protein] synthase family protein	A0A034T5Y0_9GAMM;A0A411H022_9GAMM	TRUE	85.3	0.438345	14.5998	13.172	13.0394	13.984	13.8205	15.7346	14.9217	NaN	15.392	15.0724	15.3711	14.4923	15.353	14.8265	15.2439	15.2087	13.9094	NaN	14.1128	14.4225	14.6864	NaN	NaN	NaN	13.7443	14.6249	14.6728	15.0993	14.6554	13.5652	15.0538	13.5777	15.275	15.361	15.0007
A0A034T5Y2;A0A411H432	Formate hydrogenlyase subunit 4;Hydrogenase 3 membrane subunit	A0A034T5Y2_9GAMM;A0A411H432_9GAMM	TRUE	64.7	0.862103	16.3442	NaN	NaN	18.5728	17.7152	15.0382	14.1103	17.8404	15.0462	16.441	14.5488	17.4599	15.6856	17.9914	18.2581	NaN	NaN	NaN	NaN	15.7558	14.2848	13.8297	13.9936	NaN	NaN	18.0128	16.6566	15.556	NaN	17.4003	NaN	18.1761	17.1986	NaN	NaN
A0A034T5Y6	3-dehydroquinate dehydratase	A0A034T5Y6_9GAMM	FALSE	76.5	0.637796	15.6738	NaN	NaN	15.874	NaN	15.984	NaN	17.6782	10.9185	17.3095	15.9617	15.9542	15.9427	15.8667	15.4778	16.4173	15.6157	NaN	NaN	15.5141	NaN	15.9418	NaN	15.9045	14.5137	15.6697	15.7671	16.0838	16.2279	16.5915	15.3228	16.2409	14.5683	15.9039	14.268
A0A034T5Z1;A0A411H382	Putative lipoprotein;RNase E specificity factor CsrD	A0A034T5Z1_9GAMM;A0A411H382_9GAMM	FALSE	61.8	0.548799	12.981	NaN	13.8701	NaN	13.3245	12.3192	13.5698	NaN	12.7922	NaN	NaN	NaN	12.9212	NaN	14.6083	12.1168	12.5709	12.4843	12.3685	NaN	12.119	NaN	13.8924	11.8567	12.9134	NaN	12.9062	NaN	13.7334	NaN	12.606	NaN	13.328	13.0733	13.2274
A0A034T5Z5	Endonuclease V	A0A034T5Z5_9GAMM	FALSE	91.2	0.52622	14.3464	NaN	13.6917	16.0219	15.4668	14.6791	14.8414	14.0882	14.0715	14.5178	14.3468	13.7994	14.1493	14.3929	13.4732	14.4177	13.7994	15.7134	NaN	13.6986	14.5233	14.5896	13.7021	14.5885	14.2415	14.091	14.517	13.5681	14.6264	NaN	14.513	14.3154	14.4336	13.7056	14.1557
A0A034T5Z8	Putative periplasmic protein	A0A034T5Z8_9GAMM	FALSE	100	0.482171	14.6199	5.01905	15.4394	15.0145	15.6171	14.7604	15.7781	14.2243	15.5212	14.5893	15.7704	14.0396	15.6096	14.6298	15.7989	14.8523	15.9224	14.1309	14.9138	14.9358	15.0709	14.5092	15.9842	14.0838	15.3425	14.3566	15.1387	14.4881	14.9516	13.1818	15.1786	13.2498	15.5173	14.299	15.1571
A0A034T602	Glutaredoxin	A0A034T602_9GAMM	FALSE	100	0.494818	18.3415	18.9549	18.2583	19.2888	18.0012	19.5138	17.3202	18.1484	17.3394	18.6665	18.2739	18.5278	17.3776	18.8718	16.9844	19.1673	18.5602	18.8406	18.4803	19.196	18.1899	19.4929	17.5557	18.561	18.1778	18.8317	17.6826	19.4327	17.9455	18.395	16.7248	19.0679	17.0225	19.2599	17.5013
A0A034T604	2-iminobutanoate/2-iminopropanoate deaminase	A0A034T604_9GAMM	TRUE	100	0.484374	20.8138	18.7486	20.6927	21.2614	21.4673	21.5111	21.871	19.1912	20.5139	20.9897	21.1277	20.1015	20.277	20.5929	20.0259	21.5558	21.5441	20.3977	20.8002	21.2418	21.7663	21.8276	21.3913	19.8557	20.8936	21.4266	21.6355	20.5752	21.5686	18.2881	20.2734	19.8876	20.8083	21.9662	21.5927
A0A034T605;A0A411H3X6	RNA polymerase sigma factor RpoS	A0A034T605_9GAMM;A0A411H3X6_9GAMM	TRUE	100	0.44202	16.2507	16.787	17.2895	16.9376	16.8748	16.3266	15.5266	17.0786	17.0579	15.937	15.444	16.4751	16.9378	16.6696	16.1421	15.8117	15.1894	16.677	16.6492	15.7789	15.4612	15.8244	15.3428	16.6046	16.852	16.4931	16.3835	15.4012	14.7731	16.9686	17.3665	16.5155	16.2497	15.4909	15.2064
A0A034T606;A0A411H2J2	histidine kinase	A0A034T606_9GAMM;A0A411H2J2_9GAMM	FALSE	100	0.351917	15.0198	15.5524	14.8927	15.7597	14.8638	15.7655	14.8839	15.604	14.2007	15.3241	14.2084	15.4695	14.7061	15.3645	14.3855	15.5987	14.4053	15.3411	13.7544	15.3451	14.5612	15.6522	15.4837	15.1945	13.8961	15.7248	14.468	14.9663	14.655	15.2533	14.7786	15.3525	14.6184	15.6318	15.0101
A0A034T609	Glutamate decarboxylase	A0A034T609_9GAMM	TRUE	100	0.625427	21.1704	22.3636	21.6827	21.8337	20.6043	20.4564	19.29	22.0289	21.4448	22.352	21.2396	22.3439	21.4067	21.6307	20.3303	20.3804	18.8633	22.9209	22.1429	22.4919	21.7193	20.6799	19.3573	22.4866	21.7794	21.7115	20.9525	19.8312	19.2384	22.1235	21.6805	21.5495	20.6959	20.5867	19.5956
A0A034T611	Triosephosphate isomerase	A0A034T611_9GAMM	TRUE	100	0.397037	21.0008	20.3868	19.7828	21.8928	21.1235	21.6705	20.8762	21.0177	20.365	21.4652	20.8419	21.2256	20.6124	21.7751	20.8264	21.6493	20.9937	20.0658	19.6912	21.2754	20.8077	21.6703	20.573	20.6316	20.1561	21.9816	21.3628	21.1502	20.9356	21.0235	20.3588	21.7498	21.1248	21.8582	21.105
A0A034T612	Anaerobic glycerol-3-phosphate dehydrogenase subunit C	A0A034T612_9GAMM	TRUE	85.3	0.519559	15.3553	NaN	12.3772	15.5486	14.3821	16.3404	16.0131	13.3598	14.4315	15.7588	14.7461	NaN	14.8328	16.54	16.7165	16.2768	15.2086	NaN	NaN	15.6922	16.2185	16.0401	15.8929	NaN	13.9144	15.2574	14.8522	15.9298	15.7632	15.1274	14.7698	16.3703	15.3552	15.8328	15.7551
A0A034T614	Uridine phosphorylase	A0A034T614_9GAMM	FALSE	100	0.33326	19.1346	19.4402	18.5051	19.7883	18.7188	19.6748	19.0132	19.5782	18.8921	19.6548	19.0109	19.498	18.4968	19.4845	18.1496	19.2239	18.367	19.5108	19.0241	19.485	18.8831	19.3234	18.1103	20.0196	19.5653	19.7122	18.8103	19.3342	18.7307	19.7876	18.7639	19.4572	18.487	19.4589	18.6159
A0A034T616	Bifunctional purine biosynthesis protein PurH	A0A034T616_9GAMM	FALSE	73.5	0.503152	14.2099	NaN	13.6575	14.8114	12.7064	15.0337	13.9506	NaN	13.9671	15.2879	NaN	15.2309	14.7707	14.3688	NaN	14.9718	NaN	15.2888	14.6227	15.0879	14.1586	NaN	NaN	15.119	14.2543	14.4495	13.3801	13.5703	NaN	NaN	14.0885	12.2513	12.4202	14.5956	13.2049
A0A034T620	Translational regulator CsrA	A0A034T620_9GAMM	TRUE	100	0.744837	16.805	13.6332	18.3925	15.1226	18.2246	17.4732	18.2865	14.5568	18.1073	16.5661	18.4582	14.6169	17.7226	14.6763	18.3865	17.1046	18.4719	15.9781	18.6024	14.8078	18.3157	17.4071	18.7088	14.6593	18.2356	14.55	18.3841	16.4253	18.8591	11.3206	17.905	13.9416	18.1821	17.3608	17.926
A0A034T623	Cell division protein FtsN	A0A034T623_9GAMM	TRUE	100	0.541761	15.6912	14.5826	15.2927	14.9223	14.9349	15.9847	16.3561	14.7479	15.5122	15.6324	15.6868	16.0084	15.168	15.7752	16.4529	16.2805	17.0941	15.3676	14.6168	15.0266	15.5733	15.238	16.7435	15.4195	15.2026	15.3856	16.1862	16.2201	17.1614	15.3365	15.0595	15.5085	15.7485	16.2751	17.0012
A0A034T627	Cystathionine beta-lyase/cystathionine gamma-synthase	A0A034T627_9GAMM	TRUE	41.2	0.474074	13.7155	14.3589	NaN	14.3883	12.273	NaN	NaN	13.4685	NaN	13.3991	NaN	14.3826	NaN	13.8795	14.8098	NaN	NaN	NaN	NaN	NaN	13.791	12.8944	NaN	14.5659	12.7507	NaN	13.5412	NaN	NaN	NaN	NaN	NaN	NaN	13.5149	NaN
A0A034T628	Methylmalonate-semialdehyde dehydrogenase	A0A034T628_9GAMM	FALSE	32.4	0.90769	14.9314	NaN	NaN	NaN	13.9832	NaN	NaN	NaN	NaN	NaN	NaN	15.5658	NaN	NaN	NaN	NaN	NaN	15.5804	NaN	NaN	NaN	NaN	NaN	NaN	13.1708	NaN	13.9227	NaN	NaN	17.2169	15.5355	16.5787	14.9147	15.9649	11.8114
A0A034T634	Adenylate cyclase	A0A034T634_9GAMM	FALSE	97.1	0.307689	15.0029	15.5965	15.1423	15.5777	15.0512	15.357	14.2335	14.8866	15.1938	14.8373	14.2905	14.7523	15.8891	15.5891	15.3168	15.2758	NaN	14.8601	14.7444	15.0183	14.0826	15.2415	14.4023	15.2918	14.8569	15.5397	14.8066	14.7486	14.0152	15.2871	15.5418	15.24	15.0679	15.0192	14.3427
A0A034T639	Methyl-accepting chemotaxis protein I	A0A034T639_9GAMM	FALSE	82.4	0.60276	13.1654	11.4298	11.5912	13.1257	12.3998	13.1644	14.3053	12.445	12.322	14.7016	13.4896	14.654	NaN	13.9889	13.4318	14.315	13.7356	14.043	13.4558	13.765	12.7185	NaN	13.8932	12.0852	12.9316	13.9474	12.7125	12.0707	12.9894	NaN	11.9701	NaN	NaN	NaN	12.9492
A0A034T645	Dicarboxylate transport domain-containing protein	A0A034T645_9GAMM	TRUE	91.2	0.889957	14.4625	13.1481	14.3439	13.942	13.9189	14.7038	16.3727	12.3697	14.5447	14.7022	15.4121	13.5497	14.6199	13.0433	15.9442	13.9787	16.3286	14.3238	14.7138	NaN	14.9422	13.0001	16.7796	14.0798	14.2153	13.107	14.7471	13.5487	15.8972	12.3073	14.3121	NaN	14.9702	NaN	16.4699
A0A034T646	T-protein	A0A034T646_9GAMM	FALSE	26.5	1.10343	13.55	NaN	NaN	NaN	NaN	NaN	NaN	NaN	13.9129	16.0753	13.4672	NaN	NaN	11.1561	NaN	11.9722	NaN	NaN	NaN	NaN	NaN	NaN	NaN	NaN	NaN	NaN	NaN	NaN	NaN	NaN	13.423	NaN	13.8649	14.8544	13.2242
A0A034T649	Inner membrane protein	A0A034T649_9GAMM	FALSE	73.5	0.570258	15.4764	15.1003	15.3532	16.4205	15.1679	15.5966	13.5484	15.1196	NaN	16.8352	NaN	16.0503	13.9797	16.261	15.1613	15.0386	NaN	17.0615	14.6765	NaN	NaN	15.8501	NaN	15.7945	NaN	16.1989	14.3403	15.6952	NaN	16.32	NaN	16.0104	15.3826	15.5411	14.4064
A0A034T655	cellulase	A0A034T655_9GAMM	FALSE	100	0.208631	17.0435	17.0992	17.0415	16.6119	17.0887	16.8585	17.3657	16.9652	16.998	17.172	17.5404	16.8545	16.815	16.6011	16.8558	16.5898	17.2042	17.4404	17.3193	16.994	17.4469	17.0641	17.6101	17.1096	17.3235	16.5927	17.0063	16.4603	17.3119	17.1098	17.1469	16.6762	16.8876	16.8229	17.4938
A0A034T669	Ribosomal RNA large subunit methyltransferase J	A0A034T669_9GAMM	TRUE	100	0.50578	17.0184	17.4333	18.2104	16.3669	17.3562	16.3246	16.9052	16.9034	18.1848	15.7417	17.1624	17.962	17.8525	16.4764	17.3112	16.4029	16.6611	17.5807	18.0766	15.3462	17.3534	16.2594	16.9395	17.3618	18.1795	16.4446	17.2774	15.9541	16.6155	16.7963	18.0079	16.2562	17.2476	16.1815	17.4925
A0A034T681	Formamidopyrimidine-DNA glycosylase	A0A034T681_9GAMM	FALSE	29.4	0.351253	13.8724	NaN	NaN	14.6294	NaN	14.1112	13.1776	NaN	NaN	13.9577	13.2593	NaN	NaN	NaN	NaN	NaN	NaN	14.1968	13.5099	14.1463	13.2907	14.4454	NaN	NaN	NaN	NaN	NaN	NaN	NaN	NaN	NaN	NaN	NaN	NaN	NaN
A0A034T688	Aspartate-semialdehyde dehydrogenase	A0A034T688_9GAMM	TRUE	100	0.390185	18.8653	19.9035	18.9047	19.2775	18.0547	18.8531	17.9664	19.2011	18.6469	19.5356	18.8366	19.5462	18.4276	19.3336	18.1999	19.0585	18.0939	19.8281	19.331	19.4738	18.7178	19.1601	17.9604	19.5588	19.0119	19.2324	18.4143	18.7134	18.1301	19.5312	18.2976	18.944	18.3024	18.9909	17.9832
A0A034T691;A0A411GYS1	Stress-induced protein YchH;Stress response protein YchH	A0A034T691_9GAMM;A0A411GYS1_9GAMM	FALSE	88.2	0.502531	12.9608	NaN	13.2118	14.0849	13.9793	13.1009	12.9263	10.8432	13.4341	12.7784	12.5433	13.8384	10.2131	13.8551	12.5639	13.0068	12.5886	14.0755	13.2964	12.5889	11.4456	13.4028	13.5345	13.7296	13.2326	13.4947	13.7892	NaN	14.0901	NaN	11.7612	NaN	13.1681	12.4022	11.8435
A0A034T694;A0A411H2S8	Formate dehydrogenase iron-sulfur subunit	A0A034T694_9GAMM;A0A411H2S8_9GAMM	FALSE	100	0.585316	15.1697	15.4737	13.9002	15.5397	13.9149	16.4512	15.2958	16.3204	14.165	16.3592	14.9178	15.9631	13.7145	16.0513	14.7012	15.3574	13.5275	15.6112	14.0516	16.0417	15.1923	16.2275	15.1834	15.7267	13.6489	15.7109	14.5101	16.5785	14.9579	16.0636	14.114	15.5207	13.4419	16.4867	15.0487
A0A034T6A3	Guanylate kinase	A0A034T6A3_9GAMM	TRUE	100	0.340098	15.0096	15.4118	15.2367	15.1986	15.1018	14.9736	14.5511	16.0847	15.2326	14.8799	14.7514	15.8137	15.0587	14.7634	14.5155	14.8998	14.6219	14.9359	15.0615	14.7656	14.5858	15.0845	14.1357	15.9088	15.2507	15.1016	14.7741	14.6378	14.4805	15.8778	15.1261	15.0762	14.8043	15.03	14.5929
A0A034T6B1	3-methylitaconate isomerase	A0A034T6B1_9GAMM	FALSE	94.1	0.588498	12.0956	12.3926	10.5251	10.994	11.2498	NaN	12.3551	13.307	12.0725	11.0094	12.4178	11.1111	12.1391	12.4661	11.9053	11.7267	12.7118	11.5363	12.2947	13.106	12.7627	13.5825	NaN	11.674	12.0904	12.3531	12.5094	13.7813	12.8089	12.954	10.8164	12.4936	11.8434	10.7584	11.3105
A0A034T6C1	Glycogen synthase	A0A034T6C1_9GAMM	TRUE	35.3	0.535228	11.4346	NaN	11.5657	NaN	10.728	NaN	12.0393	NaN	NaN	NaN	10.6213	NaN	11.6082	NaN	NaN	NaN	11.5837	NaN	NaN	NaN	NaN	NaN	11.8245	NaN	11.0949	NaN	11.1883	NaN	NaN	NaN	12.8882	NaN	10.7154	NaN	11.3577
A0A034T6C5	Vibrioferrin amide bond forming protein PvsB	A0A034T6C5_9GAMM	FALSE	79.4	0.49147	13.2254	13.4538	14.1259	13.1532	11.7222	13.5398	11.9466	13.6635	12.0361	14.1626	NaN	14.0335	12.6976	13.2609	NaN	13.6936	NaN	13.5773	NaN	13.1725	12.1752	12.8295	NaN	14.019	12.8207	14.0935	12.4429	13.2258	NaN	14.6257	12.6576	13.2514	13.0601	13.6451	NaN
A0A034T6C9;A0A411H276	DNA replication and repair protein RecF	A0A034T6C9_9GAMM;A0A411H276_9GAMM	FALSE	79.4	0.306699	13.2208	NaN	13.7329	NaN	13.9756	13.0995	12.6603	NaN	13.5185	12.9641	13.5566	NaN	13.3964	12.3436	13.9254	13.6401	12.3191	13.1177	13.7646	11.6536	13.5031	13.0814	13.2774	13.2001	13.5566	13.3711	13.57	NaN	12.8728	NaN	13.1803	NaN	13.0283	13.4369	13.2165
A0A034T6D1;A0A411H2S6	UPF0270 protein MA13_contig00006-0153;UPF0270 protein EVK84_08520	A0A034T6D1_9GAMM;A0A411H2S6_9GAMM	TRUE	52.9	0.393771	12.9424	NaN	12.8814	NaN	12.1492	NaN	12.9143	NaN	13.809	NaN	13.1088	NaN	13.6659	NaN	12.9831	NaN	13.364	NaN	13.8209	NaN	12.7312	NaN	13.0491	NaN	13.3388	NaN	12.6125	11.0641	13.1821	NaN	13.5105	NaN	11.9173	NaN	12.861
A0A034T6D2;A0A411H6E2	ABC transporter;Iron ABC transporter permease	A0A034T6D2_9GAMM;A0A411H6E2_9GAMM	FALSE	5.9	0.58807	12.8146	13.4532	NaN	NaN	NaN	NaN	NaN	NaN	NaN	NaN	NaN	NaN	NaN	NaN	NaN	NaN	NaN	12.176	NaN	NaN	NaN	NaN	NaN	NaN	NaN	NaN	NaN	NaN	NaN	NaN	NaN	NaN	NaN	NaN	NaN
A0A034T6D4	tRNA modification GTPase MnmE	A0A034T6D4_9GAMM	TRUE	100	0.435204	16.6081	15.2538	16.2336	16.4954	16.6481	17.6491	17.0667	15.2891	16.4032	17.1905	16.5941	16.6592	17.1492	17.501	16.8649	17.523	16.904	16.0506	15.7031	17.1019	16.3328	17.6351	16.6	15.662	15.6692	17.1465	16.4076	17.4512	16.727	15.502	16.2132	16.4238	16.7546	17.4193	16.4502
A0A034T6E5;A0A411H2A7	Phosphate transport system permease protein	A0A034T6E5_9GAMM;A0A411H2A7_9GAMM	FALSE	70.6	0.953696	13.6459	16.4951	12.1629	13.9337	10.3786	14.5334	NaN	14.6836	NaN	14.3653	NaN	14.0689	NaN	14.0601	12.4281	13.4843	NaN	14.9801	NaN	14.9239	11.0633	14.2335	10.8929	14.6779	NaN	14.0135	12.1911	13.9005	NaN	15.0116	NaN	14.8235	12.4925	13.7045	NaN
A0A034T6E8	ATP synthase epsilon chain	A0A034T6E8_9GAMM	FALSE	100	0.324886	17.0544	17.596	16.5106	17.5609	16.919	17.4739	17.0097	17.588	16.6401	17.2075	16.8459	18.138	16.4838	17.2985	16.4847	17.4777	16.7975	17.1212	16.4962	17.0098	16.9799	17.3949	16.8415	17.556	16.6459	17.4913	16.8969	16.9937	16.4343	17.6767	16.4248	17.1457	16.6281	17.4815	16.5987
A0A034T6F0	Ferrous iron transport protein B	A0A034T6F0_9GAMM	TRUE	100	0.82393	15.3904	17.6156	15.8588	16.197	14.9085	15.4461	15.3892	16.7936	14.7293	15.502	14.4414	17.6478	14.8756	15.7689	15.4928	14.9202	16.0691	16.0465	14.2622	15.2845	15.1455	15.1588	14.7494	16.4107	14.0836	16.0172	14.6697	14.3561	15.4245	16.4032	14.5005	15.577	14.7208	15.2328	13.5755
A0A034T6F2	N-acetyltransferase GCN5	A0A034T6F2_9GAMM	TRUE	100	0.436515	17.6069	18.4709	18.3266	17.7056	17.9014	16.9987	17.299	16.8838	18.0763	18.2247	18.4124	16.1729	17.6923	17.5239	17.4065	16.3423	16.8805	18.1785	18.6786	18.2669	18.4978	16.429	16.6394	17.3502	18.3319	17.49	17.4974	16.7102	16.9424	17.9394	18.2336	18.162	18.2202	17.2046	17.5439
A0A034T6F3	Holliday junction branch migration complex subunit RuvA	A0A034T6F3_9GAMM	TRUE	100	0.516374	14.5981	15.4172	15.3846	15.2035	14.8582	14.4338	13.5915	15.4909	14.8654	14.6548	14.1857	16.2398	14.9421	15.0997	13.9557	14.2381	13.9828	15.045	15.1455	14.4727	14.2103	14.2549	13.3351	15.8924	14.8826	14.5451	14.3062	13.4598	13.6215	14.9134	14.8876	14.6394	14.5987	14.2461	13.3359
A0A034T6F6	Osmolarity response regulator	A0A034T6F6_9GAMM	FALSE	100	0.113486	18.7399	18.5011	18.8134	18.7472	18.5154	18.8161	18.7341	18.7925	18.6495	19.0637	18.93	18.4734	18.6917	18.6142	18.3313	18.9448	18.7877	18.7304	18.8561	19.0411	18.8069	18.9687	18.663	18.5059	18.7424	18.7938	18.7304	18.6379	18.8738	18.6693	18.7162	18.8565	18.5751	18.9078	18.6737
A0A034T6H6;A0A411GYQ7	Disulfide bond formation protein B	A0A034T6H6_9GAMM;A0A411GYQ7_9GAMM	FALSE	70.6	1.01428	12.5126	NaN	12.6088	12.6194	8.74509	12.7441	9.66578	NaN	11.9838	12.7949	NaN	13.1466	NaN	14.4644	NaN	14.8164	10.8873	15.1566	12.0482	14.7035	11.7669	14.8663	12.1064	14.4385	9.98633	14.4737	NaN	10.624	NaN	NaN	NaN	NaN	10.2236	14.6274	10.8056
A0A034T6I1	Response regulator	A0A034T6I1_9GAMM	FALSE	100	0.476679	15.5101	15.8485	16.2962	15.4654	14.935	16.2604	15.3377	14.8233	15.1169	16.4575	15.8355	13.5494	14.9691	15.4253	14.9984	16.0101	15.0692	16.7022	16.4903	16.6868	16.208	16.5612	15.4519	15.4287	15.5201	14.9514	14.9469	15.7438	15.1517	14.5654	15.1936	15.1123	15.1101	15.7803	15.3424
A0A034T6I9	MltA-interacting protein MipA	A0A034T6I9_9GAMM	TRUE	82.4	0.782033	12.5578	NaN	NaN	13.2202	NaN	11.9059	13.6987	11.6613	8.93204	12.8289	11.0632	12.5019	NaN	12.9042	12.8672	11.4622	14.7433	10.9662	10.2707	NaN	11.725	12.8541	13.9122	13.4441	NaN	12.5421	12.8434	11.1379	14.2644	13.3797	13.7327	11.8876	13.7103	12.7538	14.4063
A0A034T6J0;A0A411H396	Para-aminobenzoate synthase, amidotransferase component;Aminodeoxychorismate synthase component II	A0A034T6J0_9GAMM;A0A411H396_9GAMM	TRUE	94.1	0.396456	14.8395	15.1783	14.5908	14.2323	15.2535	15.4789	15.6549	NaN	14.3102	14.181	15.3155	NaN	14.3387	14.1463	15.1065	15.1206	15.2358	15.1465	14.6287	14.7808	14.855	15.2163	15.3193	14.3095	14.1828	12.8383	14.7661	16.179	14.8179	14.861	14.0842	15.1229	15.1937	15.1072	15.3128
A0A034T6J2	DUF1315 family protein	A0A034T6J2_9GAMM	FALSE	88.2	0.767642	12.695	12.0746	13.4078	14.0819	13.3508	13.9773	11.7514	13.5614	12.964	12.3575	11.4547	12.4973	13.7711	13.2088	NaN	13.1509	11.7342	13.6645	12.6912	13.5409	12.3941	13.4341	NaN	13.2443	12.8968	12.9265	11.5789	10.5904	NaN	NaN	11.0846	11.8889	10.8749	11.6331	15.0625
A0A034T6J8;A0A411H3L8	Nicotinamide riboside transporter PnuC	A0A034T6J8_9GAMM;A0A411H3L8_9GAMM	TRUE	100	0.742307	15.3217	17.0589	14.6798	16.7104	14.652	15.8915	15.2006	17.3039	14.6497	16.329	14.8072	16.7422	14.5826	15.9651	15.1082	15.726	13.8935	16.0274	14.4119	16.2531	14.2306	15.4834	15.0607	16.7198	13.8893	16.8202	14.346	15.0536	14.4112	15.1681	14.4693	15.7589	14.3194	15.6224	13.592
A0A034T6J9	DNA topoisomerase 1	A0A034T6J9_9GAMM	FALSE	100	0.319824	17.0095	17.2632	16.5603	17.463	16.4998	17.5751	16.7213	17.2597	16.4885	17.687	16.4781	17.3459	16.5749	17.4133	16.4941	17.5466	16.5128	17.3631	16.543	17.6776	16.7078	17.8127	16.8204	17.0133	16.3598	17.3849	16.5808	17.3166	16.516	17.1174	16.7012	17.43	16.762	17.6089	16.7249
A0A034T6K0	Exodeoxyribonuclease III	A0A034T6K0_9GAMM	TRUE	100	0.71584	14.977	16.1648	17.081	14.8603	15.7911	13.9772	14.3878	15.7301	15.9394	15.1357	15.4917	15.501	16.2323	14.5904	14.9771	11.1398	13.1588	16.483	16.743	15.6363	15.5814	13.7476	14.3692	16.165	16.4233	14.7368	15.8079	13.8026	14.0717	15.0024	15.8194	13.9245	15.4483	11.625	13.6708
A0A034T6K5	PTS system mannose/fructose/sorbose family, IID component	A0A034T6K5_9GAMM	FALSE	100	0.755818	18.0663	19.8241	16.9398	19.7936	17.7683	19.1363	16.8485	19.7277	15.6138	19.4873	15.9652	19.6148	16.1272	19.3529	17.7441	19.0896	17.1118	19.3139	15.6556	19.3416	16.4697	19.1256	17.5255	19.304	15.4426	19.6664	17.2316	19.0385	17.2448	19.6185	15.8348	19.4891	17.072	19.3446	17.392
A0A034T6L4	DNA-binding protein	A0A034T6L4_9GAMM	FALSE	100	0.312869	15.001	15.4008	14.7472	15.3173	15.4653	15.3	15.0617	15.7317	14.6214	14.6936	14.6414	16.0008	14.1801	15.3884	15.2933	14.5954	14.9882	14.6346	14.2007	14.6626	14.2068	14.7202	15.1387	15.5291	14.5277	15.2843	15.4045	14.6686	14.7573	15.4784	14.6443	15.1801	15.1576	15.2549	15.1574
A0A034T6L9	Transcriptional regulator KdgR	A0A034T6L9_9GAMM	FALSE	100	0.372564	16.1717	16.6477	16.0658	16.5561	15.7134	16.3919	15.4289	16.0893	15.8069	16.4666	15.9025	16.3735	15.8682	16.4786	15.5764	16.3059	15.2982	17.1688	16.725	17.2229	16.3878	17.1679	15.7173	16.3436	15.8806	16.5188	15.7909	16.4064	15.3397	16.3678	15.9963	16.5437	15.6678	16.2546	15.3665
A0A034T6M2	Peptidyl-prolyl cis-trans isomerase PpiD	A0A034T6M2_9GAMM	FALSE	94.1	0.719718	16.2308	18.0328	14.2821	15.3861	16.1693	16.5853	15.5223	18.2443	14.5498	16.9696	15.8727	17.1032	15.0703	17.0972	16.0414	16.7103	15.8349	16.2286	NaN	NaN	15.4587	17.3291	15.7391	16.847	15.3218	17.2992	15.1575	16.8535	15.7566	17.6692	15.5382	16.9106	15.5934	16.85	15.3606
A0A034T6M6	Fructosamine kinase family protein	A0A034T6M6_9GAMM	FALSE	97.1	0.686714	16.0367	15.1577	16.1809	NaN	15.5625	16.0973	16.2082	15.8706	15.8507	16.2671	16.65	15.0318	15.5471	15.7957	15.8648	15.6003	15.3001	15.3009	17.2227	18.031	17.8528	17.1424	16.9326	15.5919	16.584	16.1958	15.7931	15.9498	16.0321	15.3436	15.7588	15.1035	16.0127	15.675	15.7034
A0A034T6M7	PHP domain protein	A0A034T6M7_9GAMM	TRUE	100	0.419386	14.1389	14.4736	14.7077	14.275	14.9672	13.0615	13.9723	14.7746	15.0767	12.8976	14.3207	14.4564	14.7747	14.2974	15.1998	12.7994	13.896	14.0671	14.5301	12.8404	14.4695	14.5133	13.8625	14.0186	14.6809	13.484	15.0526	13.7949	14.19	14.3919	14.8761	13.9898	14.6095	11.5112	13.8903
A0A034T6N0	Trigger factor	A0A034T6N0_9GAMM	TRUE	100	0.448471	19.9894	20.9317	19.9294	20.5763	20.1355	19.1273	18.7131	20.8722	20.1509	20.1806	19.855	21.174	20.3325	20.6279	20.0867	19.1762	18.8239	20.6013	20.303	20.2037	19.8171	19.2905	18.5999	20.8329	20.1806	20.5805	20.2434	19.1244	19.0332	20.9639	20.1495	20.5649	19.9364	19.5103	19.0121
A0A034T6N4	Xaa-Pro aminopeptidase	A0A034T6N4_9GAMM	FALSE	100	0.259179	15.7692	15.5291	14.8176	15.562	15.2124	15.6055	15.481	16.3412	15.3551	16.1827	15.7269	15.939	15.2562	16.3382	15.4614	16.3374	15.8524	15.8924	15.4288	16.1013	15.7112	16.2474	15.7372	16.0164	15.3552	16.2123	15.7339	16.1362	15.8364	16.0577	15.2035	16.1191	15.5553	16.2004	15.6089
A0A034T6N6;A0A411H7X7	Adenosylcobinamide-GDP ribazoletransferase (Fragment);Adenosylcobinamide-GDP ribazoletransferase	A0A034T6N6_9GAMM;A0A411H7X7_9GAMM	TRUE	79.4	0.427045	15.2257	15.4207	13.9568	15.9002	13.8456	16.2508	13.8177	15.2877	NaN	15.2286	NaN	15.58	NaN	15.6728	16.0958	15.3666	14.7967	15.203	NaN	15.1176	13.6106	16.0009	15.9162	15.3463	NaN	15.8237	NaN	15.9457	14.676	15.489	NaN	15.6901	14.4672	15.7918	14.7956
A0A034T6P1	Aminotransferase	A0A034T6P1_9GAMM	FALSE	38.2	0.674411	15.6099	NaN	NaN	NaN	NaN	NaN	NaN	NaN	NaN	NaN	NaN	17.0217	14.7083	15.3386	15.96	15.7111	16.6869	11.9891	NaN	NaN	NaN	NaN	NaN	17.2814	16.1552	16.5651	14.31	16.4144	14.7871	NaN	NaN	NaN	NaN	NaN	NaN
A0A034T6Q8;A0A411H393	Guanine deaminase	A0A034T6Q8_9GAMM;A0A411H393_9GAMM	TRUE	100	0.619038	15.9896	15.0587	14.7282	17.1204	16.1683	17.3652	16.5693	15.1407	15.162	16.2023	15.6269	15.4892	15.07	17.0977	16.0964	17.392	16.674	15.1146	14.9658	15.8726	15.5751	17.0406	16.1183	15.1307	15.0285	17.302	16.7303	17.3532	17.1126	14.8321	14.739	16.5001	15.3709	16.4772	15.4222
A0A034T6U4;A0A411H3V9	Cell division protein FtsB	A0A034T6U4_9GAMM;A0A411H3V9_9GAMM	FALSE	76.5	0.373982	13.8971	NaN	14.5308	14.3483	13.7387	15.0304	14.1858	NaN	NaN	NaN	14.1234	NaN	NaN	13.6891	14.5572	13.7552	14.6048	13.8758	13.8893	13.7961	14.366	12.5502	14.3673	NaN	14.0298	13.1877	13.2138	NaN	13.2488	13.7083	13.5635	13.3009	13.9252	13.4935	14.245
A0A034T6U6	Lipoprotein	A0A034T6U6_9GAMM	TRUE	100	0.475794	17.3847	18.0048	16.8636	17.6126	16.5117	18.324	17.1063	17.3521	16.2496	18.09	17.6544	17.8076	16.8172	17.9239	16.2028	18.5156	17.7716	17.7715	16.2944	17.9272	17.3004	18.4109	16.865	17.5298	16.2914	17.5626	16.6752	18.6288	17.5052	17.6513	16.2708	17.6795	16.4457	18.2829	17.1784
A0A034T6U9	DNA-binding protein Fis	A0A034T6U9_9GAMM	TRUE	97.1	1.2372	14.9777	16.7206	13.6586	16.3714	15.9126	14.2937	11.0496	17.4448	16.0944	14.7653	13.8903	18.5669	16.9394	15.1579	12.5342	NaN	14.7132	14.909	14.2459	14.2059	12.5638	13.9669	11.819	16.539	15.8638	16.1032	15.9199	13.5794	12.2867	16.7546	15.7473	16.5997	15.8092	15.1626	14.0756
A0A034T6V1;A0A411GZT9	C4-dicarboxylate transporter	A0A034T6V1_9GAMM;A0A411GZT9_9GAMM	FALSE	47.1	0.674524	14.4458	NaN	NaN	15.4676	NaN	15.327	NaN	13.9516	NaN	15.4085	NaN	14.0742	NaN	16.2245	NaN	16.2191	NaN	NaN	NaN	10.1176	NaN	14.8016	13.1352	NaN	NaN	15.4646	NaN	14.7894	NaN	15.268	NaN	14.6935	NaN	14.9736	11.2173
A0A034T6V2	Biotin carboxylase	A0A034T6V2_9GAMM	FALSE	100	0.224592	19.0094	19.155	18.6716	19.4072	18.8885	18.9931	18.5127	19.4031	19.0038	19.3365	18.6584	19.5479	19.0508	19.4351	18.6608	19.0836	18.474	19.2416	18.8498	19.2426	18.6875	19.1412	18.6627	19.1604	18.8269	19.4251	18.8324	18.9479	18.452	19.4612	19.0891	19.5033	18.8723	19.1669	18.4733
A0A034T6V5;A0A411H3W9	Acid stress chaperone HdeB	A0A034T6V5_9GAMM;A0A411H3W9_9GAMM	TRUE	100	1.03383	16.9485	18.8365	16.6538	18.612	16.2467	17.5661	14.9659	19.5233	15.7663	19.0141	16.2556	18.6734	16.239	17.368	14.7724	17.2766	15.9254	18.9766	15.8902	17.6985	14.9248	17.4448	14.693	19.6658	16.8661	17.9615	16.5214	16.8364	16.0885	19.1341	15.0818	17.5764	14.4018	17.5925	15.2011
A0A034T6V6	Transcriptional repressor of PutA and PutP / proline dehydrogenase / delta-1-pyrroline-5-carboxylate dehydrogenase (Fragment)	A0A034T6V6_9GAMM	TRUE	97.1	0.504539	15.5602	16.0831	14.2584	16.1371	15.1624	15.8801	14.7313	16.0369	15.0617	16.6042	15.8424	15.9591	15.6075	15.502	15.1979	15.6839	13.4596	16.5718	16.1162	17.2326	16.3187	15.7923	14.9948	15.8262	15.5719	15.7137	15.0974	NaN	14.0818	16.112	15.9328	15.1698	15.117	15.494	15.1362
A0A034T6V7	Alcohol dehydrogenase	A0A034T6V7_9GAMM	TRUE	100	0.246506	16.2141	16.7455	16.5613	16.4941	16.0043	16.2722	15.7707	16.6524	16.4959	16.4454	16.4141	16.2217	16.6632	16.2308	15.805	16.0977	15.6964	16.6096	16.7582	16.4624	15.9192	16.2289	15.5807	15.9463	16.557	15.8895	15.8938	16.0382	15.9316	16.7373	16.4976	16.349	15.7199	16.1669	15.4232
A0A034T6W0;A0A411H3W1	Inner membrane transport protein YbaT;Amino acid permease	A0A034T6W0_9GAMM;A0A411H3W1_9GAMM	TRUE	38.2	0.671083	14.2161	15.1231	14.2222	11.7583	NaN	NaN	NaN	16.0034	NaN	15.3073	NaN	14.8144	NaN	11.6654	NaN	NaN	NaN	15.3007	NaN	14.6875	NaN	NaN	NaN	14.7508	NaN	14.351	NaN	NaN	NaN	14.2281	NaN	12.5968	NaN	NaN	NaN
A0A034T6W8	Superoxide dismutase	A0A034T6W8_9GAMM	TRUE	100	0.512024	20.9583	20.1381	20.1246	21.6323	20.7733	22.0503	20.743	20.6754	20.598	21.6447	20.747	21.6573	19.8598	21.4958	19.605	22.2214	20.9176	21.7284	21.259	21.6829	21.127	22.3023	21.0233	21.5615	20.5262	21.4051	20.5796	20.4172	21.0711	20.4215	20.0248	19.7178	19.9507	22.0068	20.8948
A0A034T6X6	L-seryl-tRNA(Sec) selenium transferase	A0A034T6X6_9GAMM	FALSE	100	0.312927	17.1733	17.7729	17.0203	17.7335	16.7991	17.6756	16.6081	17.6885	17.3126	16.4107	17.632	16.745	17.1671	16.5472	17.379	17.0495	16.9386	17.2994	16.8813	17.4093	17.1538	17.6313	16.6992	17.2778	16.7225	17.8592	16.8661	17.761	16.5635	17.0468	16.927	17.9052	16.6248	17.8179	16.9681
A0A034T6X7	Endonuclease III	A0A034T6X7_9GAMM	TRUE	97.1	0.400233	13.9999	13.8932	13.3155	13.8661	14.3277	15.0668	14.8775	14.1184	13.9453	14.0646	14.0861	13.2481	13.1926	13.6664	14.2481	14.6023	14.4635	13.8453	13.7906	13.8542	13.8225	14.8376	14.704	13.0211	13.308	13.3524	13.5683	14.5924	14.2995	NaN	13.7724	12.9702	14.1003	14.9694	14.2052
A0A034T6X8	30S ribosomal protein S16	A0A034T6X8_9GAMM	FALSE	100	0.916876	18.1591	15.4572	19.8976	16.3305	20.3328	17.0755	19.6728	16.7309	19.8842	16.0228	20.0067	16.237	19.3428	16.3607	20.2434	17.3396	20.1332	16.0004	19.7607	16.5596	19.7912	16.1587	19.9035	15.8806	20.0474	16.4482	20.7397	15.6832	20.3184	15.5546	19.7226	15.8173	20.4281	17.5479	19.981
A0A034T6Y1	Glycerol-3-phosphate dehydrogenase	A0A034T6Y1_9GAMM	FALSE	70.6	0.594879	15.8454	NaN	NaN	16.9887	NaN	15.7915	NaN	15.1639	17.3684	15.2631	14.756	15.1307	NaN	16.857	NaN	NaN	15.4185	15.0816	NaN	NaN	16.0963	16.2408	15.6806	16.0409	14.3397	16.9586	13.5649	16.737	NaN	16.5955	16.1924	17.0678	15.2264	16.2681	15.4619
A0A034T6Y2;A0A411H3Y6	DUF481 domain-containing protein	A0A034T6Y2_9GAMM;A0A411H3Y6_9GAMM	TRUE	100	0.953607	15.5982	14.7828	15.4571	15.5567	16.8918	15.0026	17.7203	15.3878	15.729	14.0751	15.8469	15.7018	16.2527	15.252	17.5657	14.3999	17.875	12.7812	14.1636	14.0973	15.3939	13.8862	17.5355	14.5637	15.2892	15.6264	16.8496	14.2463	17.8776	14.9773	16.0433	15.2708	16.6097	14.0752	17.5541
A0A034T6Y5	Regulator of ribonuclease activity B	A0A034T6Y5_9GAMM	TRUE	100	0.272416	15.3247	15.9919	15.5925	15.0841	14.9244	15.1003	15.163	15.886	15.3938	15.6212	15.7039	15.968	15.4517	14.9124	14.9363	14.9436	15.2039	15.3456	15.9116	15.4829	15.1216	15.022	14.9996	16.0155	15.3385	15.3128	15.4005	14.9058	15.305	15.8742	15.4386	14.8726	15.0644	14.6473	15.1046
A0A034T6Z2	3-hydroxy acid dehydrogenase	A0A034T6Z2_9GAMM	TRUE	100	0.261396	18.7506	19.5892	19.2279	18.8631	18.53	18.5743	18.1225	19.1089	18.7622	18.9625	18.8397	18.7517	18.7018	18.9874	18.3472	18.5698	18.3282	19.0046	18.9762	18.967	18.7515	18.7084	18.0112	19.1112	19.2243	19.0414	18.8163	18.8715	18.4258	19.3828	18.672	18.761	18.2417	18.4299	17.8565
A0A034T6Z4	Outer membrane protein assembly factor BamD	A0A034T6Z4_9GAMM	TRUE	100	0.305006	18.939	19.6232	19.1309	19.2524	19.0088	18.9089	18.2854	19.9118	18.9554	19.1318	18.7368	19.7081	18.8269	18.9678	18.9526	18.4816	19.2221	19.2445	18.585	18.9299	17.9031	18.3026	18.5535	19.377	19.0496	19.1699	19.0053	18.6287	18.6356	19.5851	18.6777	19.0696	18.4848	18.6928	18.927
A0A034T6Z5	Valine--tRNA ligase	A0A034T6Z5_9GAMM	FALSE	82.4	0.787137	15.593	17.2836	13.9284	15.3849	14.1992	15.373	13.8783	14.6239	15.0294	16.9909	14.9113	17.418	15.2082	17.198	15.4127	17.0929	15.1798	NaN	NaN	NaN	NaN	NaN	NaN	17.0536	13.8723	16.9623	14.6065	16.961	14.921	16.7446	14.9082	16.9431	14.7603	16.8743	12.8835
A0A034T705	site-specific DNA-methyltransferase (adenine-specific)	A0A034T705_9GAMM	FALSE	50	0.724894	14.4271	15.4704	14.3329	14.8625	14.694	15.1099	14.2687	12.9482	NaN	14.5452	NaN	NaN	NaN	13.6258	16.4574	14.8059	NaN	14.3992	NaN	13.3269	NaN	NaN	NaN	14.0319	NaN	14.0006	14.4359	NaN	NaN	NaN	NaN	NaN	NaN	13.9459	NaN
A0A034T706	Protein YdgH	A0A034T706_9GAMM	TRUE	100	0.340604	18.7644	19.5096	18.7706	19.3201	18.6101	18.8083	18.0313	19.236	18.418	19.3743	18.9027	19.1527	18.7416	19.2258	18.3197	18.6334	18.027	19.6661	18.7275	19.3127	18.6282	18.7284	17.675	18.9636	18.7162	19.2834	18.6026	18.7197	18.1202	19.2697	18.3959	19.482	18.0464	18.7092	17.8621
A0A034T709	Catalase-peroxidase	A0A034T709_9GAMM	TRUE	100	0.624943	20.0675	20.8317	19.5097	21.0246	19.6778	19.4177	18.4596	21.1443	20.2497	21.3431	20.0049	21.0845	20.2233	20.7135	19.4799	18.8445	17.799	21.5989	20.5951	21.3911	20.3398	19.3752	18.3141	21.3747	20.1622	20.8583	19.7563	18.9352	18.3097	21.4611	20.763	21.0636	20.17	19.3511	18.668
A0A034T710	Nitrate reductase Z subunit alpha	A0A034T710_9GAMM	TRUE	14.7	0.698039	11.9099	NaN	NaN	NaN	NaN	NaN	NaN	NaN	NaN	NaN	NaN	NaN	NaN	10.201	NaN	NaN	11.4048	NaN	NaN	NaN	NaN	NaN	NaN	NaN	NaN	NaN	12.7274	NaN	11.9658	NaN	NaN	NaN	13.2505	NaN	NaN
A0A034T711	M48 family peptidase	A0A034T711_9GAMM	FALSE	38.2	0.833252	13.2702	NaN	13.8049	11.5936	13.4297	NaN	13.7314	NaN	NaN	NaN	2.53747	NaN	NaN	NaN	NaN	NaN	NaN	14.3652	13.5383	15.763	14.7706	NaN	14.1489	NaN	15.7057	NaN	13.5524	NaN	15.5711	NaN	NaN	NaN	NaN	NaN	NaN
A0A034T714;A0A411H1Q8	Opacity type porin;Porin family protein	A0A034T714_9GAMM;A0A411H1Q8_9GAMM	TRUE	100	1.5187	17.8468	10.2736	19.3114	16.0019	21.1213	14.8664	21.4914	17.2853	19.1196	14.6409	18.6109	16.3885	20.0263	15.1133	22.3696	15.2224	20.5131	15.2651	18.2654	16.5066	20.0216	14.436	22.3743	16.1551	18.2325	16.9466	20.0339	14.2276	21.1539	15.9726	20.0425	16.8518	21.2531	14.5521	22.1456
A0A034T715;A0A411GYU6	HTH-type transcriptional repressor NanR	A0A034T715_9GAMM;A0A411GYU6_9GAMM	FALSE	100	0.338947	14.4327	14.9964	14.637	15.1852	14.6257	14.9247	14.0027	14.0458	14.4048	15.0129	14.2968	14.7647	13.2859	15.2945	13.6018	14.7264	12.9561	14.7966	14.4657	14.9507	14.6018	14.8307	13.9519	14.6461	14.4475	15.1748	14.3732	13.9438	13.9097	14.4897	14.0305	14.1385	14.1628	14.9437	14.0915
A0A034T721;A0A034T8M9	Type VI secretion ATPase, ClpV1 family protein (Fragment);Clp ATPase (Fragment)	A0A034T721_9GAMM;A0A034T8M9_9GAMM	FALSE	50	0.248553	15.7725	NaN	15.6315	NaN	15.9116	NaN	15.4685	NaN	15.9388	NaN	15.9499	NaN	15.9021	NaN	15.3231	NaN	16.1738	NaN	15.1394	NaN	15.9073	NaN	15.6436	NaN	16.0877	NaN	15.8439	NaN	16.0108	NaN	15.8231	NaN	14.9239	NaN	16.4529
A0A034T726	Type VI secretion system protein ImpL	A0A034T726_9GAMM	FALSE	97.1	0.536296	19.7751	19.3674	19.3772	20.3686	21.445	18.6455	20.1217	19.3485	20.2925	18.776	20.2613	20.0918	21.1211	20.0995	20.7398	19.3291	20.364	19.206	19.6921	18.926	20.0979	19.0599	19.8956	19.7117	20.2364	19.3139	20.734	19.3775	19.8192	18.6316	19.8916	19.4062	19.8244	NaN	19.0068
A0A034T734	Ribosome-binding ATPase YchF	A0A034T734_9GAMM	TRUE	100	0.227121	17.7912	18.4622	18.0717	17.979	17.6385	17.6452	17.1978	18.2984	17.8584	17.8918	17.6297	18.3101	18.2148	18.1042	17.7402	17.832	17.4735	18.0005	17.7957	17.8346	17.4713	17.688	16.9955	18.0068	17.6787	17.8154	17.5399	17.4815	17.2196	18.1922	17.9578	18.0382	17.7189	17.7143	17.403
A0A034T740;A0A411H1S4	Maltose/maltodextrin ABC transporter permease MalG;Maltose ABC transporter permease MalG	A0A034T740_9GAMM;A0A411H1S4_9GAMM	FALSE	20.6	0.600374	14.624	14.1778	NaN	NaN	NaN	NaN	NaN	15.9859	NaN	NaN	NaN	14.9476	NaN	14.3678	NaN	NaN	NaN	13.8989	NaN	NaN	NaN	NaN	NaN	14.3744	NaN	14.6158	NaN	NaN	NaN	NaN	NaN	NaN	NaN	NaN	NaN
A0A034T741	Type I site-specific deoxyribonuclease, HsdR family	A0A034T741_9GAMM	FALSE	55.9	0.846852	14.0277	NaN	13.8749	11.1603	NaN	NaN	NaN	NaN	14.9871	11.2333	14.2502	12.1287	16.1273	12.4539	15.8296	14.8421	16.0989	NaN	13.9592	NaN	NaN	NaN	12.9931	14.2791	NaN	NaN	NaN	NaN	NaN	14.6642	15.126	14.7583	NaN	13.8402	13.9196
A0A034T745;A0A411H047	DNA-binding transcriptional regulator DsdC	A0A034T745_9GAMM;A0A411H047_9GAMM	TRUE	44.1	1.48039	11.9674	NaN	13.8071	NaN	11.047	NaN	11.0075	NaN	10.7018	9.62131	NaN	NaN	10.5467	NaN	9.95879	NaN	NaN	10.34	15.5048	NaN	NaN	NaN	13.1976	NaN	13.2865	NaN	NaN	NaN	12.846	NaN	12.6578	NaN	12.2763	NaN	12.7125
A0A034T751	4-diphosphocytidyl-2-C-methyl-D-erythritol kinase	A0A034T751_9GAMM	FALSE	82.4	0.519718	13.9138	NaN	14.7224	NaN	13.3146	15.5708	14.6292	12.6573	14.7994	13.8243	14.1059	NaN	14.4186	13.8008	13.3158	13.5166	NaN	13.4354	14.5301	13.8803	14.7167	NaN	13.7774	13.6332	14.2399	13.5506	13.9092	12.9818	13.0981	13.4029	14.5818	13.1877	14.4096	NaN	13.5753
A0A034T761	Cobalt-precorrin-8x methylmutase	A0A034T761_9GAMM	TRUE	97.1	0.580475	15.4924	15.8677	17.0765	15.702	16.4419	15.5657	15.1245	14.2203	16.3614	15.5661	16.5068	15.36	14.7787	15.8461	15.4021	15.2833	14.4034	16.6238	16.9435	15.566	16.1334	15.4138	14.9351	15.8326	16.6047	15.0954	15.9323	14.1544	14.7368	14.3676	15.1048	NaN	15.3139	14.4964	14.4875
A0A034T763	oxoglutarate dehydrogenase (succinyl-transferring)	A0A034T763_9GAMM	FALSE	100	0.365509	18.6977	18.1681	18.4057	18.6617	17.7314	19.4575	18.5628	19.0224	18.6787	19.3867	18.0525	18.4696	18.679	19.0191	18.103	19.5677	18.3761	19.3232	18.5571	19.3836	18.4469	19.4985	18.5952	18.9048	18.3654	19.0057	17.8777	19.5732	18.4294	18.784	18.7036	18.5089	17.6353	19.2516	18.5353
A0A034T768	Protein CbiG	A0A034T768_9GAMM	FALSE	58.8	0.626556	12.8034	NaN	14.3583	NaN	12.6687	12.0687	8.59782	NaN	13.0199	NaN	13.4898	NaN	12.4149	NaN	13.2908	11.0187	14.5505	12.3216	13.8233	NaN	13.6871	NaN	12.9547	13.0051	13.1414	NaN	12.8994	NaN	NaN	NaN	13.0504	12.1855	13.5217	NaN	NaN
A0A034T771;A0A411H4P0	Acyl-homoserine-lactone synthase	A0A034T771_9GAMM;A0A411H4P0_9GAMM	TRUE	100	0.401502	17.0811	16.6508	16.8043	18.0559	17.4999	17.1184	16.111	17.634	17.5928	17.0481	16.5421	17.2475	18.1088	18.0054	17.3535	16.9965	16.048	16.5983	16.4614	16.9015	16.5571	16.9741	15.8624	17.072	16.5177	17.9587	17.5656	16.7969	16.5504	17.5019	17.7262	17.3761	17.3667	17.399	16.7562
A0A034T776	DUF1722 domain-containing protein	A0A034T776_9GAMM	FALSE	100	0.633951	15.826	14.2232	16.3094	15.7155	16.653	15.2582	15.3705	14.1242	15.7356	15.9185	16.3785	14.1407	15.4785	16.0678	16.3217	15.9548	15.8265	16.6518	17.1633	16.2399	17.69	14.8128	15.1138	15.148	16.1583	14.6796	16.22	14.8193	15.9369	14.5192	16.4817	15.8123	17.0854	16.759	17.316
A0A034T780	Elongation factor	A0A034T780_9GAMM	TRUE	79.4	0.587781	13.433	12.4791	10.7242	NaN	5.58753	15.0357	15.1203	13.6844	14.708	12.8765	14.0588	12.9583	14.4546	NaN	14.4651	NaN	14.7599	13.0518	13.6275	NaN	13.6667	NaN	14.2572	12.6724	13.3301	NaN	14.0937	14.5218	14.3884	11.9322	13.9711	NaN	13.4888	14.439	14.3383
A0A034T781	histidine kinase	A0A034T781_9GAMM	FALSE	100	0.382982	14.0508	13.643	15.1606	14.134	14.7136	14.2539	14.0924	14.5773	14.2523	13.9041	14.0862	13.9114	12.9815	13.4066	14.3502	14.4249	13.2963	14.7776	14.1482	13.6119	14.4053	14.0437	15.0958	13.9484	13.9531	13.6667	14.3681	12.5356	13.6886	13.8487	14.2136	12.7674	14.5303	14.2921	14.6449
A0A034T784;A0A411GYQ6	Metal-binding enzyme;VOC family protein	A0A034T784_9GAMM;A0A411GYQ6_9GAMM	TRUE	100	0.579145	14.7177	16.6279	15.3727	14.445	14.5358	14.2401	13.779	16.1465	15.2728	14.8996	15.0891	15.063	15.4875	14.5226	14.8793	14.1361	14.6301	14.9263	15.1971	14.8195	14.3833	13.6721	14.2786	14.8027	14.5816	14.096	14.4542	14.0867	15.1549	15.6067	14.6341	14.1637	14.1673	13.8668	14.3824
A0A034T788	Sec-independent protein translocase protein TatA	A0A034T788_9GAMM	FALSE	100	0.779685	17.1813	18.6137	16.7353	18.7426	16.7822	18.2413	16.8162	19.2975	15.5683	17.9114	14.7628	18.9679	15.8958	17.5906	16.1908	17.6864	16.5769	18.4784	15.3454	17.8784	15.2741	18.1694	16.9733	19.0842	14.7395	17.9851	16.2778	17.7261	16.8827	18.2161	15.3616	18.2685	16.5967	17.6661	16.8623
A0A034T793	Probable transcriptional regulatory protein EVK84_00250	A0A034T793_9GAMM	TRUE	100	0.239173	16.6586	16.8728	16.8356	17.0299	16.9294	16.3655	16.0743	16.8609	16.6339	16.8742	16.6561	16.9039	17.0616	17.2173	16.7233	16.4092	16.1408	16.7805	16.7351	16.8908	16.6278	16.305	15.6974	16.4474	16.5588	17.2732	16.8667	16.3471	16.1837	16.7763	16.6567	17.2465	16.8482	16.5623	15.9996
A0A034T794;A0A411H1X5	DedA family protein	A0A034T794_9GAMM;A0A411H1X5_9GAMM	TRUE	58.8	1.29927	14.8628	16.1761	NaN	13.3388	NaN	13.896	NaN	18.2223	NaN	13.0976	NaN	13.1472	NaN	13.19	NaN	13.5394	13.2037	15.0216	NaN	15.7865	NaN	16.4428	13.5428	15.7278	NaN	15.2958	NaN	16.4268	13.5612	15.6365	NaN	16.1064	NaN	15.8963	NaN
A0A034T796	N-acetylglucosamine-6P-responsive transcriptional repressor NagC	A0A034T796_9GAMM	TRUE	97.1	0.674824	14.2701	12.8128	14.44	13.6225	14.3388	13.9479	15.8259	14.5793	14.6243	14.4163	14.4097	13.3073	14.3222	13.1507	14.7555	14.0479	15.4449	13.4095	14.6163	12.9254	14.3379	14.3678	16.1055	NaN	13.8711	13.0809	14.1537	14.1946	15.6752	13.7765	14.1199	13.7493	14.5067	14.0762	15.9021
A0A034T7A1	FAD-linked oxidoreductase	A0A034T7A1_9GAMM	TRUE	100	0.35407	14.3508	14.2691	14.6013	14.7956	14.1233	13.4721	13.2084	15.0937	13.9744	15.3546	14.224	14.4249	14.239	14.8593	14.2297	14.1241	13.4869	15.0719	14.3976	15.3356	14.4992	14.3666	13.9508	14.5663	13.7553	14.9764	14.1502	14.2533	13.8442	14.5723	14.6174	14.4477	14.0612	14.4624	14.118
A0A034T7A2;A0A411H1Z1	Gluconokinase	A0A034T7A2_9GAMM;A0A411H1Z1_9GAMM	TRUE	58.8	0.652635	11.6198	NaN	12.5926	10.8529	13.474	11.7432	11.7549	NaN	11.8378	9.65747	11.8654	NaN	10.4701	11.3776	NaN	NaN	NaN	NaN	11.6625	NaN	11.3298	NaN	NaN	NaN	11.7003	10.2637	12.9136	NaN	11.8001	NaN	11.3018	NaN	12.512	11.4302	11.8554
A0A034T7A7;A0A411H1Y2	DNA helicase	A0A034T7A7_9GAMM;A0A411H1Y2_9GAMM	TRUE	100	0.458286	12.9777	13.2851	13.5469	13.6415	14.0185	12.6886	12.3125	13.5636	14.032	13.3182	12.2006	12.688	14.0858	13.2526	13.4863	12.9352	12.0833	12.7456	12.4356	12.4533	11.7213	11.9859	12.5503	13.6174	13.3178	13.0975	13.877	12.2068	12.4378	12.0289	13.7521	12.9516	13.7094	12.8653	12.3488
A0A034T7A8;A0A411GYM9	DinG family ATP-dependent helicase YoaA;ATP-dependent DNA helicase	A0A034T7A8_9GAMM;A0A411GYM9_9GAMM	FALSE	91.2	0.461264	13.0769	14.1108	11.9431	13.3976	12.7215	13.691	11.6764	NaN	12.6392	13.4692	13.4486	NaN	13.8028	13.4735	14.4459	13.4638	NaN	13.1661	13.674	13.6135	12.8947	12.9398	12.3306	12.7467	12.9686	12.7055	12.5254	14.0003	13.1549	13.6897	12.636	13.4392	12.7584	12.2597	11.597
A0A034T7B2;A0A411H217	DNA 3'-5' helicase	A0A034T7B2_9GAMM;A0A411H217_9GAMM	TRUE	100	0.323998	16.4004	17.3964	16.4398	16.2481	16.2615	16.709	16.0954	17.3253	16.4133	16.5364	16.1021	16.3825	16.8669	15.8182	16.0926	16.5688	15.6836	16.8627	16.6532	16.5673	16.3668	16.1009	16.1166	17.1441	16.2474	16.2496	16.4976	16.4151	15.6278	16.9946	16.7158	15.9921	16.1191	16.1461	15.8579
A0A034T7B4;A0A411GYL3	UPF0260 protein MA13_contig00010-0104;UPF0260 protein EVK84_00105	A0A034T7B4_9GAMM;A0A411GYL3_9GAMM	FALSE	76.5	0.443996	14.9618	NaN	NaN	NaN	15.4004	15.0735	14.5903	15.4807	16.2926	15.9314	15.4395	NaN	15.6721	15.2143	15.687	15.4339	14.3963	13.9063	14.2105	NaN	14.9761	NaN	14.2793	NaN	14.3378	NaN	15.3838	14.6545	14.3683	14.4382	14.8195	14.6176	15.0611	14.5561	14.7855
A0A034T7C1	Protein HemX	A0A034T7C1_9GAMM	FALSE	100	0.562528	17.6365	18.8118	16.8283	18.2463	16.8185	18.1078	17.1437	19.076	17.0282	18.2233	17.5469	19.1117	16.9306	18.1102	16.9055	18.2063	16.8053	17.9126	16.5261	17.9232	16.9824	18.0693	16.858	18.4756	17.0281	18.2534	17.0911	18.1744	16.8631	18.8114	16.5725	18.3099	17.0084	18.0976	16.7826
A0A034T7C4;A0A411H208	TDP-N-acetylfucosamine:lipid II N-acetylfucosaminyltransferase	A0A034T7C4_9GAMM;A0A411H208_9GAMM	FALSE	97.1	0.413485	13.5932	14.2774	12.5527	13.3311	13.5852	13.6103	14.2113	14.6212	13.2261	13.8759	13.9138	13.9699	13.244	14.0173	14.1416	13.7519	14.3265	13.2308	13.0338	13.4012	13.1904	13.4925	14.4758	12.994	11.91	13.4136	13.4875	13.6138	14.8331	13.234	13.199	NaN	13.3634	13.5445	13.5009
A0A034T7C8;A0A411H6S8	Bactoprenol glucosyl transferase;Glycosyltransferase	A0A034T7C8_9GAMM;A0A411H6S8_9GAMM	TRUE	100	0.611154	15.7168	17.3087	16.428	16.7757	15.1918	16.3022	14.5722	16.5613	15.243	16.3508	14.9718	16.0587	14.7694	16.438	14.9851	15.6534	14.1009	17.1591	15.4332	16.8526	15.2622	16.1537	14.6638	16.7237	15.3526	16.4015	14.4727	15.6775	13.9609	17.0826	15.6653	16.5624	14.7698	15.9547	14.5116
A0A034T7D4;A0A411H7Z1	Protease 4	A0A034T7D4_9GAMM;A0A411H7Z1_9GAMM	FALSE	100	0.508447	15.3194	15.7496	15.2498	16.1026	15.0269	15.5487	14.7075	16.2438	14.2557	16.1291	14.6678	16.6014	14.8577	16.3949	15.2378	15.6212	14.6087	16.3078	14.2331	16.1127	14.5643	15.6875	15.0224	15.9865	14.2118	16.2716	14.5359	15.4196	14.4188	16.18	13.8471	16.0095	14.7725	15.5621	14.7133
A0A034T7D8;A0A411H7S3	DUF1496 domain-containing protein	A0A034T7D8_9GAMM;A0A411H7S3_9GAMM	TRUE	52.9	0.734603	14.6023	16.0538	NaN	14.0667	NaN	13.0252	NaN	16.508	NaN	13.9518	NaN	15.212	NaN	15.1254	NaN	14.1907	NaN	14.5551	NaN	15.4368	13.2498	14.3502	NaN	15.6198	NaN	15.6714	NaN	13.3197	NaN	15.5155	NaN	13.6137	NaN	13.3751	NaN
A0A034T7E0	Cystathionine gamma-lyase	A0A034T7E0_9GAMM	TRUE	70.6	0.913894	17.8872	NaN	NaN	NaN	NaN	NaN	NaN	19.3447	17.89	17.8961	17.7639	18.6621	19.1367	17.2903	16.0203	17.7774	17.1085	18.8931	NaN	NaN	NaN	NaN	17.401	20.049	20.2459	17.197	16.938	18.2645	16.9543	19.5442	18.7937	16.1309	15.4185	17.8986	16.6749
A0A034T7E2	Branched-chain-amino-acid aminotransferase	A0A034T7E2_9GAMM	TRUE	100	0.746523	15.611	17.4497	16.4193	15.2848	14.6294	14.7362	14.394	17.3014	16.8968	15.7481	15.5438	16.4919	16.9172	15.4032	15.2707	14.6105	14.4823	17.1787	17.01	15.6794	15.1373	14.9098	14.193	16.7502	16.5981	15.5566	15.1669	14.604	14.7909	17.194	16.5351	15.2212	14.7941	14.2316	13.6429
A0A034T7E7;A0A411H7N6	Thymidine kinase	A0A034T7E7_9GAMM;A0A411H7N6_9GAMM	FALSE	23.5	0.334224	12.2091	NaN	12.6122	NaN	11.5835	NaN	NaN	NaN	12.5907	NaN	NaN	NaN	12.8883	NaN	NaN	NaN	NaN	NaN	11.8026	NaN	NaN	NaN	NaN	NaN	11.5572	NaN	12.2604	NaN	NaN	NaN	NaN	NaN	12.3778	NaN	NaN
A0A034T7E8	L-threonine 3-dehydrogenase	A0A034T7E8_9GAMM	FALSE	100	0.555809	15.6257	12.415	12.3854	12.7734	13.1505	13.3083	12.5749	16.9848	16.6493	17.3357	16.7858	16.1597	16.0894	16.3401	15.7543	16.6113	15.9235	16.8602	16.5313	16.583	16.1537	16.1161	15.1643	16.2364	16.0672	16.2796	15.6736	16.2105	16.1917	16.4521	15.9783	16.0257	15.3479	16.3501	15.8108
A0A034T7F5	Deacetylase	A0A034T7F5_9GAMM	TRUE	100	0.240168	15.6394	14.9313	15.2957	15.6629	15.3633	15.9831	16.0891	15.6697	15.3875	16.0739	15.9394	15.6915	14.9996	15.7583	15.6824	16.0483	16.0606	15.2033	15.1406	15.8525	15.7263	16.0455	16.1526	15.2364	15.0027	15.8006	15.7375	15.587	15.951	15.222	15.1816	15.6988	15.5446	15.9466	16.0726
A0A034T7F9	Family 2 glycosyl transferase	A0A034T7F9_9GAMM	FALSE	100	0.432763	14.6174	15.0827	14.996	15.4001	14.1493	15.8041	14.5004	14.5083	14.4285	15.6951	14.8673	14.3894	14.9093	15.1393	14.4393	15.4269	14.2871	13.2929	14.2937	14.0671	14.3222	15.3149	14.3605	13.4868	13.9493	14.6975	14.0913	15.3582	14.4222	15.3231	14.4977	15.2601	14.654	13.8931	13.6846
A0A034T7G0;A0A411H7T3	BON domain-containing protein	A0A034T7G0_9GAMM;A0A411H7T3_9GAMM	TRUE	100	0.455348	19.188	19.4497	18.1636	19.7871	18.9247	20.0613	19.2571	19.3182	17.9847	20.0691	19.3273	18.8351	17.5863	19.9411	19.1659	19.6552	19.6105	19.5166	18.7462	20.2223	18.8066	20.5316	19.9083	18.5675	18.1886	19.4673	18.8619	19.0762	18.8165	19.4781	17.8377	19.7063	18.9565	19.6008	18.9655
A0A034T7G2	Phosphoenolpyruvate carboxylase	A0A034T7G2_9GAMM	TRUE	100	0.450858	17.3576	18.0611	17.1344	17.8253	16.7417	17.1432	16.14	18.3566	17.1411	17.8607	16.547	18.5457	17.4301	17.7306	16.9586	17.552	16.2855	17.8948	17.0995	17.6206	16.5696	17.2981	16.475	18.3516	17.186	18.1673	17.1917	17.2786	16.4274	18.3982	17.7032	17.8678	17.3015	17.4205	16.4548
A0A034T7G5	Putative protease SohB	A0A034T7G5_9GAMM	FALSE	100	0.270857	14.6784	15.3161	15.3491	14.6993	15.2373	15.205	14.921	14.9019	14.6971	14.5572	14.4112	15.07	14.4788	14.4573	15.0427	14.4892	13.8676	15.2722	14.1126	14.4599	14.6216	14.6494	15.1435	14.8503	14.1995	14.038	14.6358	14.5056	13.9163	14.6653	14.6943	14.3755	15.0281	14.5524	14.6432
A0A034T7G6	D-aminoacyl-tRNA deacylase	A0A034T7G6_9GAMM	FALSE	100	0.209352	14.7521	14.1624	14.6811	15.0534	14.73	15.2182	14.7734	15.2671	14.47	15.2062	14.9771	14.6619	14.2016	14.678	14.372	14.9454	14.7265	14.3969	14.3978	14.7786	14.5288	14.7671	14.5657	14.7055	14.8542	14.913	15.209	14.3129	14.9103	14.9787	14.4741	14.6917	14.6569	15.2065	15.0979
A0A034T7G9	Ribonuclease PH	A0A034T7G9_9GAMM	TRUE	100	0.430882	17.0951	17.7661	17.5217	17.2145	16.9054	16.9941	16.4261	17.7823	17.3243	17.087	16.5585	18.6122	17.2391	17.5133	16.7822	17.4383	16.7674	17.4051	17.0402	17.0447	16.5914	16.9596	15.6966	18.0398	17.2304	17.164	16.2695	16.8016	16.3083	17.837	17.1582	17.1856	16.6656	17.3711	16.5321
A0A034T7H9	Stress response kinase A	A0A034T7H9_9GAMM	FALSE	100	0.281665	16.7568	17.116	16.7713	17.032	17.046	17.1891	16.5928	16.1213	16.683	15.7462	16.7508	15.8191	17.2589	16.9787	17.5629	17.1758	16.3708	16.3253	16.3049	16.862	16.8289	16.8513	16.4791	16.5292	16.1364	16.6731	16.7573	17.2673	16.3411	16.9919	17.0964	16.8634	17.3913	17.0954	16.7208
A0A034T7I1	Putative diaminopropionate ammonia-lyase	A0A034T7I1_9GAMM	TRUE	97.1	0.890941	15.8809	NaN	13.7185	17.4921	16.4588	17.9235	17.1845	15.2334	14.9268	15.9528	15.0206	14.9874	14.6447	18.2218	16.8685	17.8016	16.8744	14.7892	13.9426	16.0961	15.3855	17.4125	16.3773	14.4078	13.4776	17.4435	16.368	18.0504	17.1579	13.9791	13.2741	16.4435	14.5656	16.3832	15.2079
A0A034T7I4	CDP-diacylglycerol--glycerol-3-phosphate 3-phosphatidyltransferase	A0A034T7I4_9GAMM	FALSE	100	0.702845	15.5936	16.0208	15.4373	17.0536	15.6357	17.1907	15.1197	17.2173	14.4665	16.7668	14.5398	16.6895	13.8888	16.182	15.3441	16.2254	14.583	16.6225	13.7575	16.8484	14.1949	17.2371	15.5173	16.4844	14.5081	17.0454	14.954	15.9889	14.9244	15.5262	13.5046	15.7203	14.2724	16.5502	14.1638
A0A034T7I8	Molecular chaperone	A0A034T7I8_9GAMM	TRUE	100	0.394345	17.7458	17.3293	17.4801	18.3543	17.5184	17.9339	16.9602	16.5064	16.7913	18.3401	17.7985	17.9304	16.7474	18.6905	17.738	17.9939	17.258	18.1846	17.7994	18.5869	18.1182	18.0202	16.9453	18.8112	18.2279	18.5618	17.8692	16.5608	17.565	17.9786	17.9259	17.5821	18.0622	18.0629	17.1244
A0A034T7J0	Inner membrane lipoprotein DcrB	A0A034T7J0_9GAMM	TRUE	100	0.92183	18.0646	20.3635	17.7344	19.1296	17.4922	18.5619	16.6161	20.0124	16.3295	19.4177	16.5192	20.1257	16.8902	18.9046	17.6102	18.2048	16.8036	20.0465	16.8855	19.2985	16.863	18.5895	17.1034	19.7542	16.4037	19.0156	16.6428	18.2201	16.6587	20.2315	16.4882	19.275	16.9936	18.4001	16.61
A0A034T7J9	Glycine--tRNA ligase beta subunit	A0A034T7J9_9GAMM	FALSE	100	0.290361	18.4552	18.6849	18.3292	18.8658	18.2614	18.4322	17.6198	18.9717	18.3967	18.8642	18.0181	19.0302	18.8251	19.0512	18.2632	18.6116	17.5953	18.8558	18.1846	18.7575	17.9168	18.6078	17.5952	19.0416	18.3302	19.0508	18.2888	18.3952	17.7538	18.7693	18.6137	18.9155	18.1428	18.6401	17.7981
A0A034T7K5	Aminotransferase classes I and II	A0A034T7K5_9GAMM	TRUE	91.2	0.37168	14.7694	15.3619	14.5174	14.0819	15.4843	14.5318	NaN	16.1482	14.7162	14.9523	14.8232	14.3377	14.9021	14.1976	14.9253	14.6825	14.8936	15.4078	14.7025	15.2395	14.9067	15.0862	14.4744	13.9681	14.3862	14.5177	14.3363	14.6194	NaN	14.9904	14.884	14.9135	14.538	14.3241	NaN
A0A034T7K7	NAD-dependent protein deacylase	A0A034T7K7_9GAMM	FALSE	100	0.305079	16.4645	16.526	16.7277	16.9865	16.3105	16.9221	15.9144	16.2238	16.5639	17.0174	16.2182	17.0497	16.2696	16.8344	15.3856	16.7488	15.6096	17.2381	16.5141	16.9942	16.4203	16.9254	15.9843	17.0602	16.4774	16.9445	16.4083	16.0568	15.7868	16.3836	16.3469	16.1785	15.9773	16.8219	15.9648
A0A034T7L1	Transcription-repair-coupling factor	A0A034T7L1_9GAMM	TRUE	100	0.368031	15.4637	15.7977	15.2466	15.8865	15.1124	16.39	15.4886	14.7983	14.1617	15.8164	14.3258	14.8942	14.9386	15.6153	15.3094	16.4141	15.4164	16.07	15.1879	16.1854	15.2159	16.2186	15.6637	15.6434	14.7018	15.7896	15.0364	16.0721	15.4319	15.4955	15.2704	15.1871	15.2889	16.1479	15.5486
A0A034T7M1;A0A411H5X7	Acetyl-CoA carboxylase, biotin carboxyl carrier protein;Acetyl-CoA carboxylase	A0A034T7M1_9GAMM;A0A411H5X7_9GAMM	TRUE	50	0.452058	15.076	NaN	15.8619	13.9812	14.4777	14.5691	NaN	15.0228	15.3358	NaN	16.1981	NaN	15.7874	NaN	NaN	NaN	15.2302	13.1499	15.4808	NaN	15.485	NaN	NaN	NaN	15.7147	NaN	15.6874	NaN	15.1133	NaN	15.1673	NaN	14.0291	NaN	NaN
A0A034T7M5;A0A411H615	Lipopolysaccharide assembly protein B	A0A034T7M5_9GAMM;A0A411H615_9GAMM	FALSE	100	0.458112	14.813	15.8741	14.3422	15.3903	14.6429	15.5728	14.0973	15.8148	13.5807	15.4546	14.6338	15.2643	14.2263	15.317	14.2735	15.7537	14.4811	15.3981	14.6276	15.298	14.5477	15.4991	13.7391	15.1941	14.0698	15.31	13.7781	15.5682	14.1086	15.5831	14.2454	15.2736	13.6671	15.3935	13.6205
A0A034T7M7	Phosphate ABC transporter ATP-binding protein PstB	A0A034T7M7_9GAMM	TRUE	100	0.306612	15.705	16.0194	16.3872	15.4992	15.3118	15.2999	15.0532	16.6246	16.045	15.6644	15.9389	15.6315	16.1269	15.3264	15.611	15.4336	14.9583	15.9817	16.2106	15.8212	15.9464	15.5757	15.2345	15.9269	16.3033	15.5789	15.6624	15.3935	15.0893	16.3092	16.2726	15.491	15.7782	15.4388	15.0236
A0A034T7N3	Glutamine--fructose-6-phosphate aminotransferase [isomerizing]	A0A034T7N3_9GAMM	FALSE	100	0.401665	16.4916	17.1688	15.8704	17.4949	16.083	16.9159	15.9023	16.8613	16.0467	16.7856	15.6676	17.1895	16.8221	17.2159	15.8217	16.9501	15.4667	16.8664	15.944	16.9708	15.9961	17.0551	15.8469	17.1628	15.6158	17.2075	15.9195	16.7556	15.6763	17.1494	16.4283	17.0968	16.1053	16.8578	15.7974
A0A034T7P8;A0A411H398	Sodium/panthothenate symporter;Sodium/pantothenate symporter	A0A034T7P8_9GAMM;A0A411H398_9GAMM	TRUE	73.5	0.74884	14.3763	NaN	13.5348	14.0425	13.7528	14.1288	15.9021	NaN	16.1108	11.281	15.3848	16.2669	NaN	15.3635	NaN	15.6725	13.1939	14.9322	NaN	14.5905	NaN	15.6403	13.0813	14.9891	13.856	15.5258	13.0991	NaN	NaN	NaN	13.2916	13.1718	14.3025	15.5137	12.7787
A0A034T7Q2;A0A411H710	DUF1883 domain-containing protein	A0A034T7Q2_9GAMM;A0A411H710_9GAMM	FALSE	14.7	0.512006	14.6199	NaN	NaN	13.4523	14.0401	NaN	NaN	NaN	NaN	NaN	NaN	NaN	NaN	15.5136	NaN	NaN	NaN	NaN	NaN	NaN	NaN	NaN	NaN	NaN	NaN	15.2012	14.8922	NaN	NaN	NaN	NaN	NaN	NaN	NaN	NaN
A0A034T7Q4;A0A411H2E3	D-ribose pyranase	A0A034T7Q4_9GAMM;A0A411H2E3_9GAMM	TRUE	100	0.429252	14.9666	15.1272	14.4428	14.3741	14.4712	15.1349	14.5119	15.6701	15.3379	15.192	15.0021	15.4357	15.5384	15.2449	13.741	15.8074	15.1543	15.5213	15.5561	14.7764	14.3725	15.3668	13.7523	15.6862	15.7046	14.6872	14.5498	16.1696	15.9119	14.5599	14.5559	13.8676	13.7911	15.3107	14.54
A0A034T7Q9	Ribokinase	A0A034T7Q9_9GAMM	FALSE	100	0.231392	17.2629	17.3131	17.3035	17.301	16.7066	17.6265	17.0019	17.5814	17.106	17.8786	17.2662	16.7843	17.0838	17.2096	16.679	17.7684	17.1785	17.6557	17.405	17.7061	17.3766	17.8196	16.9349	17.2047	17.1719	17.4128	16.8987	17.6737	17.2137	17.2729	16.9688	17.4299	16.6353	17.4687	16.9018
A0A034T7T1	SIS domain protein	A0A034T7T1_9GAMM	FALSE	41.2	0.597511	14.6045	NaN	12.0839	11.6133	NaN	14.8035	NaN	15.1464	NaN	14.712	NaN	NaN	NaN	NaN	NaN	NaN	NaN	14.1958	NaN	NaN	NaN	15.6089	NaN	13.8535	NaN	NaN	NaN	NaN	NaN	15.0745	16.0716	14.5479	15.8213	15.2643	15.6667
A0A034T7T8	Protein YcjX	A0A034T7T8_9GAMM	TRUE	100	0.350725	15.6615	15.3065	15.7298	15.214	15.594	16.2393	16.431	15.1677	15.8519	15.3436	15.437	14.7658	15.6554	15.4542	16.2036	16.1029	16.278	15.4096	15.7868	14.6865	15.8497	15.9898	16.6637	15.1916	15.3479	15.1803	15.6233	15.8892	16.4571	14.7877	15.9064	15.1862	15.5549	15.8973	16.3095
A0A034T7U1;A0A411H3G1	Lipopolysaccharide export system permease protein LptF	A0A034T7U1_9GAMM;A0A411H3G1_9GAMM	FALSE	100	0.50081	14.9318	15.0354	14.5489	15.7754	14.7228	15.6663	14.5213	16.0842	13.8988	15.7521	13.059	16.2081	13.8608	15.7155	14.5947	15.5621	14.767	15.8274	13.493	15.4826	13.9512	15.4725	15.2926	15.563	14.1452	15.7455	14.2285	15.3016	14.541	15.5005	13.3401	15.5609	14.1968	15.573	14.6947
A0A034T7U3	Murein tripeptide (L-ala-gamma-D-glutamyl-meso-DAP) transporter subunit	A0A034T7U3_9GAMM	TRUE	100	0.455071	15.0222	16.1021	15.6156	14.4824	14.8125	13.7365	14.6631	15.4029	15.165	15.3212	15.7546	14.8334	14.9123	14.664	15.1323	14.0039	14.8405	16.4108	15.787	14.862	15.0127	14.2837	14.5333	15.4266	15.9583	14.1751	15.5585	14.3591	15.4888	15.6768	15.2531	14.784	14.816	14.1136	14.8152
A0A034T7U8	Histidine permease YuiF	A0A034T7U8_9GAMM	TRUE	91.2	0.784943	12.5237	14.6214	11.131	11.8322	11.1243	14.1831	11.1272	14.2512	9.93962	13.8742	NaN	14.3047	9.46206	13.5894	11.3029	13.9294	11.794	14.1835	9.34524	13.7914	11.0217	14.0846	13.0761	13.6811	10.566	13.4082	10.9314	13.598	10.9718	14.0321	NaN	13.5343	NaN	13.809	11.7341
A0A034T7U9	Appr-1-p processing enzyme family protein	A0A034T7U9_9GAMM	FALSE	8.8	0.539492	10.1623	NaN	9.37293	NaN	10.9726	10.1414	NaN	NaN	NaN	NaN	NaN	NaN	NaN	NaN	NaN	NaN	NaN	NaN	NaN	NaN	NaN	NaN	NaN	NaN	NaN	NaN	NaN	NaN	NaN	NaN	NaN	NaN	NaN	NaN	NaN
A0A034T7V0	S-adenosylmethionine synthase	A0A034T7V0_9GAMM	TRUE	100	0.312932	19.2401	19.5362	19.1984	19.7222	19.0474	19.9297	19.1392	19.1345	18.4156	19.418	18.8943	18.9239	18.9864	19.1633	18.82	20.1829	19.4399	19.036	18.6587	19.4774	18.8971	19.8218	18.9609	19.0458	18.9385	19.587	19.2383	19.9316	19.3301	19.0566	18.5362	19.5223	18.8762	19.9971	19.2998
A0A034T7V4	Membrane protein	A0A034T7V4_9GAMM	TRUE	55.9	0.709274	13.4499	14.0229	NaN	NaN	10.6804	NaN	13.021	15.3792	13.1565	NaN	NaN	14.6516	13.83	12.8186	10.2357	NaN	NaN	NaN	NaN	NaN	NaN	13.7657	13.1644	15.0351	13.3179	14.4813	13.6474	NaN	NaN	14.5239	13.6117	13.3128	12.8913	NaN	NaN
A0A034T7V5	D-erythrose-4-phosphate dehydrogenase	A0A034T7V5_9GAMM	TRUE	100	0.377546	15.695	15.7426	15.8929	15.94	15.4971	15.4156	15.1382	16.0268	16.0805	16.3859	16.0926	15.4437	16.3383	16.0988	15.6299	15.3768	14.89	16.677	16.7899	16.2528	15.9384	15.0863	14.4667	15.8864	16.0325	16.0736	15.7554	15.1735	14.6807	15.8837	16.0206	16.0514	15.3008	15.0337	14.5365
A0A034T7V9;A0A411H770	Ion-translocating oxidoreductase complex subunit D	A0A034T7V9_9GAMM;A0A411H770_9GAMM	FALSE	76.5	0.658161	12.9824	14.991	12.1963	13.6147	9.94845	14.03	12.5305	14.1713	NaN	13.7022	NaN	13.9612	NaN	13.4891	13.6183	12.4452	13.3659	13.5457	12.7245	12.1478	NaN	12.1043	14.0812	12.9011	NaN	12.4917	11.0178	12.7391	13.1873	13.7004	NaN	13.2621	11.5747	NaN	NaN
A0A034T7W8	Cell division protein ZapA	A0A034T7W8_9GAMM	FALSE	100	0.333733	16.2669	15.3994	16.7042	16.3136	16.2435	16.1868	16.3436	16.0285	16.8468	16.2775	16.9562	15.6978	16.9846	15.7282	15.2939	15.6565	17.109	15.7688	16.6492	15.9935	16.4075	16.4193	15.7634	16.2528	16.7881	15.7602	16.7402	16.035	16.9398	15.8776	16.4914	15.8122	16.3545	16.3232	16.9289
A0A034T7X2	Aminomethyltransferase	A0A034T7X2_9GAMM	FALSE	100	0.484268	18.2509	19.2287	18.4615	18.5968	17.4557	18.5738	17.7794	18.6926	18.2151	18.8511	18.1654	18.7875	18.0484	19.3554	17.9607	18.7592	18.0473	19.5517	19.0521	19.2704	18.6654	19.0392	17.9874	17.9242	17.3331	17.2219	16.0897	17.0932	16.5603	18.7018	17.9447	18.7897	17.4575	18.9238	17.9449
A0A034T7Y0;A0A411H3Q7	Nucleoside-specific channel-forming protein Tsx	A0A034T7Y0_9GAMM;A0A411H3Q7_9GAMM	TRUE	100	1.22856	16.2797	14.9557	15.3079	14.1795	16.266	14.5783	17.3417	16.6102	16.7602	15.2844	16.9501	15.8869	17.3768	15.0266	18.4815	15.4808	19.0021	14.7436	16.237	14.4501	16.8215	14.5823	18.7192	15.3996	16.0492	15.817	17.131	15.3804	18.6694	15.77	17.1413	15.4471	16.8259	15.3936	19.4426
A0A034T7Y5;A0A411H402	Flavodoxin	A0A034T7Y5_9GAMM;A0A411H402_9GAMM	TRUE	100	0.558549	13.5318	10.4869	14.9454	14.1314	14.3242	13.9285	12.9839	13.1973	14.5126	14.5735	14.1117	14.3846	13.8012	14.3064	13.0433	13.8466	12.3721	14.7398	14.6637	14.4641	14.1391	13.8737	12.2804	14.3979	14.584	12.7685	13.2244	11.9049	12.0443	12.0786	14.0334	12.263	12.9917	14.0282	12.6514
A0A034T7Y7	Anaerobic sulfite reductase subunit B	A0A034T7Y7_9GAMM	TRUE	85.3	0.806644	16.0385	NaN	NaN	16.4125	15.7544	15.9673	15.3946	14.6185	14.8369	15.9959	16.2835	13.228	14.6347	17.4589	17.8064	17.2131	16.3393	13.7306	NaN	14.4254	15.0389	14.9959	14.1856	NaN	NaN	17.6628	17.5668	17.3527	16.674	15.4031	15.5886	17.2791	17.8955	18.0547	17.318
A0A034T7Y9	site-specific DNA-methyltransferase (adenine-specific)	A0A034T7Y9_9GAMM	FALSE	85.3	0.538533	14.3622	NaN	15.387	11.9459	10.6755	13.1311	NaN	14.4273	14.0239	15.6658	NaN	15.5594	13.085	15.3969	15.2954	15.0989	14.039	14.3372	14.2869	14.8693	13.3385	15.3806	15.3048	13.9901	12.7405	15.2234	13.9262	NaN	NaN	14.8812	14.8594	15.228	14.5578	15.0146	14.8354
A0A034T7Z6;A0A411H4Y6	DNA-binding domain of ModE / Molybdate-binding domain of ModE;Molybdenum-dependent transcriptional regulator	A0A034T7Z6_9GAMM;A0A411H4Y6_9GAMM	FALSE	100	0.253701	14.9306	15.0433	15.4126	15.2364	14.9947	15.5137	15.0675	14.7761	14.5936	15.2687	15.1722	14.3949	14.2178	14.8443	14.3922	15.3581	14.7679	15.2314	15.2132	15.2369	15.3181	15.6553	15.1701	14.7085	14.7791	14.905	14.6576	14.7056	14.8387	14.2741	14.4836	14.6145	14.5483	15.3091	14.937
A0A034T7Z7;A0A411H1P6	Respiratory nitrate reductase subunit gamma	A0A034T7Z7_9GAMM;A0A411H1P6_9GAMM	FALSE	32.4	0.712725	13.8031	NaN	NaN	15.5917	NaN	14.4678	NaN	NaN	NaN	13.7671	NaN	NaN	NaN	14.0855	NaN	12.5879	NaN	NaN	NaN	14.3145	NaN	13.9799	NaN	NaN	NaN	14.563	NaN	NaN	NaN	NaN	NaN	12.3924	NaN	15.1047	10.9801
A0A034T801	Iron-containing alcohol dehydrogenase	A0A034T801_9GAMM	TRUE	100	0.35627	18.9554	19.0939	18.3454	19.2151	18.4592	19.7676	19.0684	18.8798	18.4096	19.4629	19.0648	19.0528	17.7694	18.7381	17.7924	19.5432	18.7671	19.3883	18.9085	19.5851	19.1937	20.0949	19.1136	19.2266	18.5963	19.1612	18.7506	19.1639	19.2399	18.4321	18.2985	18.66	18.6058	19.674	18.9615
A0A034T809	Hydrogenase maturation factor	A0A034T809_9GAMM	TRUE	100	0.436159	15.6572	14.8378	14.2521	16.5306	15.3518	16.4498	15.3732	15.8674	15.2675	16.3625	15.292	15.8132	15.452	16.5714	15.642	16.4216	15.4585	14.8118	14.5568	16.3032	15.5334	16.3101	15.2787	15.2717	14.4954	16.5034	15.1747	16.0744	15.3238	16.2198	15.3625	16.6203	15.509	16.516	15.5376
A0A034T813	Carbamoyltransferase HypF	A0A034T813_9GAMM	FALSE	100	0.395688	14.694	14.3637	14.3648	15.2853	14.4976	15.812	14.3965	15.4292	14.2123	15.4127	14.3715	14.3917	14.6522	15.5623	14.767	15.4139	13.8881	14.8218	14.1945	15.2756	14.4547	15.5164	14.0193	14.1377	14.0309	14.9867	14.0877	15.1266	13.9351	14.7445	14.5293	15.0443	14.5513	15.0957	14.2245
A0A034T823	Glucose-6-phosphate isomerase	A0A034T823_9GAMM	TRUE	58.8	0.702917	15.6549	NaN	NaN	16.1904	14.5527	16.8577	14.4032	NaN	13.7712	16.6866	NaN	16.7737	NaN	17.2468	NaN	16.6436	NaN	15.1991	NaN	16.1694	13.3625	17.247	14.2731	16.6249	NaN	17.0432	14.6212	NaN	NaN	NaN	NaN	NaN	13.7938	16.6103	15.0269
A0A034T827	DNA-directed RNA polymerase subunit alpha	A0A034T827_9GAMM	FALSE	100	0.15539	21.0854	21.4153	21.017	21.0328	20.9281	21.3448	20.8816	21.2909	21.0028	21.2089	20.9156	20.9828	20.9695	21.0995	20.7288	21.5349	21.1781	21.1704	20.939	21.1336	20.8274	21.2618	20.7926	21.4882	21.1019	20.9493	21.1413	21.1616	21.048	21.4608	20.9801	20.6539	21.0087	21.376	20.8764
A0A034T832;A0A411H6C0	DeoR-like helix-turn-helix protein;DeoR family transcriptional regulator	A0A034T832_9GAMM;A0A411H6C0_9GAMM	TRUE	64.7	0.543995	12.6833	NaN	12.3866	NaN	11.8215	13.1981	13.3383	NaN	10.709	NaN	12.4722	NaN	13.51	NaN	12.7202	11.7805	13.7462	12.5011	12.3118	12.6453	13.437	NaN	13.8756	NaN	12.0644	NaN	13.0325	NaN	13.9468	NaN	11.6255	NaN	12.7917	11.4698	13.6476
A0A034T833	50S ribosomal protein L15	A0A034T833_9GAMM	FALSE	100	0.535163	19.5009	18.5728	20.168	18.9313	20.0688	18.4369	20.2703	18.7483	20.1574	18.5768	20.0103	19.581	20.2988	18.882	20.8246	18.6712	20.5052	18.9534	19.8563	18.1713	20.0223	18.5653	20.4571	19.1906	20.0559	18.7644	20.3497	18.5365	20.6325	18.4447	20.2428	18.7106	20.2563	18.6234	20.4922
A0A034T836	4-hydroxybenzoyl-CoA thioesterase family	A0A034T836_9GAMM	FALSE	100	0.352643	14.927	15.3245	14.6325	15.4285	14.8231	15.7367	14.4579	14.9756	14.1491	15.2077	14.6535	15.1525	14.7602	15.4474	14.3055	15.5213	14.5725	15.0299	14.1116	15.11	14.3535	15.8652	14.6679	15.31	14.3073	15.5234	14.6593	15.4159	14.9914	14.9186	14.226	15.4911	14.1355	15.6641	14.5884
A0A034T837	Putative periplasmic substrate-binding transport protein	A0A034T837_9GAMM	TRUE	73.5	0.549372	15.6079	16.7969	15.3809	16.0976	NaN	NaN	14.5353	17.1248	NaN	15.8033	15.0347	16.7018	15.2959	15.448	NaN	15.5995	14.8334	NaN	15.0342	15.5438	15.1237	14.724	NaN	16.6178	NaN	15.9753	NaN	15.3408	15.3668	16.4399	NaN	15.8355	14.2895	15.5563	15.6987
A0A034T843	tRNA pseudouridine synthase D	A0A034T843_9GAMM	FALSE	100	0.207407	17.1254	17.4308	17.0522	17.3266	17.0556	17.4135	17.0406	17.3921	16.9765	17.6078	17.11	17.3605	17.2143	17.4539	17.0831	17.586	17.3154	16.8706	17.0075	16.9269	16.8894	15.8516	16.2722	17.2361	17.0952	17.1537	17.1996	17.5043	17.0978	17.4223	17.0063	17.2137	16.8136	17.4455	16.8389
A0A034T844;A0A411H4M6	Succinate dehydrogenase hydrophobic membrane anchor subunit	A0A034T844_9GAMM;A0A411H4M6_9GAMM	TRUE	97.1	0.560881	14.6799	15.7027	15.4729	14.2901	13.6933	15.5484	14.3407	16.1765	13.5754	15.225	13.5708	15.4647	13.7543	14.8883	14.1826	15.7547	14.8683	15.3906	13.973	15.4511	14.459	15.7614	14.7442	15.1059	13.0796	14.2582	12.5838	15.8887	14.6168	15.5315	NaN	14.509	12.0421	15.6298	14.9043
A0A034T846	30S ribosomal protein S17	A0A034T846_9GAMM	FALSE	100	0.497668	19.0933	17.734	19.6259	18.7566	19.7549	18.4408	19.7903	18.3358	19.8325	18.1777	19.3673	19.3923	19.5137	19.2332	20.3528	18.3149	20.0676	18.4875	19.6975	17.9351	19.4421	18.6108	20.0688	18.6258	19.6385	18.446	19.8526	17.8617	20.036	18.0223	19.7919	18.2619	20.0653	18.3762	19.2612
A0A034T847;A0A411H4W1	Alkylphosphonate utilization operon protein PhnA;PhnA family protein	A0A034T847_9GAMM;A0A411H4W1_9GAMM	TRUE	100	0.320244	15.7828	16.1389	15.9711	16.2383	15.89	15.6223	15.4467	16.7434	15.5383	15.8177	15.6281	16.566	15.6018	16.0372	14.7904	15.5434	15.1426	16.3859	15.9851	16.115	15.4037	15.6019	15.1232	16.232	16.1427	16.054	15.7446	15.4576	15.035	16.3567	15.7127	16.1122	16.0918	15.4245	14.9192
A0A034T852	30S ribosomal protein S19	A0A034T852_9GAMM	FALSE	100	0.691352	18.9975	17.0079	20.2343	18.26	20.5863	18.6115	20.0928	17.0278	19.9753	17.8684	20.1702	18.1336	19.4509	18.0355	20.1915	18.5402	20.0159	18.4065	19.841	17.6324	19.7411	18.0001	20.3558	18.38	20.3335	18.088	20.6458	17.5464	20.3257	16.759	19.745	17.2241	20.0579	18.4952	20.1355
A0A034T862	beta-N-acetylhexosaminidase	A0A034T862_9GAMM	TRUE	76.5	0.869491	12.8652	15.5408	11.979	12.7458	9.47976	NaN	8.17148	14.1637	12.8881	13.0609	13.4365	14.4278	13.4924	13.488	12.3093	13.1686	NaN	14.0225	13.144	NaN	NaN	NaN	12.706	14.3765	13.1924	14.1498	13.0829	NaN	NaN	14.6444	12.5707	12.2366	9.38107	NaN	12.6364
A0A034T865	50S ribosomal protein L10	A0A034T865_9GAMM	FALSE	100	0.380776	21.6522	21.0846	21.7618	21.3331	21.9731	20.8755	22.034	21.3479	21.8705	21.054	21.8876	21.9897	21.9696	21.787	22.5488	21.1895	22.6762	21.2014	21.7016	20.8334	21.6856	21.1433	22.1663	21.5825	21.8058	20.9864	22.3408	20.801	22.5698	21.214	21.8356	21.0434	22.3377	21.2888	22.2538
A0A034T866	Glucosamine-6-phosphate deaminase	A0A034T866_9GAMM	FALSE	100	0.262468	16.3224	16.6368	16.2969	16.7327	16.1364	16.5099	15.7521	16.7263	16.1447	16.8728	16.48	16.878	16.1057	16.5974	15.9603	16.1375	15.7758	16.9249	16.6263	16.6643	16.3073	16.4375	15.1964	16.8482	16.2641	16.633	16.2332	16.0994	15.851	16.7395	16.1691	16.4035	16.1112	16.2188	15.4892
A0A034T870	Beta-galactosidase/beta-glucuronidase	A0A034T870_9GAMM	TRUE	32.4	0.604008	14.9613	NaN	NaN	NaN	NaN	NaN	NaN	NaN	15.6247	10.4435	16.6638	NaN	NaN	NaN	NaN	NaN	NaN	NaN	NaN	NaN	NaN	NaN	NaN	15.1766	15.9423	NaN	15.3554	NaN	14.7034	NaN	15.7327	NaN	15.646	14.4376	14.8479
A0A034T872;A0A411H403	CcsA-like protein;Inner membrane protein YpjD	A0A034T872_9GAMM;A0A411H403_9GAMM	FALSE	76.5	0.645036	16.0979	17.9273	17.1304	14.8097	15.362	15.0133	11.4876	17.7901	NaN	17.4824	NaN	16.4246	NaN	16.6053	16.0762	16.4582	16.2945	15.9008	NaN	16.3021	14.0066	16.6936	16.68	15.5995	NaN	16.8558	NaN	17.0443	16.107	16.5271	NaN	16.7073	NaN	16.8159	14.4452
A0A034T873;A0A411H7A5	Putative phosphoenolpyruvate synthase regulatory protein	A0A034T873_9GAMM;A0A411H7A5_9GAMM	TRUE	100	0.365571	15.4979	15.1131	15.7518	15.3221	15.0947	16.471	16.1251	14.0923	15.0249	15.2263	15.4656	15.6201	15.6693	15.1804	15.1442	16.2339	15.6744	15.5422	16.2036	15.9158	16.0417	16.4052	16.153	14.7534	15.4126	14.9422	14.9886	15.7879	15.5639	14.958	15.3784	14.8258	15.0918	15.9759	15.7797
A0A034T876;A0A411H730	Cytosine/purine, uracil, thiamine, allantoin permease family protein;Allantoin permease	A0A034T876_9GAMM;A0A411H730_9GAMM	FALSE	79.4	0.495669	14.1408	15.3215	14.5275	10.8213	14.4396	14.331	NaN	14.1974	NaN	14.527	NaN	15.404	12.7647	15.2444	14.2441	14.3973	NaN	14.7928	13.7495	14.9248	13.3565	14.8704	13.8762	14.2386	13.4147	14.409	NaN	14.895	NaN	14.936	NaN	14.1598	12.9713	14.1166	12.8721
A0A034T877;A0A411H3W8	50S ribosomal protein L19	A0A034T877_9GAMM;A0A411H3W8_9GAMM	FALSE	100	0.588646	20.0227	18.7551	20.9163	19.5894	20.9256	19.0745	20.8921	18.6301	20.6723	18.7806	20.5992	19.7926	20.8657	19.7648	21.471	19.2585	21.0367	19.2727	20.5085	18.6687	20.372	19.0396	21.0696	19.252	20.7043	19.4015	21.01	18.8587	21.0629	18.611	20.9393	19.3818	21.2849	19.3207	20.9876
A0A034T884	50S ribosomal protein L20	A0A034T884_9GAMM	FALSE	100	0.63726	18.4957	17.7953	19.8	17.305	19.9879	17.7312	19.5477	17.7671	19.297	17.5622	19.4053	18.2184	19.3601	16.9345	19.4777	17.7471	19.4576	17.7292	19.0065	17.4383	19.3219	17.3232	19.6209	18.0796	19.5345	17.2326	19.6949	17.3577	19.6502	17.0249	19.3425	16.6048	19.2544	17.4599	19.7852
A0A034T887	histidine kinase	A0A034T887_9GAMM	FALSE	100	0.403945	14.7825	15.529	15.7765	15.1913	14.511	15.2675	14.08	14.0126	14.2246	15.4569	14.5929	14.5861	13.9656	15.3081	14.8078	14.8768	13.9722	15.846	14.6864	15.8249	15.043	15.4637	14.5588	14.9059	14.4547	15.0346	14.0969	14.8144	13.8499	14.7226	14.4868	14.8576	14.5633	14.8704	14.3656
A0A034T893	Chaperone protein ClpB	A0A034T893_9GAMM	TRUE	100	0.414387	20.7793	20.8151	19.0861	21.2584	20.4517	21.5091	20.6322	20.8935	19.8031	21.3962	20.4996	20.6485	19.8766	21.0562	20.3212	21.6217	20.6107	20.448	19.6557	21.3873	20.595	21.9068	20.9195	21.1641	20.0019	21.4344	20.8052	21.6615	20.9045	21.0568	19.9889	21.3425	20.448	21.602	20.6957
A0A034T8A5	Periplasmic-binding protein/LacI transcriptional regulator family	A0A034T8A5_9GAMM	FALSE	38.2	0.772571	9.2002	10.3063	NaN	9.28227	3.86686	NaN	NaN	10.8488	NaN	NaN	NaN	NaN	NaN	7.37455	NaN	NaN	NaN	10.87	NaN	10.1749	NaN	NaN	NaN	10.3226	NaN	NaN	NaN	7.29087	NaN	11.3287	NaN	9.5295	8.85779	9.54944	NaN
A0A034T8A8	Zinc transporter	A0A034T8A8_9GAMM	FALSE	23.5	0.165076	14.2464	NaN	NaN	14.0357	NaN	14.4414	NaN	NaN	NaN	NaN	NaN	14.5356	NaN	13.9786	NaN	14.3672	NaN	14.4145	NaN	13.8686	NaN	14.3299	NaN	NaN	NaN	NaN	NaN	NaN	NaN	NaN	NaN	NaN	NaN	NaN	NaN
A0A034T8A9	Outer membrane lipoprotein e (P4) / NMN 5'-nucleotidase	A0A034T8A9_9GAMM	TRUE	100	0.713914	16.6288	16.2525	14.8801	17.7874	16.9287	14.7776	14.2268	18.4805	17.882	17.4109	16.8745	18.2287	17.5326	18.0344	17.3699	16.0304	16.1999	16.2537	15.2808	15.9306	14.9703	14.6903	14.2375	17.3449	17.0804	18.1389	17.5013	16.5209	16.1688	17.9823	17.0108	18.2731	16.6804	16.6155	15.8027
A0A034T8B9	ATP-dependent helicase HrpA (Fragment)	A0A034T8B9_9GAMM	FALSE	52.9	0.934847	13.5334	NaN	NaN	NaN	NaN	NaN	NaN	NaN	14.1412	11.5159	13.142	11.9739	14.2275	NaN	15.4209	11.2949	14.6275	NaN	NaN	NaN	NaN	NaN	NaN	12.1088	13.5199	NaN	14.2219	12.1363	16.0159	11.984	14.5406	NaN	14.7597	12.7707	15.1999
A0A034T8C2	Transcriptional regulatory protein RstA	A0A034T8C2_9GAMM	FALSE	100	0.246578	16.1063	16.6178	16.1478	16.2927	15.4427	16.5294	16.0224	15.78	15.9334	16.2577	16.0671	15.163	16.4398	16.4778	15.7065	16.65	16.273	16.0718	15.938	16.235	15.8841	16.4408	15.957	15.4027	15.8625	15.9961	15.6876	16.6722	16.1221	16.3244	15.9765	16.5287	15.7576	16.5805	16.3763
A0A034T8D0	Macrophage infectivity potentiator-related protein	A0A034T8D0_9GAMM	TRUE	100	0.710788	15.1728	14.3576	14.5247	15.2423	14.231	16.2403	15.5363	15.3586	14.0849	16.8862	16.5083	14.7835	14.0412	16.0963	14.8085	16.7429	16.0158	15.7991	15.5011	14.983	14.4157	17.1381	16.0621	14.5329	14.6292	14.1914	13.9311	15.4256	14.9308	13.8954	13.9357	15.4571	14.5413	15.7491	15.2972
A0A034T8D1	Uncharacterized protein	A0A034T8D1_9GAMM	TRUE	64.7	0.543533	14.3395	NaN	NaN	NaN	NaN	NaN	NaN	15.4005	14.3919	15.2987	15.8198	14.9909	14.1057	14.9413	14.4343	13.8034	13.5306	NaN	NaN	NaN	NaN	NaN	NaN	14.7253	14.0968	14.1537	14.1525	12.6074	12.9085	15.2745	14.2389	15.0688	13.8185	13.4696	14.2385
A0A034T8D5	50S ribosomal subunit assembly factor BipA	A0A034T8D5_9GAMM	TRUE	100	0.509783	19.6011	20.2969	19.7993	19.8881	19.5054	18.7845	18.0452	20.5368	20.2649	19.8626	19.0741	20.3045	20.7733	20.1327	19.3255	19.0261	18.2823	20.3075	19.863	19.6845	18.9072	18.9054	17.9544	20.7407	20.1791	19.9073	19.6429	18.7486	18.3766	20.8709	20.6674	20.0679	19.8793	19.2251	18.6072
A0A034T8D8	Coproporphyrinogen-III oxidase	A0A034T8D8_9GAMM	TRUE	100	0.384187	17.53	17.7035	17.0971	17.8131	17.1693	18.3777	17.5691	17.6972	17.0302	17.6955	17.0774	17.6498	17.1029	17.9266	17.1245	18.5841	17.3686	17.8332	17.1306	17.7853	17.2157	18.5164	17.5331	17.2669	16.6625	17.7089	16.9825	18.3495	17.2583	17.4039	16.9764	17.6658	16.6019	18.4515	17.6906
A0A034T8F1	DUF2594 family protein	A0A034T8F1_9GAMM	TRUE	100	0.606988	14.0094	14.6706	15.2937	15.5739	14.2622	13.9515	12.0735	14.983	14.364	15.4839	14.7746	14.0122	14.502	14.5813	13.0168	11.9867	13.0046	15.1857	14.8628	15.1806	13.9559	13.9103	11.7636	15.0229	15.0753	14.2427	14.4259	12.6009	12.3034	14.4576	13.8938	14.6803	13.0157	13.2308	11.9764
A0A034T8H1;A0A411GYR4	Di/tripeptide transporter;MFS transporter	A0A034T8H1_9GAMM;A0A411GYR4_9GAMM	TRUE	97.1	0.596788	12.6885	12.8793	11.8373	13.6898	12.3473	13.5182	12.2547	14.094	10.8839	12.8975	10.9302	13.7123	11.3253	13.8826	14.0433	13.1586	13.7641	12.6857	10.9919	12.2507	11.0129	13.1142	14.0148	12.7102	NaN	13.7304	11.5195	13.4312	12.9769	13.5763	10.2505	13.0359	11.5283	13.1242	13.5483
A0A034T8H7;A0A411GYP2	Probable lipid II flippase MurJ	A0A034T8H7_9GAMM;A0A411GYP2_9GAMM	FALSE	79.4	0.505891	13.1089	13.8852	13.5617	13.1955	NaN	12.7872	13.3652	13.6046	12.4359	12.5331	NaN	13.7676	NaN	13.0112	14.6507	12.1088	13.6975	13.0423	NaN	13.0717	10.9932	12.0716	14.1022	12.5955	NaN	14.1115	12.6281	12.9763	12.6203	13.4922	NaN	13.456	NaN	12.8263	13.348
A0A034T8K0	Penicillin-binding protein activator LpoB	A0A034T8K0_9GAMM	FALSE	100	0.385143	15.7083	16.737	15.1287	16.1299	15.0674	16.1312	15.2443	16.5589	15.339	16.1201	15.5656	16.2718	14.9548	16.1964	15.2495	16.082	15.2446	16.2476	15.3565	16.3256	15.3837	16.3672	15.6552	16.2096	15.4319	16.0378	15.558	15.8182	15.0097	16.5825	15.0096	15.8525	15.5956	15.7466	13.8742
A0A034T8K6;A0A411H7H5	RNA chaperone ProQ	A0A034T8K6_9GAMM;A0A411H7H5_9GAMM	FALSE	100	0.310369	18.6322	18.3117	19.4458	17.9345	18.9014	18.2339	18.9633	18.64	19.1024	18.7046	18.798	18.7525	19.0781	17.9541	19.1707	18.0542	18.9514	18.6856	19.0614	18.5639	18.7871	18.1148	19.0963	18.7314	19.0359	17.6583	19.0763	17.7923	18.972	18.3917	18.9794	17.3579	19.2402	18.2102	18.7438
A0A034T8K7;A0A411GYL0	Na(+)/H(+) antiporter NhaB	A0A034T8K7_9GAMM;A0A411GYL0_9GAMM	TRUE	82.4	0.674424	15.1557	15.77	14.8004	15.0024	14.0176	15.7013	14.5936	17.1001	12.1885	15.9447	NaN	16.7834	NaN	15.7213	14.4056	16.3227	13.9863	16.1003	NaN	15.8125	12.3031	16.5482	15.0843	16.0346	15.5555	16.231	NaN	15.899	NaN	15.061	NaN	15.0147	12.0846	16.2019	14.0909
A0A034T8L8;A0A411H798	LysR family transcriptional regulator YdhB;LysR family transcriptional regulator	A0A034T8L8_9GAMM;A0A411H798_9GAMM	FALSE	94.1	0.373994	12.9407	11.8216	12.9442	13.3802	13.3682	12.9206	13.0477	13.9077	12.6787	13.9158	13.4081	13.7879	13.1237	13.2866	13.3959	12.3925	13.6671	12.8706	13	13.236	13.2738	12.9497	12.9252	12.7491	13.0242	NaN	12.7047	10.988	12.7226	NaN	12.6849	11.6505	13.3031	12.2658	12.7082
A0A034T8N5	Enoyl-[acyl-carrier-protein] reductase [NADH]	A0A034T8N5_9GAMM	FALSE	100	0.253424	18.7034	18.7939	18.6505	19.2552	18.29	18.8787	18.2174	19.0838	18.6475	19.2218	18.5025	19.1165	18.6216	19.3404	18.3384	18.915	18.1491	19.0076	18.7181	18.9023	18.3418	18.507	17.7246	18.9009	18.5528	19.2748	18.5188	18.5998	18.3335	19.0817	18.7446	19.1148	18.4214	18.8361	18.3137
A0A034T8P2	Peptide transport system permease protein SapA	A0A034T8P2_9GAMM	FALSE	52.9	1.41251	13.1379	NaN	12.4221	13.1039	NaN	13.6136	11.3011	13.9087	NaN	13.0458	NaN	13.6695	NaN	11.6142	NaN	12.9476	NaN	11.3437	NaN	13.3257	NaN	13.9884	NaN	12.3906	NaN	13.6256	NaN	13.4277	NaN	13.2837	NaN	NaN	NaN	13.054	16.4171
A0A034T8P6	Oligopeptide transport ATP-binding protein	A0A034T8P6_9GAMM	FALSE	94.1	0.352451	13.8	NaN	13.276	14.2646	12.9798	14.9227	14.234	13.0091	14.123	13.6602	13.3585	14.3667	13.759	14.0116	14.1724	14.3979	13.4767	13.5863	14.0915	13.784	14.2712	14.5017	14.2218	12.9705	13.7762	13.5033	13.0052	14.2433	14.0121	NaN	13.8394	13.2747	13.2632	13.8932	13.3496
A0A034T8Q5;A0A411H7S8	UPF0259 membrane protein MA13_contig00010-0163;UPF0259 membrane protein EVK84_17995	A0A034T8Q5_9GAMM;A0A411H7S8_9GAMM	TRUE	79.4	0.452135	14.3365	14.659	13.3222	14.7526	12.3456	14.5214	15.4828	15.2874	NaN	14.3158	NaN	15.0449	NaN	14.187	14.4024	13.5514	14.9434	14.6646	12.6996	14.868	13.5208	14.562	15.5117	14.4254	NaN	14.4101	NaN	14.4162	14.2041	14.8796	NaN	13.7993	NaN	14.2839	14.0233
A0A034T8R1	DUF406 family protein	A0A034T8R1_9GAMM	TRUE	41.2	0.491547	12.3039	NaN	NaN	13.6317	11.8418	NaN	NaN	NaN	12.1268	NaN	12.1846	NaN	10.752	13.0185	12.7749	NaN	NaN	NaN	NaN	NaN	NaN	NaN	NaN	NaN	NaN	13.0743	12.016	11.7316	NaN	NaN	12.4991	12.2124	12.2284	12.1623	NaN
A0A034T8R3;A0A411H7V2	Sua5/YciO/YrdC/YwlC family protein;Threonylcarbamoyl-AMP synthase	A0A034T8R3_9GAMM;A0A411H7V2_9GAMM	FALSE	100	0.20447	17.1401	16.7806	17.0264	17.3829	16.8675	17.2784	16.9037	17.1102	17.2111	17.6295	17.396	16.9913	17.2544	17.5964	16.9634	17.3819	16.6948	17.5179	17.375	17.6635	17.1134	17.1186	16.5672	17.18	16.9346	17.552	16.9714	16.9079	16.5591	17.2274	17.2984	17.337	17.2016	17.1569	16.612
A0A034T8R5;A0A411H3J8	Sugar-phosphate isomerase;Ribose-5-phosphate isomerase C-terminal domain-containing protein	A0A034T8R5_9GAMM;A0A411H3J8_9GAMM	TRUE	100	0.763242	14.0718	13.5233	13.1807	14.5508	13.7824	15.494	14.9781	14.8861	13.4323	13.8692	13.6052	13.8895	11.9097	14.3469	13.0092	15.3395	14.7474	13.698	13.6303	14.5428	14.1005	16.3998	15.7662	13.7522	12.4128	14.1046	13.7554	14.3296	14.5343	13.6592	12.6998	14.1607	13.586	14.4727	14.2932
A0A034T8S0;A0A411H3K8	Alpha-galactosidase;Alpha-glucosidase/alpha-galactosidase	A0A034T8S0_9GAMM;A0A411H3K8_9GAMM	TRUE	94.1	0.396208	14.5371	15.2417	14.7252	15.254	14.0961	14.7972	14.1562	15.0973	14.8644	15.2632	14.6002	13.4746	NaN	14.7539	13.5869	NaN	13.6717	15.1629	14.5614	14.8477	14.5146	14.84	13.8894	14.8985	13.3974	15.0561	14.1401	14.1623	13.2609	15.6956	14.8624	15.0703	14.3976	14.9238	13.9237
A0A034T8S5	Prolyl aminopeptidase	A0A034T8S5_9GAMM	TRUE	61.8	0.983299	12.1521	NaN	12.534	14.6949	12.4483	13.1429	NaN	NaN	12.8694	6.58569	NaN	10.6707	NaN	15.035	NaN	13.7559	11.4875	13.2616	NaN	13.6067	12.7683	11.5357	NaN	13.0776	12.406	13.73	12.2436	NaN	NaN	NaN	NaN	NaN	2.2986	15.0257	12.0152
A0A034T8S6;A0A411H356	TonB-dependent receptor;YjbQ family protein	A0A034T8S6_9GAMM;A0A411H356_9GAMM	FALSE	91.2	0.825524	17.0038	19.0392	13.1358	16.4585	17.2005	18.0973	NaN	NaN	16.0918	17.9046	16.4143	16.3261	15.4189	16.6553	NaN	16.8926	14.3635	19.3119	18.4748	18.735	17.8182	18.2565	16.4218	17.9543	16.9215	18.3616	16.5382	17.8471	16.8434	18.4247	15.2196	16.9099	15.8337	17.5781	15.6699
A0A034T8S7	DUF1045 domain-containing protein	A0A034T8S7_9GAMM	TRUE	100	0.675942	16.4343	15.7853	14.9769	17.766	16.7244	17.5874	17.5	17.2128	15.7585	18.5523	17.1682	16.5794	15.669	17.2155	15.7049	16.9605	16.6759	15.8963	14.8049	16.0898	15.8006	15.3993	14.3892	16.8904	15.8204	17.5693	16.5573	16.8797	16.911	16.7155	14.6668	17.5718	15.8587	16.9293	16.1784
A0A034T8T6	Carbamate kinase	A0A034T8T6_9GAMM	TRUE	100	0.748334	15.5068	14.3115	14.1368	17.2035	15.8967	17.2162	16.3936	15.0482	15.0301	15.4614	14.8184	14.661	14.5849	17.4496	16.0456	16.5033	16.0919	14.7993	14.1899	15.8603	15.1927	16.6088	15.2232	14.6817	14.8301	17.0565	16.0573	16.9824	16.2197	14.2412	13.7358	15.9029	14.7079	15.5076	14.582
A0A034T8U5	Maltoporin	A0A034T8U5_9GAMM	TRUE	85.3	0.672337	16.3663	15.816	16.9338	15.9437	16.2471	15.5521	18.0226	17.51	17.1232	15.6949	15.4724	17.2559	16.9347	16.3083	16.7692	15.3102	17.5555	15.9978	16.2844	15.2712	15.5927	15.2506	18.1133	16.2029	16.1823	16.5189	16.4987	14.5185	17.741	NaN	16.0002	NaN	NaN	NaN	NaN
A0A034T8V3;A0A411H1S6	Cell division protein FtsP	A0A034T8V3_9GAMM;A0A411H1S6_9GAMM	FALSE	100	0.260692	16.6777	17.658	16.2413	16.8703	16.2162	16.9352	16.4814	16.8918	16.4084	16.8399	16.7109	16.9785	16.4419	17.0388	16.4181	16.9774	16.6178	17.0091	16.7837	16.7446	16.1355	16.9914	16.2039	16.6757	16.3536	16.6749	16.2857	17.0775	16.7305	17.2222	16.2931	16.6875	16.3812	16.9236	16.1431
A0A034T8V8	3',5'-cyclic adenosine monophosphate phosphodiesterase CpdA	A0A034T8V8_9GAMM	TRUE	100	0.618554	14.0548	12.9029	12.9488	14.5075	13.9702	15.6598	14.6753	13.6667	12.9743	14.7753	14.0149	12.6427	13.2071	14.8691	13.5235	15.3464	14.801	13.663	13.4031	14.9023	14.2195	15.4011	14.4657	13.0715	13.5944	14.3314	14.0005	15.3521	14.6659	12.3093	11.8908	14.2165	13.672	15.5224	14.6966
A0A034T8W1	Galactose-1-phosphate uridylyltransferase	A0A034T8W1_9GAMM	FALSE	100	0.386917	14.6465	15.2569	14.6395	14.8434	13.8469	15.0778	13.7851	14.6328	14.3104	15.5335	14.7722	14.6568	14.6013	14.377	13.3045	15.2288	14.1997	14.8646	14.3433	15.5933	14.6511	15.6569	14.155	15.0022	14.8114	15.2569	14.6017	15.0779	14.2953	14.3228	14.165	14.5383	13.7354	15.4999	14.3416
A0A034T8W6	Tol-Pal system protein TolR	A0A034T8W6_9GAMM	FALSE	100	0.492712	15.1848	16.6469	15.7952	15.7462	15.5929	15.7233	15.0565	16.3382	14.5231	15.1728	14.3796	16.3346	14.5726	15.3589	15.2937	15.0887	14.331	15.5535	14.0526	15.2265	14.2963	15.3202	15.4878	15.9248	14.7331	15.4707	14.3517	15.7696	13.7028	15.7772	14.295	15.7895	14.0869	15.365	15.1258
A0A034T8X6	Ribosomal RNA small subunit methyltransferase B	A0A034T8X6_9GAMM	FALSE	100	0.263643	15.6884	15.2532	15.7339	15.5754	15.6363	15.6083	15.9909	15.3399	15.6952	15.671	15.2065	16.4541	15.6765	15.6732	16.0627	15.6548	16.0356	15.7573	15.8221	15.2734	15.9886	15.3873	16.3736	16.0417	15.1126	15.6823	15.4145	15.1395	15.9614	15.2158	16.3006	14.965	15.9535	15.6183	16.1289
A0A034T8Y5;A0A411H4N2	DNA-binding response regulator KdpE;Two-component system response regulator KdpE	A0A034T8Y5_9GAMM;A0A411H4N2_9GAMM	FALSE	100	0.265812	14.3539	14.1126	15.0764	14.3728	14.4188	14.8878	14.6421	13.9946	14.4289	14.1694	14.7513	13.2618	14.3145	14.1402	14.4065	14.59	14.5648	14.3361	14.8782	14.549	15.0784	14.6192	14.4236	13.5499	14.6305	13.9636	14.4776	13.9137	14.0345	13.7778	14.4153	13.9206	14.183	14.5287	14.6189
A0A034T8Z6;A0A411H4I5	Alanyl-tRNA synthetase;Alanyl-tRNA editing protein	A0A034T8Z6_9GAMM;A0A411H4I5_9GAMM	TRUE	32.4	0.644468	11.6479	NaN	12.2944	NaN	10.5199	NaN	NaN	NaN	11.6557	NaN	NaN	NaN	12.7647	NaN	NaN	NaN	NaN	9.36905	11.4426	NaN	10.7901	NaN	NaN	NaN	11.4591	NaN	11.9743	NaN	NaN	13.1209	12.7367	NaN	NaN	NaN	NaN
A0A034T918	50S ribosomal protein L11	A0A034T918_9GAMM	FALSE	100	0.360082	20.7862	20.6643	20.8187	20.567	21.1732	19.8921	21.1756	20.3926	20.8705	20.0189	20.7979	21.3608	21.1654	21.0211	21.7162	20.2694	21.5549	20.3624	20.6776	19.7631	20.5715	20.1362	21.378	20.6253	20.716	20.4534	21.2427	20.1702	21.7582	20.4521	20.8691	20.7697	21.2464	20.6079	21.4719
A0A034T919;A0A411H3C5	Transcriptional regulator;HTH-type transcriptional activator AaeR	A0A034T919_9GAMM;A0A411H3C5_9GAMM	FALSE	29.4	0.339059	14.5501	NaN	14.2531	NaN	NaN	NaN	14.7761	NaN	NaN	NaN	NaN	NaN	13.5477	NaN	14.9877	NaN	14.8465	NaN	13.9538	NaN	14.4036	NaN	15.3526	NaN	NaN	NaN	NaN	NaN	14.6609	NaN	NaN	NaN	NaN	NaN	14.7188
A0A034T922	Threonine--tRNA ligase	A0A034T922_9GAMM	FALSE	100	0.322512	18.4261	18.678	18.1647	18.9569	17.9544	19.0421	18.1289	18.5717	18.0046	18.9735	18.0243	18.4152	18.1315	18.8979	17.8225	19.1512	17.9731	18.791	18.2709	19.0362	18.2444	19.3531	18.3672	18.4773	17.9216	18.7895	17.9489	18.8713	17.8755	18.4864	18.135	18.5337	17.6307	18.8298	18.035
A0A034T924	DNA-directed RNA polymerase subunit beta'	A0A034T924_9GAMM	FALSE	100	0.271725	20.0141	20.8351	19.8261	20.1078	19.9572	20.1518	19.6253	20.5003	19.8521	20.3057	19.1177	20.0881	20.0903	19.9068	20.0154	20.2667	19.5753	20.4474	19.6536	20.3782	19.5373	20.0767	19.8276	20.6689	19.5447	20.0521	19.9062	20.1744	19.494	20.7483	20.1974	19.798	20.0962	20.093	19.5644
A0A034T927	Phosphofructokinase	A0A034T927_9GAMM	FALSE	100	0.443959	17.0203	17.3544	17.1881	17.0554	16.3248	17.1232	16.6526	16.969	16.7293	17.4819	17.0692	16.6695	16.9785	17.0166	16.5806	17.0011	16.5188	18.1135	17.9207	18.4655	18.0315	17.6404	16.7271	16.3357	16.5297	16.9557	16.5717	17.1477	16.7292	16.6537	16.8943	17.3787	16.4203	16.9957	16.4648
A0A034T931;A0A411H1V8	DUF416 family protein	A0A034T931_9GAMM;A0A411H1V8_9GAMM	FALSE	100	0.309513	14.5134	15.2535	14.8646	14.9553	14.2159	14.9461	14.0665	14.4265	14.3631	14.3523	14.171	15.3781	14.8042	14.5792	13.7396	14.2899	13.7364	14.8855	14.4847	14.7031	14.4303	14.7108	14.0506	15.2202	14.4014	14.7542	14.3322	14.4279	13.8685	15.2115	14.6801	14.6664	13.7581	14.7401	13.9869
A0A034T936	Formate-dependent phosphoribosylglycinamide formyltransferase	A0A034T936_9GAMM	FALSE	100	0.642222	15.7967	15.6724	15.9982	15.5097	14.2608	16.0664	15.3391	16.3106	16.1658	16.8953	16.1875	15.9667	16.4593	15.7018	14.4535	16.2662	14.8342	17.7791	17.4242	16.9585	16.2934	15.7111	14.7572	16.3702	16.0001	15.5533	14.5502	15.915	14.9902	16.0896	16.0938	15.0455	14.4381	15.9102	15.1214
A0A034T943	Acetyltransferase, GNAT family	A0A034T943_9GAMM	FALSE	52.9	0.337868	14.8416	NaN	NaN	NaN	NaN	NaN	NaN	NaN	NaN	NaN	NaN	12.2225	15.1579	15.6557	15.1674	14.681	14.7991	NaN	NaN	NaN	NaN	NaN	NaN	14.0998	15.3346	14.6919	15.5438	14.9174	14.8499	14.6958	15.0072	14.8663	15.4416	15.1112	14.9053
A0A034T950	GH18 domain-containing protein (Fragment)	A0A034T950_9GAMM	TRUE	88.2	0.603307	15.0555	16.9722	15.2637	15.8947	15.6104	10.8482	14.5595	16.5481	NaN	14.2985	14.5719	15.0709	15.5382	15.0705	15.529	15.2266	NaN	14.6556	NaN	14.4475	14.4519	14.8789	14.8308	15.3315	14.6672	14.8177	14.9774	15.9017	15.2152	16.2109	14.9343	15.5197	15.1273	14.6944	NaN
A0A034T951	L,D-transpeptidase	A0A034T951_9GAMM	FALSE	100	0.228263	17.9992	18.2302	17.8184	18.306	17.905	18.1834	17.7013	18.1027	17.3139	18.2422	17.7948	18.095	17.6987	18.3255	17.6464	18.2511	17.882	18.3199	17.5612	18.1691	17.6682	18.3277	17.7516	18.0435	17.7381	18.3568	17.8043	18.1838	17.9053	18.5795	17.3756	18.6383	17.6455	18.4427	17.9655
A0A034T956	Type I restriction modification DNA specificity domain-containing protein	A0A034T956_9GAMM	FALSE	35.3	0.695818	14.973	15.0406	13.7563	16.7327	14.6432	15.5958	14.624	NaN	NaN	15.8333	NaN	14.0651	NaN	NaN	NaN	NaN	NaN	NaN	NaN	15.2418	NaN	NaN	NaN	NaN	NaN	NaN	NaN	NaN	NaN	16.0117	13.0146	15.1175	NaN	NaN	NaN
A0A034T957	Argininosuccinate synthase	A0A034T957_9GAMM	FALSE	100	0.284389	15.3989	15.423	15.5205	15.0112	16.0343	15.7935	15.1847	14.361	15.6201	15.7782	15.5461	14.5642	15.595	15.4196	15.1905	15.6932	15.0047	15.6139	15.3796	16.2011	15.9068	15.9588	15.3531	15.2339	15.5368	14.8643	15.5648	15.2108	14.7502	14.476	15.7039	15.3796	15.7995	15.7596	15.1291
A0A034T961;A0A411H2F2	Methylenetetrahydrofolate reductase	A0A034T961_9GAMM;A0A411H2F2_9GAMM	FALSE	76.5	0.712939	11.8089	11.4603	12.7235	NaN	13.8368	11.9731	8.99481	13.3326	NaN	13.0155	10.5743	NaN	10.8294	11.6477	10.3485	12.6589	NaN	11.6074	10.9269	12.7865	NaN	NaN	11.7703	10.8371	12.2373	13.0089	10.8204	NaN	11.3977	12.8289	11.4436	12.2111	11.5484	12.2121	NaN
A0A034T966	N-acetylmuramoyl-L-alanine amidase	A0A034T966_9GAMM	TRUE	100	0.474536	18.4256	19.0683	18.2537	18.9512	18.489	16.9799	16.7531	18.0484	17.3566	19.8149	18.9709	18.5158	17.2216	19.0513	18.3889	18.7616	18.4726	19.0533	18.5523	19.4896	18.8335	18.3809	18.0776	18.4629	17.4712	18.8508	18.0591	17.8318	17.5015	19.1907	17.8869	19.5742	18.6128	18.913	18.6291
A0A034T967	UPF0761 membrane protein MA13_contig00018-0026	A0A034T967_9GAMM	TRUE	64.7	0.807904	12.154	NaN	NaN	NaN	NaN	13.4249	NaN	13.4238	13.5207	10.754	NaN	12.9605	NaN	12.0423	11.6691	12.1122	11.3801	13.4109	NaN	NaN	NaN	14.3373	NaN	13.0221	10.4715	12.5182	10.8542	11.7954	11.5719	13.6484	NaN	12.0228	10.227	11.6093	10.6107
A0A034T968;A0A411H7F3	Protease HtpX	A0A034T968_9GAMM;A0A411H7F3_9GAMM	TRUE	100	0.614327	16.7821	17.932	16.1696	17.5718	16.3601	18.1524	16.7505	17.0204	15.2646	17.3194	15.3095	17.4823	15.649	17.4129	16.5453	18.1185	16.7326	17.3565	15.1906	17.7396	15.4051	18.3758	17.1377	16.8913	14.9078	17.2926	15.4108	18.0885	16.5946	17.193	15.3474	17.3716	15.7688	17.9466	16.7835
A0A034T972	DNA-binding transcriptional regulator NtrC	A0A034T972_9GAMM	TRUE	100	0.311485	14.5598	14.7158	14.5841	14.7874	14.5441	14.4549	13.6867	15.2044	15.3043	14.7088	14.496	14.904	15.5011	14.6781	14.3647	14.377	13.7604	15.1402	15.0275	14.8643	14.4532	14.0359	13.3833	14.7748	14.5974	14.7982	14.6053	14.2658	13.8143	14.6849	14.9906	14.8261	14.4498	14.3802	13.8684
A0A034T988;A0A411H678	Carrier domain-containing protein	A0A034T988_9GAMM;A0A411H678_9GAMM	TRUE	88.2	0.804906	15.27	17.3211	14.1521	15.8474	15.535	14.0524	13.2878	NaN	15.6017	15.9887	NaN	17.5419	16.1011	16.5812	NaN	15.5114	14.3539	16.4355	15.5626	15.4091	13.9555	14.6879	12.1781	16.6316	15.2002	15.7794	15.1105	14.555	14.4254	16.1923	14.1824	15.3935	15.3161	15.2094	NaN
A0A034T993	Type I restriction enzyme endonuclease subunit	A0A034T993_9GAMM	FALSE	64.7	0.856601	15.2079	NaN	15.547	14.5484	NaN	13.9057	16.4977	NaN	17.5821	NaN	NaN	14.9401	13.2506	14.8283	15.7146	15.911	14.7403	NaN	NaN	NaN	16.8004	14.4966	NaN	15.6627	NaN	14.8458	NaN	14.0721	NaN	15.3619	14.8455	15.5021	15.1261	15.7308	14.6649
A0A034T9A8	Latent glucokinase YcfX	A0A034T9A8_9GAMM	TRUE	100	0.598899	13.1683	15.0244	13.6352	13.3014	12.6399	13.4239	12.3304	14.8862	12.9254	12.8438	12.6822	12.8996	13.9506	13.3169	13.5823	13.5566	11.4386	13.3751	13.5628	13.4547	12.6041	13.1624	12.443	13.3189	12.1711	13.4763	12.1585	13.8729	13.1983	13.7487	13.5292	13.1278	12.943	12.682	12.4544
A0A034T9B4;A0A411H5Y6	Surface antigen;Glycine zipper 2TM domain-containing protein	A0A034T9B4_9GAMM;A0A411H5Y6_9GAMM	FALSE	20.6	0.54177	13.0763	NaN	NaN	NaN	NaN	NaN	NaN	NaN	12.4145	NaN	11.7022	NaN	NaN	NaN	13.8071	NaN	NaN	NaN	NaN	NaN	NaN	NaN	NaN	NaN	12.7941	NaN	13.9242	NaN	14.0367	NaN	NaN	NaN	12.8551	NaN	NaN
A0A034T9C5;A0A411H6B3	DedA family inner membrane protein YghB;DedA family protein	A0A034T9C5_9GAMM;A0A411H6B3_9GAMM	FALSE	97.1	0.614028	14.7474	14.6327	13.0216	15.8375	15.017	16.3117	14.6277	15.9198	13.2415	15.3777	12.3152	15.8895	NaN	15.5247	14.6607	15.7051	14.1728	15.335	13.708	15.6794	13.3107	16.1365	14.8487	15.3222	12.8505	15.8265	14.1202	14.8286	14.487	15.0839	13.2813	15.0109	14.0865	16.0842	14.4104
A0A034T9E7	Beta-hexosaminidase	A0A034T9E7_9GAMM	FALSE	100	0.222747	15.4131	14.8508	15.6367	15.45	15.5627	15.7738	15.1217	15.3933	15.3445	15.8855	15.6094	14.9239	15.2909	15.652	15.4648	15.8481	15.5544	15.2678	15.6087	15.8468	15.9371	15.669	15.2683	14.9603	15.4442	15.4143	15.6863	15.3134	15.2187	14.4506	15.4064	14.6997	15.5435	15.8154	15.1312
A0A034T9H1;A0A411H6I6	UDP-phosphate glucose phosphotransferase;Undecaprenyl-phosphate glucose phosphotransferase	A0A034T9H1_9GAMM;A0A411H6I6_9GAMM	TRUE	64.7	0.693877	13.4208	NaN	NaN	NaN	NaN	NaN	10.774	NaN	12.3014	14.8384	15.3519	NaN	12.044	NaN	14.2416	14.6953	14.543	NaN	12.8412	13.3123	13.7349	NaN	13.8485	13.2301	14.3028	12.84	13.2154	13.9292	14.5149	10.7679	13.4154	13.2702	NaN	NaN	13.2457
A0A034T9I0	Exoribonuclease 2	A0A034T9I0_9GAMM	FALSE	100	0.211272	16.5826	17.0376	16.4465	16.6814	16.441	16.5801	16.0962	16.8369	16.2641	17.0413	16.403	16.7185	16.8874	16.8748	16.724	16.6023	15.7889	16.9562	16.6871	17.0888	16.3903	16.7995	16.2174	16.5743	16.1452	16.5997	16.3283	16.5933	16.1367	17.0062	16.5706	16.9125	16.6277	16.618	16.1334
A0A034T9I7	Cystathionine beta-synthase	A0A034T9I7_9GAMM	TRUE	67.6	1.79916	13.4347	14.6012	13.0368	NaN	13.3768	14.3192	12.2829	15.461	11.6091	NaN	14.637	14.37	12.3715	13.1879	12.6955	NaN	11.7469	NaN	17.6276	NaN	NaN	NaN	NaN	11.8462	15.5668	NaN	12.9756	11.7066	13.7198	12.584	15.6151	NaN	12.8771	NaN	10.7842
A0A034T9L7	Periplasmic binding protein domain-containing protein	A0A034T9L7_9GAMM	FALSE	100	0.348652	18.4957	19.1789	18.1216	18.9608	18.346	18.7873	17.869	19.152	18.5283	18.7237	18.1847	19.47	18.9082	18.8916	17.8778	18.5977	17.6651	18.9456	18.0184	18.3592	17.9182	18.6372	17.4322	19.1376	18.7765	19.0923	18.3568	18.6286	17.9393	19.1365	18.3059	18.6739	17.6777	18.7575	17.7982
A0A034T9M1;A0A411H7Q3	UPF0266 membrane protein MA13_contig00013-0010;UPF0266 membrane protein EVK84_17845	A0A034T9M1_9GAMM;A0A411H7Q3_9GAMM	FALSE	64.7	0.512907	13.208	13.6474	12.2288	14.2967	11.7632	14.1394	NaN	NaN	13.4155	14.1778	NaN	14.0019	NaN	12.7554	NaN	13.2469	NaN	13.069	10.769	14.0728	NaN	13.1958	NaN	13.352	NaN	14.3807	NaN	13.0241	NaN	13.6894	12.1745	13.6528	11.7564	13.7658	NaN
A0A034T9N7;A0A411H7P2	Inner membrane protein;YfeABCD locus regulator	A0A034T9N7_9GAMM;A0A411H7P2_9GAMM	FALSE	97.1	0.767389	14.2169	15.1869	12.8746	15.6418	13.8179	15.328	12.6839	15.4421	12.4882	15.7816	12.9377	16.3014	NaN	15.421	13.4556	15.3604	14.5181	15.814	12.7098	15.6334	12.636	15.6962	13.7553	15.5047	12.4925	15.4803	12.6202	14.2138	12.5337	15.1495	12.9738	14.5555	12.0047	15.4657	12.6799
A0A034T9P6	Inner membrane protein YhaH	A0A034T9P6_9GAMM	TRUE	100	0.568544	17.0454	16.9757	17.0194	17.897	18.1524	17.7352	18.453	17.5018	15.8157	17.5977	16.1873	16.9704	14.8008	18.0021	17.7859	17.552	17.4813	17.0292	15.5421	17.3408	16.4457	18.0006	18.6627	17.0995	15.3642	17.5251	16.1746	16.6376	17.3744	16.2219	15.7878	16.7162	16.2455	17.5361	17.9135
A0A034T9P9	DASS family sodium-coupled anion symporter	A0A034T9P9_9GAMM	TRUE	50	0.500556	15.0266	16.4237	12.7212	14.0709	NaN	13.7924	NaN	15.6505	NaN	15.2997	NaN	15.8787	NaN	15.6187	NaN	14.5014	NaN	15.6047	NaN	15.1667	NaN	15.304	NaN	15.4837	NaN	14.8857	NaN	15.3735	NaN	15.0467	NaN	NaN	NaN	14.6307	NaN
A0A034T9S2	30S ribosomal protein S4	A0A034T9S2_9GAMM	FALSE	100	0.539238	20.9684	20.0589	21.9039	19.9454	21.9656	20.369	21.476	20.1447	21.7733	20.1233	21.5937	20.5735	21.8432	19.9075	21.9511	20.437	22.0347	20.4239	21.4811	19.9803	21.4336	20.1548	21.82	20.3369	21.7951	19.8534	22.116	20.316	21.9578	20.1338	21.6511	19.6449	21.7846	20.2518	21.688
A0A034T9U2	50S ribosomal protein L29	A0A034T9U2_9GAMM	FALSE	100	0.647204	15.7018	16.2691	16.0005	17.1143	16.1338	16.6472	12.8209	17.3491	14.906	16.9292	16.1042	16.8963	15.33	16.6075	14.5049	16.7415	15.5917	16.6821	14.4992	16.3445	14.4265	17.1507	12.7003	17.3299	15.9266	15.9395	15.8761	16.4893	15.1368	15.6574	13.6458	16.1623	13.8347	16.8649	13.2491
A0A034T9U6	50S ribosomal protein L2	A0A034T9U6_9GAMM	FALSE	100	0.721186	19.7176	18.7476	20.8055	18.3913	20.9806	18.5824	20.805	18.8175	20.7099	18.3619	20.5647	19.0476	20.8745	18.0849	21.2992	18.7424	21.3132	19.1532	20.3571	18.5243	20.425	18.0344	20.9715	19.157	20.752	18.3279	21.1917	18.6606	21.3515	18.8362	20.6438	17.3419	20.9518	18.4174	21.1722
A0A034T9V1;A0A411H1V9	Protein translocase subunit SecE	A0A034T9V1_9GAMM;A0A411H1V9_9GAMM	FALSE	100	0.653409	15.0932	16.3981	14.7237	16.1051	15.5582	15.704	14.6694	16.8406	13.6335	15.6984	13.1651	16.7911	13.9921	15.3445	14.9928	15.5415	14.3828	16.0944	13.3584	15.6884	14.139	15.7371	14.9896	16.1974	13.3285	15.9823	14.3086	15.4406	14.4268	16.2606	13.6208	15.8359	13.9519	15.8474	14.422
A0A034T9X4	Cyclopropane-fatty-acyl-phospholipid synthase	A0A034T9X4_9GAMM	FALSE	70.6	0.457488	12.7323	NaN	12.4207	12.4181	12.0525	13.1831	12.9607	NaN	13.7823	13.0464	NaN	11.9884	11.6403	13.5614	9.90152	13.6344	NaN	13.334	12.4329	13.187	13.0097	13.3574	10.6195	13.1252	12.54	13.504	13.2016	NaN	NaN	NaN	NaN	NaN	12.9504	13.7248	NaN
A0A034T9X7;A0A411H744	HTH-type transcriptional repressor PurR	A0A034T9X7_9GAMM;A0A411H744_9GAMM	TRUE	100	0.228276	15.6253	16.2304	15.8373	15.9037	15.5376	15.582	14.988	16.0106	15.6603	16.0446	15.523	16.0729	15.7199	15.756	15.2197	15.4056	15.1166	16.0334	15.6717	16.0082	15.5098	15.5186	14.9432	15.7197	15.5856	15.7693	15.6507	15.3105	15.1015	16.0313	15.7706	16.0044	15.4069	15.5603	15.0549
A0A034T9Y8;A0A411H766	Dipeptide and tripeptide permease A	A0A034T9Y8_9GAMM;A0A411H766_9GAMM	FALSE	97.1	0.719689	15.1051	16.8237	14.1326	16.3365	14.4245	16.191	14.2165	16.8777	14.083	15.7808	13.1405	16.9707	14.3372	16.27	15.5206	16.0064	12.6149	16.1386	13.0984	15.8231	NaN	16.0634	15.0423	16.1095	13.0521	16.1324	13.187	16.377	13.3177	15.921	13.9131	15.8967	14.029	16.2277	14.4135
A0A034TA09	Dipeptidase	A0A034TA09_9GAMM	TRUE	91.2	0.627333	16.8193	18.4337	16.9342	17.4665	16.6204	15.6061	15.2368	18.2316	17.8325	17.8964	17.5017	17.8757	17.7198	17.5458	16.737	15.5419	14.9031	17.9406	17.5672	17.4016	16.8216	14.4145	13.9116	17.288	17.9858	14.3146	NaN	NaN	NaN	18.293	17.7497	17.7228	16.8521	15.6949	15.3558
A0A034TA13	Methyl-accepting chemotaxis protein	A0A034TA13_9GAMM	TRUE	52.9	0.76923	13.472	13.8124	11.4459	13.3841	12.8671	NaN	NaN	14.7136	NaN	12.431	NaN	15.2476	13.175	14.8533	13.3177	12.3565	NaN	14.3863	NaN	NaN	NaN	NaN	NaN	14.9697	NaN	15.0236	12.9615	NaN	NaN	13.2589	NaN	11.6967	NaN	12.5955	NaN
A0A034TA18	Anaerobic sulfite reductase subunit A	A0A034TA18_9GAMM	TRUE	70.6	0.988102	15.0527	NaN	16.0324	15.806	15.1357	12.0295	11.2043	15.5428	15.2136	NaN	NaN	NaN	14.8739	16.3867	16.4414	13.9808	13.7959	NaN	NaN	NaN	12.71	NaN	12.8083	NaN	NaN	17.0765	17.017	14.7197	14.9487	15.5917	15.1547	17.2459	17.7885	14.8234	14.9373
A0A034TA30	Superoxide dismutase [Cu-Zn]	A0A034TA30_9GAMM	TRUE	100	0.905402	19.5891	20.2326	18.5166	19.8021	18.1559	19.6147	18.5199	20.4018	19.2013	21.98	20.33	20.8452	18.2681	19.9213	17.5239	20.0342	18.8092	21.9521	19.568	21.4282	20.42	19.7764	18.4875	21.0616	18.965	19.8645	18.7356	19.2604	18.8314	20.6387	18.3521	19.8833	18.4781	19.8223	18.3489
A0A034TA39;A0A411H1Q2	Zinc uptake regulation protein ZUR;Ferric uptake regulation protein	A0A034TA39_9GAMM;A0A411H1Q2_9GAMM	FALSE	100	0.211632	15.121	15.4706	15.5795	15.405	15.0308	15.2849	14.8374	15.8425	15.4208	15.0186	15.2484	15.1863	14.9225	15.2615	14.2174	15.2464	15.3396	15.0931	15.0034	14.7751	14.9372	15.2531	14.8768	14.9059	15.2737	15.0335	14.6325	15.5685	15.3302	14.9409	15.0932	14.8908	14.7551	15.3126	15.1262
A0A034TA44	[Citrate [pro-3S]-lyase] ligase	A0A034TA44_9GAMM	TRUE	100	0.42991	16.8435	15.9567	15.9085	17.751	16.8997	17.1549	16.2507	17.6044	17.2947	17.43	16.906	17.0843	17.2003	18.0687	17.2948	16.2111	15.4959	16.7821	16.6527	16.9949	16.4007	16.035	15.1165	16.5435	17.3366	17.4477	17.2715	16.7732	16.3103	17.4364	17.1399	17.8579	16.661	17.1875	16.2193
A0A034TA47	Probable 2-(5''-triphosphoribosyl)-3'-dephosphocoenzyme-A synthase	A0A034TA47_9GAMM	TRUE	47.1	0.837924	13.1321	NaN	10.8632	14.2321	12.5224	14.5723	NaN	NaN	NaN	14.2263	NaN	13.781	NaN	12.6916	NaN	14.8202	NaN	12.526	NaN	11.5581	NaN	15.0319	NaN	12.4625	12.0996	12.5873	11.2331	NaN	NaN	NaN	NaN	NaN	NaN	14.9053	NaN
A0A034TA92	AHL-dependent transcriptional regulator	A0A034TA92_9GAMM	FALSE	61.8	0.880066	12.3829	NaN	14.2782	14.959	12.7238	6.98166	8.66296	NaN	13.168	12.316	11.3043	12.6457	NaN	12.9377	11.0674	14.3075	NaN	NaN	NaN	NaN	NaN	NaN	NaN	13.9037	13.1002	13.1599	13.8467	NaN	12.6116	NaN	10.7732	NaN	12.5626	12.0685	12.6624
A0A034TAA5;A0A411H4J3	Protein Esterase YbfF;Alpha/beta fold hydrolase	A0A034TAA5_9GAMM;A0A411H4J3_9GAMM	FALSE	79.4	0.535938	11.8033	NaN	12.3523	9.56792	12.7973	10.2475	10.5122	NaN	12.1292	11.9195	11.3792	NaN	13.4002	12.6161	12.5123	12.2082	11.8294	11.398	12.4736	11.9316	12.1097	12.4363	11.6261	NaN	11.5457	10.4037	11.5348	NaN	10.8297	NaN	11.8231	NaN	11.6594	12.6177	12.8275
A0A034TAD9	Beta-ketoadipate enol-lactone hydrolase	A0A034TAD9_9GAMM	FALSE	100	0.366298	16.5701	16.7582	17.2187	17.2206	16.0333	17.2435	16.3487	16.6597	16.431	16.8687	16.2477	17.4289	15.8896	17.3567	15.855	17.3898	16.0183	17.0257	16.7398	16.7909	16.1038	16.9182	16.1282	17.0118	16.5894	17.1946	16.0627	16.5336	16.0298	16.0346	15.7949	16.0166	16.0077	17.1643	16.2698
A0A034TAF1;A0A411H704	Hydrolase, NUDIX family;CoA pyrophosphatase	A0A034TAF1_9GAMM;A0A411H704_9GAMM	TRUE	55.9	0.530833	14.083	NaN	12.2914	13.6111	NaN	12.9883	14.7354	NaN	13.9285	NaN	14.6567	NaN	NaN	NaN	14.1012	12.6444	15.1969	NaN	13.6419	NaN	13.9847	14.3792	14.9895	NaN	NaN	NaN	14.0439	13.5815	15.4917	NaN	NaN	NaN	14.6156	14.4966	14.1978
A0A034TAG1	Class B acid phosphatase	A0A034TAG1_9GAMM	TRUE	100	0.447415	18.2533	16.9724	16.0531	18.9979	18.0721	18.7386	17.6528	18.8179	18.466	18.8988	18.3861	18.498	18.6532	19.2102	18.0481	18.3126	17.7665	17.3732	16.9274	18.4078	17.8216	18.6232	17.512	17.9439	17.8954	19.3462	18.5002	19.0688	18.58	18.5404	17.7573	19.1311	17.8193	19.4071	18.4117
A0A034TAH8	Acetylornithine deacetylase	A0A034TAH8_9GAMM	TRUE	100	0.479935	15.2849	15.0598	14.6566	15.4656	14.8227	15.0642	14.0372	16.1899	15.6142	16.7082	15.7367	16.3536	15.436	16.1505	15.4224	15.432	14.8745	15.009	14.7359	15.4872	14.9619	14.934	13.669	16.1544	15.5197	16.183	15.4209	14.4103	14.6927	16.0978	15.2497	15.7691	15.0919	15.1436	14.1321
A0A034TAL1	Phosphatase NudJ	A0A034TAL1_9GAMM	FALSE	100	0.364187	15.1072	15.4655	14.9372	15.6033	14.2294	15.5739	14.6443	15.2151	14.8939	15.8831	14.5185	15.5393	14.6297	15.7195	14.9112	15.7286	14.769	16.132	15.1257	15.8233	15.0774	15.637	14.6508	15.6586	14.9545	15.2609	14.4182	14.7756	14.3812	14.5952	14.8127	15.5698	14.3998	15.5145	14.5953
A0A034TAM0	Cupin 4 family protein	A0A034TAM0_9GAMM	TRUE	100	0.526008	17.7013	19.3346	18.0289	17.6439	16.7942	17.1573	16.7506	18.3481	18.157	18.119	17.9005	18.2128	18.4228	17.8173	17.8505	17.6073	16.7415	18.7354	18.7	17.8979	17.5749	16.9836	16.4572	18.7031	18.4354	17.3877	17.0093	17.2532	16.8573	18.4621	18.2808	17.9056	16.7719	16.9604	16.5819
A0A034TAN8;A0A411H5X2	Transcriptional regulator, GntR family / aspartate aminotransferase;PLP-dependent aminotransferase family protein	A0A034TAN8_9GAMM;A0A411H5X2_9GAMM	FALSE	91.2	0.407576	12.6784	NaN	13.3992	12.5689	11.8603	12.9941	13.2778	NaN	13.1353	12.6005	12.9396	10.0477	13.322	12.4384	13.7911	13.0739	13.0026	12.6667	13.2652	12.6862	13.2455	12.4149	13.625	10.2628	13.1495	12.1917	12.9515	12.1095	12.8021	NaN	12.9825	11.3207	12.8643	12.6651	13.3758
A0A034TAQ9	Putrescine-binding periplasmic protein	A0A034TAQ9_9GAMM	FALSE	100	0.453922	17.0544	17.6896	15.7624	17.8045	16.4824	17.7848	16.6576	17.8953	16.3246	17.8278	16.7585	17.5783	16.5376	17.59	16.2787	17.8357	16.7691	17.6525	15.7601	17.5336	16.6728	17.9038	16.5474	17.3083	16.1058	17.7322	16.7436	17.5518	16.8636	17.9479	15.6632	17.6532	16.0132	17.9602	16.6586
A0A034TB00;A0A411H863	LacI family transcriptional regulator	A0A034TB00_9GAMM;A0A411H863_9GAMM	FALSE	26.5	0.497381	12.1726	NaN	12.2092	NaN	12.7728	NaN	12.8348	NaN	NaN	NaN	NaN	NaN	NaN	NaN	NaN	NaN	NaN	11.6736	11.5999	11.6138	11.5332	12.002	13.3144	NaN	NaN	NaN	NaN	NaN	NaN	NaN	NaN	NaN	NaN	NaN	NaN
A0A034TB39	Protein Smg	A0A034TB39_9GAMM	TRUE	67.6	0.598032	13.8728	NaN	15.5699	13.4404	15.0349	14.8042	14.3529	NaN	12.8277	13.941	NaN	NaN	13.012	14.9478	12.432	NaN	NaN	14.2466	13.8133	14.1652	13.1952	14.0202	14.5025	13.0518	13.3938	NaN	14.5818	NaN	NaN	NaN	13.9081	13.1076	NaN	14.1463	12.5787
A0A034TB44	Trk system potassium uptake protein TrkA	A0A034TB44_9GAMM	FALSE	100	0.151003	15.6038	15.6708	15.6217	15.7554	15.4712	15.896	15.345	15.8444	15.4497	15.9766	15.8238	15.5616	15.5236	15.59	15.1251	15.9091	15.1767	15.656	15.6177	15.7648	15.666	15.8846	15.2551	15.6414	15.5349	15.7956	15.3104	15.7722	15.3888	15.652	15.6067	15.6736	15.3375	15.8959	15.3342
A0A034TB58	50S ribosomal protein L6	A0A034TB58_9GAMM	FALSE	100	0.413672	21.64	21.1836	21.8979	21.3033	22.3369	20.7328	22.1317	20.9839	21.8094	21.1295	21.8635	21.9858	21.9377	21.7387	22.6375	20.9081	22.6305	21.2497	21.661	20.9247	21.6875	20.9459	22.2231	21.3915	21.9558	21.1429	22.5164	20.5113	22.5618	21.1416	21.8801	21.0772	22.2782	21.1358	22.2646
A0A034TB70	50S ribosomal protein L22	A0A034TB70_9GAMM	FALSE	100	0.576532	20.0879	18.956	20.9518	19.3294	21.1028	19.1634	20.7435	19.3144	20.8789	19.1713	20.8972	20.0037	20.9041	19.3851	21.2972	19.2277	21.1321	19.5085	20.5422	18.8912	20.5436	19.1555	20.8605	19.6464	20.9122	19.2064	21.4555	18.8879	21.2668	18.8438	20.6463	18.8944	20.853	19.3427	21.0745
A0A034TB76	50S ribosomal protein L3	A0A034TB76_9GAMM	FALSE	100	0.902941	18.0133	16.0824	19.8748	16.5713	19.9919	15.8566	19.794	16.1179	19.6919	16.0069	19.5553	16.6555	19.8727	16.6038	20.3427	16.3182	20.2195	15.9321	19.3696	15.5729	19.3954	15.2123	19.9467	16.5072	19.7263	16.7272	20.1518	16.446	20.2077	15.5395	19.7185	16.2706	19.7972	16.3043	20.0724
A0A034TB83	50S ribosomal protein L1	A0A034TB83_9GAMM	FALSE	100	0.381003	21.9882	21.6533	22.5265	21.7374	22.7709	21.1177	22.3006	21.144	22.4151	21.296	22.2271	22.5708	22.448	21.8016	22.828	21.624	22.4453	21.5639	22.2149	20.8889	22.2444	21.1216	22.4725	21.7654	22.5524	21.6536	22.7853	21.1695	22.5791	21.4063	22.4004	21.3174	22.4007	21.4422	22.714
A0A034TB90	Phosphomethylpyrimidine synthase	A0A034TB90_9GAMM	TRUE	100	0.561219	16.0206	15.977	16.2948	15.9142	15.0451	15.5819	15.2772	17.0639	17.179	16.1668	15.8282	17.1694	17.6931	15.8179	15.6742	15.1844	14.6604	17.1461	17.0064	16.1705	16.0921	15.6649	15.4105	16.4054	16.3009	16.4203	15.3689	15.4358	14.7855	16.4747	16.7036	16.2176	15.4348	15.8305	15.3031
A0A034TBC4	Oxidoreductase family protein, NAD-binding protein	A0A034TBC4_9GAMM	FALSE	23.5	0.558456	14.7262	NaN	NaN	NaN	NaN	NaN	NaN	NaN	NaN	NaN	NaN	NaN	NaN	NaN	NaN	NaN	NaN	14.3471	NaN	NaN	NaN	NaN	NaN	NaN	NaN	11.1374	NaN	NaN	NaN	15.7706	16.0415	15.3221	15.4187	14.9331	14.839
A0A034TBC7	Transcriptional repressor of PutA and PutP / proline dehydrogenase / delta-1-pyrroline-5-carboxylate dehydrogenase (Fragment)	A0A034TBC7_9GAMM	TRUE	100	0.540518	16.2857	17.1169	16.9949	16.302	15.7494	15.6516	15.275	16.7312	16.182	17.171	16.5013	16.7148	16.6294	16.5093	15.8463	15.9312	15.0427	17.3099	16.815	18.0196	17.1917	15.4589	14.9973	16.543	16.2973	16.2719	15.5073	15.4832	15.2274	17.2475	16.9406	16.3135	16.1633	15.6843	15.8932
A0A034TBD7	DUF1318 domain-containing protein	A0A034TBD7_9GAMM	FALSE	32.4	0.929781	15.9778	NaN	17.1984	18.2265	NaN	NaN	NaN	NaN	NaN	17.1109	16.2224	NaN	NaN	NaN	NaN	NaN	NaN	16.0244	15.3499	16.1789	15.7169	NaN	NaN	15.1299	14.9077	NaN	NaN	NaN	NaN	NaN	NaN	13.6897	NaN	NaN	NaN
A0A034TBE8	Type VI secretion system effector	A0A034TBE8_9GAMM	FALSE	23.5	1.08897	12.048	NaN	NaN	NaN	NaN	NaN	NaN	NaN	12.0518	10.3431	10.8585	NaN	10.5379	NaN	NaN	NaN	NaN	NaN	14.4949	NaN	NaN	NaN	NaN	NaN	NaN	NaN	NaN	NaN	NaN	11.4834	13.4616	NaN	13.1527	NaN	NaN
A0A1D7VA77	Uncharacterized protein	A0A1D7VA77_9GAMM	FALSE	88.2	0.593705	15.4515	15.9924	16.1456	16.8441	16.178	16.7884	16.5565	15.2931	15.577	16.7974	16.8469	14.8271	14.8372	15.6387	14.7089	15.1258	15.2888	15.3887	15.4871	16.2611	15.9501	15.5885	14.3465	NaN	13.5349	13.5568	NaN	NaN	NaN	15.1083	14.808	15.4444	15.2033	14.8609	14.5608
A0A1D7VCT0	Elongation factor Tu	A0A1D7VCT0_9GAMM	FALSE	100	0.15337	23.7943	23.3687	23.4289	24.0476	23.581	23.7803	23.5961	23.956	23.9647	23.8883	23.6299	23.5092	24.2863	23.9572	23.6488	24.066	23.8442	23.6224	23.7309	23.9238	23.7339	23.8417	23.4547	23.9409	23.7351	24.1003	24.0374	23.3849	23.9934	23.8889	23.9013	23.5748	23.8444	23.9512	23.7929
A0A2D1QWB8	Superoxide dismutase (Fragment)	A0A2D1QWB8_9GAMM	FALSE	50	0.695323	15.0282	NaN	NaN	16.0305	12.7304	15.1233	NaN	NaN	NaN	16.7006	NaN	14.2638	NaN	13.7099	NaN	15.2832	NaN	16.316	NaN	15.4633	13.8179	16.4664	13.9387	14.5742	14.5991	15.7642	14.6594	NaN	NaN	NaN	NaN	NaN	NaN	16.0384	NaN
A0A2H4NFN7	RloB superfamily protein	A0A2H4NFN7_9GAMM	FALSE	44.1	0.88816	11.22	NaN	11.732	8.54256	NaN	10.7554	NaN	12.1838	NaN	NaN	NaN	9.34742	10.9117	NaN	NaN	NaN	NaN	6.65925	NaN	NaN	8.29146	NaN	NaN	10.6192	NaN	NaN	NaN	NaN	NaN	13.1077	13.4453	13.1472	13.4677	12.9112	13.1786
A0A411GYI8	Peptide methionine sulfoxide reductase MsrB	A0A411GYI8_9GAMM	TRUE	100	0.411801	16.6721	16.5535	16.5619	16.8125	15.5382	16.4136	15.6005	16.7909	16.9166	17.2291	16.8159	16.852	17.1465	17.5801	16.2965	16.484	15.8087	17.7558	17.3364	17.8135	16.9274	16.623	15.3179	17.2581	17.0256	17.2441	16.5305	16.7016	16.0652	17.1008	16.9757	16.9065	15.4679	16.517	15.8836
A0A411GYJ1	DUF1315 family protein	A0A411GYJ1_9GAMM	TRUE	85.3	0.642427	14.8876	13.2681	15.1505	14.6494	13.8593	13.1825	NaN	15.9265	15.8707	14.3911	15.1633	13.8329	16.287	15.816	13.8775	14.8012	14.7185	15.6587	15.9434	15.6462	14.6349	15.0495	NaN	15.8741	16.7447	14.8077	14.9801	14.3676	NaN	14.6345	14.8704	14.1927	NaN	13.5403	NaN
A0A411GYJ2	Bifunctional nicotinamidase/pyrazinamidase	A0A411GYJ2_9GAMM	FALSE	100	0.368756	17.122	17.1767	17.7124	17.5475	16.9572	17.5092	17.1469	16.4791	16.8618	17.9811	17.8477	16.6248	16.6183	17.4481	16.7852	17.5703	17.0367	17.871	17.801	18.0686	17.7474	17.6564	16.8694	17.0156	17.178	17.1704	16.784	16.9691	16.8496	16.535	16.8095	16.8654	16.9023	15.8672	15.884
A0A411GYJ4	Universal stress protein	A0A411GYJ4_9GAMM	FALSE	38.2	0.593035	13.8021	NaN	14.0018	NaN	15.2404	NaN	NaN	NaN	14.2465	NaN	11.0519	NaN	13.7593	NaN	14.5902	NaN	13.834	NaN	11.7371	NaN	NaN	NaN	NaN	NaN	15.0915	NaN	14.48	NaN	13.7937	NaN	14.4869	NaN	13.1135	NaN	NaN
A0A411GYJ7	D-amino acid dehydrogenase	A0A411GYJ7_9GAMM	TRUE	100	0.499474	15.6044	16.0787	16.3521	15.9593	15.2182	14.9344	14.2713	15.7792	16.1281	16.078	16.7604	13.949	15.8825	15.4846	16.2293	14.5831	14.47	16.1374	16.8495	16.2938	16.9133	14.9143	14.9148	15.1262	16.0854	15.3828	15.5264	14.8509	15.1427	15.7754	16.5902	15.6988	16.0405	15.0411	15.1083
A0A411GYJ9	TonB-dependent hemoglobin/transferrin/lactoferrin family receptor	A0A411GYJ9_9GAMM	TRUE	52.9	1.40946	15.9637	NaN	17.2557	14.2211	NaN	NaN	6.51911	16.6633	NaN	15.5682	NaN	14.5966	NaN	NaN	12.9734	19.623	15.7918	19.599	NaN	NaN	NaN	17.4805	NaN	17.9314	16.5901	17.2756	NaN	NaN	16.1331	NaN	15.8806	NaN	NaN	17.0323	16.2115
A0A411GYK0	asparaginase	A0A411GYK0_9GAMM	FALSE	97.1	0.401128	15.4083	14.151	14.4113	15.7097	15.6516	15.918	15.0563	13.1564	15.5911	16.4634	16.0699	16.3067	15.5425	15.5812	15.8858	16.121	15.7221	16.0258	15.7225	16.1047	15.6206	15.9089	14.0939	15.749	15.3677	14.4459	15.1177	14.9285	15.2346	15.306	14.853	15.7655	14.881	16.0111	NaN
A0A411GYK1	Cytoplasmic protein	A0A411GYK1_9GAMM	TRUE	73.5	0.980602	16.5462	NaN	18.4172	NaN	17.325	8.34185	16.218	13.446	17.564	15.6703	18.5337	15.4701	18.5541	NaN	16.7663	NaN	16.5756	15.1501	19.2596	14.3635	19.1712	14.9113	16.4566	NaN	19.108	NaN	18.6139	NaN	17.926	NaN	17.9425	NaN	17.2388	15.0658	15.5664
A0A411GYK2	MipA/OmpV family protein	A0A411GYK2_9GAMM	TRUE	100	0.765035	14.666	14.4504	13.9974	14.9813	14.166	15.2285	15.8718	14.9385	13.5994	14.5096	13.9379	14.8926	13.5123	14.2109	14.5259	14.5851	15.8815	13.3447	12.9426	13.7756	14.1019	14.5663	16.2724	14.1392	13.4224	14.816	14.6347	14.4242	16.2367	15.2107	15.2673	14.4493	15.8389	14.9734	16.938
A0A411GYK3	Fumarylacetoacetate hydrolase family protein	A0A411GYK3_9GAMM	FALSE	100	0.310749	17.2789	17.5942	15.5906	17.0231	15.8529	17.2214	17.2564	17.7244	17.1549	17.8499	18.0182	17.1328	17.0328	17.6957	17.4658	17.8943	17.4916	17.2571	17.6256	17.6486	17.6878	17.4552	17.0841	17.5217	16.7325	17.1476	16.4363	17.803	17.8524	17.6023	16.6744	17.2811	16.8005	17.7344	17.1404
A0A411GYK4	ABC transporter ATP-binding protein/permease	A0A411GYK4_9GAMM	FALSE	97.1	0.659517	14.8631	16.4686	13.9638	15.6427	14.2816	15.1199	13.8911	16.2796	13.3834	15.8401	13.2169	16.219	13.8437	15.6043	14.3163	15.3103	14.2092	16.1351	14.0323	15.6356	NaN	15.5077	14.386	16.0571	12.8323	15.6432	13.6009	15.6227	14.1188	16.3526	13.6269	15.7334	13.9844	15.34	14.2818
A0A411GYK5	Septum site-determining protein MinD	A0A411GYK5_9GAMM	TRUE	100	0.287228	19.9304	19.5956	19.8779	19.8684	20.0142	20.6312	20.2519	19.6507	19.5546	20.2035	20.2479	18.5882	19.7041	20.0348	19.8135	20.5644	20.0515	19.5775	19.8199	20.3525	20.2375	20.6855	20.0882	19.0087	19.5212	19.7674	19.9094	20.5884	20.1779	19.4982	19.5788	19.8875	19.8726	20.3794	20.0301
A0A411GYK7	SpoVR family protein	A0A411GYK7_9GAMM	FALSE	100	0.41778	14.9508	15.1261	15.8681	14.3034	15.1327	14.8975	15.3124	14.2917	15.3136	14.9651	15.6114	13.6567	15.1677	14.091	14.9605	14.4737	13.8697	15.7596	16.0451	14.9643	15.8782	14.7757	15.6759	14.7767	15.1807	14.1834	15.1605	14.3116	14.9401	14.5512	15.87	14.1841	15.2033	14.6754	15.15
A0A411GYK9	Probable septum site-determining protein MinC	A0A411GYK9_9GAMM	TRUE	100	0.418336	15.8259	15.4168	15.5615	16.0774	15.7236	16.7039	16.3608	14.8204	15.3579	15.6752	16.1887	14.9044	15.6443	16.431	15.9756	16.9984	16.4689	14.942	15.2139	15.7665	16.0245	16.8014	15.9213	14.3602	15.482	15.9851	15.5283	16.5594	16.1193	15.2023	15.2488	16.1251	15.7796	16.6948	16.0193
A0A411GYL1	UPF0229 protein EVK84_00050	A0A411GYL1_9GAMM	FALSE	100	0.460534	17.6036	16.8769	18.2841	17.0472	18.0047	17.3115	18.1915	17.4717	18.047	17.4526	18.3771	16.4459	17.9844	16.5822	18.22	16.7288	17.0803	18.0789	18.4619	17.4455	18.6949	17.1332	18.6546	17.057	17.8203	16.5464	18.1347	16.8648	18.2173	16.8734	18.6082	16.6403	18.2109	16.9465	18.0291
A0A411GYL4	KHG/KDPG aldolase	A0A411GYL4_9GAMM	TRUE	100	0.353656	19.8921	21.0435	20.8139	19.7867	19.3351	19.7208	19.2133	20.0865	19.7271	19.4816	19.3768	20.4126	20.3115	20.04	19.5902	20.0047	19.5102	20.441	20.5973	19.9355	19.6228	20.2687	19.425	20.1218	20.2437	20.0547	19.481	19.7766	19.4524	20.3823	19.7874	20.1326	19.4982	19.625	19.0306
A0A411GYL5	Cell division topological specificity factor	A0A411GYL5_9GAMM	TRUE	100	0.53015	16.7238	15.4463	16.5367	17.1692	16.3345	17.9879	17.0894	15.9972	16.1454	17.5192	16.9947	15.743	15.7787	17.1876	16.1504	18.102	16.8844	16.5559	16.324	17.4677	17.0426	18.0207	16.7183	16.079	16.2564	17.003	16.5039	17.4627	16.9112	15.5509	15.9359	16.6543	16.182	17.9268	16.9471
A0A411GYL6	Long-chain-fatty-acid--CoA ligase FadD	A0A411GYL6_9GAMM	FALSE	100	0.266352	14.874	15.2825	15.3097	14.9772	15.0926	15.0365	15.1038	14.4019	14.7518	14.9814	14.2683	15.4252	15.7826	15.0132	15.2896	15.1522	15.1295	14.7921	14.9435	14.6881	14.5791	14.8774	15.0506	15.0836	14.5355	14.7506	14.799	14.5485	14.6535	14.2736	15.4173	14.4994	14.3278	14.6616	14.2369
A0A411GYL7	Putative glucose-6-phosphate 1-epimerase	A0A411GYL7_9GAMM	TRUE	26.5	0.716733	15.7916	NaN	14.1806	17.465	16.1915	16.454	NaN	NaN	NaN	NaN	NaN	NaN	NaN	NaN	NaN	NaN	NaN	15.9	13.5271	16.2482	15.1313	17.0264	NaN	NaN	NaN	NaN	NaN	NaN	NaN	NaN	NaN	NaN	NaN	NaN	NaN
A0A411GYL9	Universal stress protein UspA	A0A411GYL9_9GAMM	TRUE	100	0.366878	19.9273	19.8998	20.2841	19.9315	19.9674	20.5322	20.6126	18.6967	18.6894	19.0209	19.5432	18.7383	20.1244	20.1863	20.3413	20.8342	20.6365	19.109	19.869	19.7461	20.1979	20.7123	20.4498	19.2476	20.0733	19.9367	20.1327	20.4776	20.6406	19.337	20.1117	19.4409	19.6808	20.0715	20.2531
A0A411GYM0	Slp family lipoprotein	A0A411GYM0_9GAMM	FALSE	100	0.342111	16.7069	17.2848	16.2166	16.0746	16.035	16.4496	16.8891	17.1627	16.1201	16.871	17.0421	16.721	16.2379	16.3563	17.3417	16.5824	17.7236	16.8798	16.7825	16.8275	16.6151	16.7844	17.5597	16.4067	16.1968	16.0312	16.3503	16.8987	17.3079	17.34	16.2016	16.5075	16.395	16.5934	17.2464
A0A411GYM3	Fatty acid metabolism regulator protein	A0A411GYM3_9GAMM	TRUE	82.4	0.526081	15.5043	16.2601	15.9216	15.9931	14.9821	12.4806	12.3305	16.7869	15.8346	15.8496	14.897	17.0697	15.3741	16.1552	15.0587	NaN	15.7959	16.6316	15.9143	16.0513	14.9653	13.9596	NaN	16.2383	15.9314	16.073	15.3046	NaN	NaN	16.0027	15.5681	15.7184	14.9709	NaN	NaN
A0A411GYM5	Phosphogluconate dehydratase	A0A411GYM5_9GAMM	TRUE	100	0.5904	16.0478	17.9958	16.8038	16.3346	15.0608	16.0776	14.97	16.3991	15.4287	16.0712	14.7792	16.7852	16.4019	16.659	15.4723	16.4041	15.0329	17.3837	16.5922	16.4989	15.5061	16.562	15.3146	16.8855	15.9111	16.393	15.1448	16.1631	14.9855	16.4651	15.9042	16.5577	15.4802	16.1759	15.0261
A0A411GYM6	Glucose-6-phosphate 1-dehydrogenase	A0A411GYM6_9GAMM	TRUE	100	0.386473	18.2158	19.4475	18.6015	18.3751	17.2683	18.4942	17.5402	18.5938	17.9864	18.7971	17.8745	18.706	18.1694	18.2978	17.1245	18.4208	17.189	19.0328	18.3951	18.6293	17.7974	18.6882	17.5588	18.9711	18.514	18.4241	17.5359	18.4152	17.5823	18.7418	18.1367	18.513	17.653	18.4257	17.4361
A0A411GYM7	High-affinity zinc uptake system protein ZnuA	A0A411GYM7_9GAMM	FALSE	100	0.434378	15.3319	16.4337	14.2446	15.8686	14.4917	15.8298	15.1003	16.2713	14.8108	16.1916	15.6285	16.0691	15.0677	15.5135	14.7365	15.6962	15.3379	15.7848	14.248	15.2455	14.5606	15.5299	14.5443	15.852	14.6922	15.731	14.9215	15.5597	15.0902	16.4463	14.7041	15.9177	14.7495	15.5551	14.8592
A0A411GYM8	Zinc ABC transporter ATP-binding protein ZnuC	A0A411GYM8_9GAMM	FALSE	88.2	0.48874	15.0764	14.5982	15.0346	14.7965	15.4485	13.45	15.035	16.6901	15.5225	NaN	15.1365	NaN	16.1295	14.2311	15.5817	14.2911	15.2124	14.4992	15.4898	NaN	14.9591	14.9175	14.8951	NaN	15.8018	15.5894	15.5413	15.2306	14.9118	14.3822	15.5927	13.5658	15.6586	14.5731	15.5264
A0A411GYN0	MurR/RpiR family transcriptional regulator	A0A411GYN0_9GAMM	FALSE	100	0.178325	14.9367	14.6564	15.205	15.324	15.2173	14.9995	14.7555	14.8508	15.0353	15.3579	15.1156	14.4487	15.1167	15.2824	15.0529	14.917	14.7512	15.091	15.0297	15.4305	15.2168	14.8888	14.7323	14.4479	14.7388	14.9104	15.0432	14.594	14.5126	14.6322	14.8903	15.0148	14.8173	15.0083	14.7615
A0A411GYN1	Zinc ribbon domain-containing protein	A0A411GYN1_9GAMM	TRUE	47.1	0.825417	11.6275	NaN	NaN	NaN	8.92651	12.8472	9.70061	NaN	NaN	8.96456	NaN	NaN	NaN	9.91132	NaN	13.0691	12.7218	NaN	NaN	NaN	NaN	13.2696	10.0356	NaN	11.1957	13.2541	NaN	13.2059	11.4794	NaN	NaN	11.928	NaN	13.7421	11.7889
A0A411GYN2	Lipid A biosynthesis acyltransferase	A0A411GYN2_9GAMM	FALSE	94.1	0.353298	14.7183	15.1725	15.8015	15.1252	14.3728	14.8013	15.2816	NaN	14.7445	13.6575	14.8015	15.117	14.2607	14.7049	15.4496	15.1455	15.3378	14.6093	14.3143	14.6319	14.7129	14.7686	15.4133	14.092	13.6165	13.8501	14.3241	14.738	15.205	NaN	14.6188	14.0796	14.5743	14.8696	14.793
A0A411GYN4	Ribonuclease D	A0A411GYN4_9GAMM	TRUE	100	0.451401	15.0123	14.9386	15.2623	15.1068	14.5153	14.6869	13.7174	15.8373	15.9546	15.4747	15.095	16.3926	15.8981	15.5438	14.8998	14.8523	13.8769	15.647	15.151	15.0292	14.7515	14.6936	13.4894	15.6436	15.6264	15.2216	15.109	14.6304	13.8555	15.7217	15.5734	14.9604	14.896	14.721	13.6466
A0A411GYN6	DUF72 domain-containing protein	A0A411GYN6_9GAMM	FALSE	82.4	0.533454	13.6689	14.0139	14.8239	12.7915	14.1425	14.8886	14.9076	13.1202	14.2546	13.3277	14.1186	11.8453	12.9928	12.784	14.0415	14.2521	14.8107	NaN	NaN	NaN	NaN	12.4959	NaN	13.4083	13.4272	13.4719	13.2979	13.7872	14.7048	NaN	13.4215	11.7791	13.4656	14.1902	14.1627
A0A411GYN7	Holliday junction branch migration complex subunit RuvA	A0A411GYN7_9GAMM	FALSE	35.3	0.569401	17.9461	19.4746	18.202	18.4134	17.7277	18.2254	17.3894	NaN	NaN	NaN	NaN	NaN	NaN	NaN	NaN	NaN	NaN	18.8716	18.2582	18.3058	15.1254	18.089	17.2707	NaN	NaN	NaN	NaN	NaN	NaN	NaN	NaN	NaN	NaN	NaN	NaN
A0A411GYP0	6-phosphogluconolactonase	A0A411GYP0_9GAMM	FALSE	100	0.28458	18.148	19.1525	18.586	18.1857	17.564	18.2211	17.6391	18.315	17.9963	18.4116	18.0543	18.2774	18.2887	18.5398	17.4806	18.2991	17.5828	18.6938	18.4205	18.314	17.7372	18.38	17.3809	18.6456	18.2974	18.1725	17.7248	18.508	17.7479	18.4962	18.0636	18.3266	17.7512	18.1262	17.6504
A0A411GYP1	UPF0502 protein EVK84_00325	A0A411GYP1_9GAMM	FALSE	100	0.273676	16.881	17.0223	17.0801	17.1607	16.0745	17.5588	16.9105	16.6987	16.5126	17.1695	16.6258	16.7887	16.6943	17.0873	16.3015	17.3751	16.9763	17.4642	17.3511	17.3863	16.9227	17.648	16.8469	16.6982	16.4142	16.9387	16.2017	16.9122	16.5278	16.6521	16.6249	16.8402	16.3054	17.2983	16.8858
A0A411GYP4	PrkA family serine protein kinase	A0A411GYP4_9GAMM	FALSE	100	0.400057	16.5989	16.988	17.0882	17.0432	16.2536	16.9484	16.2507	16.9687	16.8999	17.5831	16.8596	15.7872	16.0904	16.8533	15.9917	16.5509	15.2426	17.6662	17.3845	17.548	17.144	16.9471	16.3085	16.7078	16.6689	16.8911	16.2402	15.882	15.6471	16.0542	17.0048	15.677	16.7133	16.4548	16.024
A0A411GYP5	Aspartate--tRNA ligase	A0A411GYP5_9GAMM	FALSE	100	0.363128	18.5234	18.8136	17.7437	19.3157	18.1033	18.9947	17.9453	18.9126	18.2482	18.9319	17.9196	18.8783	18.6987	19.363	18.0096	19.1019	17.4766	18.849	18.2665	19.016	18.2598	19.1741	18.0927	18.6571	17.8727	19.3352	18.065	18.6463	17.6201	18.8095	18.3381	19.077	18.0978	19.1333	18.0277
A0A411GYP6	tRNA U34 carboxymethyltransferase	A0A411GYP6_9GAMM	TRUE	100	0.486844	14.482	14.8878	13.3669	15.0574	14.1041	15.5593	14.6279	13.8507	14.1469	14.8263	14.4665	14.2922	13.8171	15.4894	14.2676	15.9872	14.8337	13.3808	13.5047	14.8028	14.4103	15.3087	14.3857	14.0538	13.6548	14.8808	14.2528	14.8253	14.797	14.2671	13.4159	14.5487	14.0325	15.512	14.7736
A0A411GYP9	PF03932 family protein CutC	A0A411GYP9_9GAMM	FALSE	100	0.236006	16.1362	15.8923	16.2312	16.5004	15.9568	16.6437	15.9032	16.423	16.0931	16.3835	15.7128	16.0901	15.9372	16.5491	15.4544	16.3518	15.6346	16.4085	16.0357	16.4492	15.8529	16.475	15.4426	15.9167	15.7491	16.4086	16.0492	16.7211	16.1944	15.8449	15.9318	16.3804	16.111	16.7657	16.1352
A0A411GYQ0	UPF0303 protein EVK84_00390	A0A411GYQ0_9GAMM	TRUE	100	0.508254	15.2596	15.5352	13.9286	16.5791	15.137	15.6363	14.5946	16.2024	14.5177	16.3938	15.8647	15.1525	14.9372	16.4356	15.3157	14.9933	14.3411	15.4095	15.2424	16.3257	16.0329	15.5947	14.2867	15.2442	14.6982	16.1654	15.2551	15.091	14.6215	15.3639	14.3946	15.8319	13.9189	15.1831	14.6034
A0A411GYQ1	Probable phosphatase EVK84_00350	A0A411GYQ1_9GAMM	TRUE	100	0.313701	17.1042	17.2825	16.6476	17.4355	16.7117	17.94	17.2263	17.0472	16.635	17.5321	17.1151	16.6636	16.5091	17.5069	16.4414	17.7133	17.2234	17.0123	16.6481	17.3894	16.8395	17.9293	16.9439	16.9997	16.6731	17.3247	17.0467	17.6245	17.2528	17.0801	16.3984	17.2703	16.543	17.9059	17.0288
A0A411GYQ2	ABC transporter substrate-binding protein	A0A411GYQ2_9GAMM	TRUE	100	0.446662	16.1	17.3069	16.0462	16.3026	15.7234	16.259	15.4005	17.0454	15.8444	16.9052	16.2239	16.35	15.7451	16.279	15.4779	15.9949	15.6486	17.5063	16.1919	16.6947	16.0545	16.1348	15.4873	16.5667	16.068	16.2744	15.8818	15.9529	15.8224	16.6921	15.0981	16.0267	15.2251	15.8752	15.2943
A0A411GYQ3	Arginine--tRNA ligase	A0A411GYQ3_9GAMM	FALSE	100	0.319257	18.2647	18.419	17.5144	18.6539	17.7717	18.5327	17.6064	18.7255	17.9136	18.5806	17.7671	18.933	18.0921	18.8277	17.7885	18.8094	17.8627	18.3544	17.7226	18.3705	17.5649	18.6103	17.5715	18.9599	18.2176	18.9263	18.1925	18.5367	17.9159	18.7077	18.0642	18.7039	17.8809	18.9433	17.9582
A0A411GYQ4	Holliday junction branch migration complex subunit RuvB	A0A411GYQ4_9GAMM	TRUE	100	0.518084	15.333	15.565	16.7466	14.775	16.4762	15.2097	15.2361	15.5966	16.1418	14.5579	15.4107	14.8468	16.3603	14.7746	15.3856	14.6908	14.7441	15.319	16.5758	14.9163	15.7919	14.9763	14.9663	15.2496	15.8578	14.4567	15.7605	14.4173	14.5342	15.3208	16.3471	14.383	16.0708	14.8219	15.0385
A0A411GYQ5	Lipoprotein	A0A411GYQ5_9GAMM	TRUE	100	0.709439	17.7827	19.693	17.2104	18.3836	17.427	18.1975	16.9122	19.4576	16.2604	18.8132	16.7904	18.954	16.2571	18.4617	17.6062	18.158	17.2988	19.0201	16.5948	18.7421	16.6254	18.2849	17.1039	18.9774	16.3486	18.4127	16.5146	18.5277	17.1731	19.3578	15.9547	18.8332	16.9312	18.4007	16.9276
A0A411GYQ9	DUF1214 domain-containing protein	A0A411GYQ9_9GAMM	TRUE	100	0.49822	18.881	19.886	19.6293	18.7718	18.4426	17.7502	17.6923	19.6157	19.1534	19.903	19.9183	19.5858	19.1486	19.2123	19.1209	18.2002	18.1532	20.2405	19.5074	19.0222	19.2164	17.988	17.2383	19.4001	19.1517	18.5694	18.2654	18.4293	17.473	19.7441	19.1133	19.513	18.7493	18.1599	17.9878
A0A411GYR0	C4-dicarboxylic acid transporter DauA	A0A411GYR0_9GAMM	FALSE	88.2	0.467589	14.9736	15.7188	14.3045	15.7396	15.3398	15.0712	14.5402	16.3096	NaN	15.3564	NaN	15.9244	NaN	15.7525	14.6281	15.3305	14.1054	15.7345	13.2012	15.5756	14.1902	15.3594	14.9308	14.9416	13.4216	15.657	14.3543	14.7742	14.2326	15.5223	NaN	15.0979	14.1619	15.301	14.6304
A0A411GYR1	Release factor glutamine methyltransferase	A0A411GYR1_9GAMM	FALSE	44.1	0.436587	12.557	NaN	13.1504	NaN	13.2787	NaN	NaN	NaN	12.7542	NaN	13.1822	NaN	12.508	12.5402	NaN	NaN	NaN	11.8701	NaN	11.4543	NaN	NaN	NaN	10.8817	12.8887	12.8202	13.4522	NaN	NaN	11.3855	12.8393	NaN	13.3496	NaN	NaN
A0A411GYR5	Glyoxylate/hydroxypyruvate reductase GhrA	A0A411GYR5_9GAMM	TRUE	100	0.491014	18.194	17.9908	17.5941	18.5121	17.7095	19.3447	18.4252	17.6099	17.2475	18.9377	18.553	17.7772	17.0206	18.7137	17.5854	19.3498	18.6505	18.2742	17.9349	19.1274	18.6247	19.5575	18.4679	17.3573	17.4116	18.3491	17.7224	18.7685	18.2393	17.6574	17.0956	18.3449	17.3704	19.0347	18.2374
A0A411GYR6	2-dehydro-3-deoxyphosphooctonate aldolase	A0A411GYR6_9GAMM	FALSE	100	0.270965	17.1453	17.2925	16.7166	17.4779	16.6269	17.369	16.6801	17.8623	17.3837	17.8217	17.3058	17.632	16.958	17.4967	16.5841	17.4981	16.8323	17.2955	17.0348	17.2947	16.7535	17.4179	16.4	17.262	16.6964	17.5401	16.7578	17.3168	16.774	17.5465	16.9295	17.5035	16.6675	17.5089	16.7045
A0A411GYR7	Peptide chain release factor 1	A0A411GYR7_9GAMM	TRUE	100	0.337052	15.6479	15.6048	14.6169	16.1437	15.6344	16.1939	15.5205	15.9526	15.2202	16.0901	15.6381	15.9226	15.1125	16.0118	15.3383	16.3287	15.6789	15.1797	14.7051	15.7697	14.9993	15.9892	15.2687	15.6901	14.9428	16.5357	15.6109	16.4361	15.6211	15.7091	15.027	16.1362	15.2373	16.3967	15.7641
A0A411GYR8	tRNA threonylcarbamoyladenosine biosynthesis protein TsaB	A0A411GYR8_9GAMM	FALSE	100	0.280636	15.5916	15.8113	15.2978	15.4291	14.8093	15.3667	14.9129	16.1389	15.6088	16.086	15.5527	15.9852	15.6502	15.7375	14.8667	15.8193	15.1462	16.1261	15.8474	15.953	15.5078	16.0275	15.0655	16.0203	15.5207	16.0199	15.1807	15.5679	15.405	16.3182	15.3361	15.9121	14.5414	15.9653	15.5809
A0A411GYR9	ABC transporter	A0A411GYR9_9GAMM	FALSE	85.3	0.555103	15.5222	NaN	15.7346	17.2478	13.1175	15.6479	15.5137	NaN	15.1096	15.8389	15.0399	16.2292	15.5648	16.1045	15.3563	NaN	14.9823	16.2705	15.2067	16.5976	15.3803	16.1096	14.8643	15.5052	14.9945	16.4059	15.3719	NaN	14.6834	16.5269	14.9118	NaN	15.0343	16.307	14.4862
A0A411GYS0	Molecular chaperone	A0A411GYS0_9GAMM	FALSE	100	0.298529	17.4028	17.3066	17.1246	17.7196	17.1557	17.6824	17.0075	17.5011	17.0109	17.8481	17.4107	17.666	17.2346	17.9595	16.8395	18.2693	17.349	17.3006	17.0572	17.5861	17.0531	17.9039	16.9947	17.343	17.1839	17.5466	16.9381	17.78	17.0311	17.5929	16.865	17.8768	16.8334	18.3202	17.4028
A0A411GYS3	Gamma-glutamylcyclotransferase	A0A411GYS3_9GAMM	FALSE	44.1	0.710962	14.7247	14.6892	14.9002	15.291	13.9101	16.68	NaN	NaN	NaN	NaN	NaN	NaN	NaN	NaN	NaN	NaN	NaN	15.4146	14.7163	14.4057	13.0025	14.7789	15.2867	NaN	NaN	NaN	15.4871	13.6687	NaN	14.0666	NaN	NaN	NaN	14.5733	NaN
A0A411GYS4	4-diphosphocytidyl-2-C-methyl-D-erythritol kinase	A0A411GYS4_9GAMM	TRUE	85.3	0.499829	13.9711	13.801	13.4143	NaN	13.0932	11.6563	14.4215	13.5014	15.3524	14.1615	14.1884	NaN	15.0186	NaN	14.9161	13.7498	13.159	13.7927	14.4254	14.4387	15.0451	14.1433	NaN	12.9483	13.8988	13.17	NaN	14.0512	13.309	14.3939	15.014	14.1791	14.4047	13.4804	14.0328
A0A411GYS5	Outer-membrane lipoprotein LolB	A0A411GYS5_9GAMM	FALSE	100	0.431774	16.88	17.9941	16.0349	17.2529	16.3323	17.1791	16.3059	17.9556	16.5296	17.4571	16.8095	17.7208	15.8243	17.1315	16.5839	17.1471	16.5552	17.6752	16.5291	17.5133	15.9736	17.446	16.2489	17.5433	16.2468	17.1098	16.3768	17.0327	16.7668	17.6808	16.1609	17.161	16.3275	17.2623	16.0504
A0A411GYT0	Pyruvate kinase	A0A411GYT0_9GAMM	TRUE	100	0.46446	18.8266	18.1078	17.7031	19.5443	18.4306	20.0655	19.2718	18.7037	18.2536	18.7803	18.1456	18.694	18.521	19.5406	18.4792	19.7437	18.7712	18.5746	18.1581	19.0669	18.3978	19.7468	18.6216	18.3146	18.215	19.5008	18.692	19.8958	19.0848	18.6024	18.2226	19.2856	18.2017	19.8855	18.8829
A0A411GYU0	Amino acid permease	A0A411GYU0_9GAMM	FALSE	23.5	0.715273	10.9582	NaN	NaN	11.8774	NaN	11.6663	NaN	NaN	NaN	12.6635	NaN	NaN	NaN	NaN	NaN	NaN	NaN	NaN	NaN	11.0658	8.24479	10.0715	NaN	NaN	NaN	11.2994	NaN	NaN	NaN	NaN	NaN	10.7768	NaN	NaN	NaN
A0A411GYU4	ATP-dependent RNA helicase DbpA	A0A411GYU4_9GAMM	TRUE	100	0.4547	16.5666	16.6755	17.4474	15.6384	16.9021	15.8428	16.005	16.4106	17.5982	15.796	16.6966	16.5625	17.7133	16.4208	17.4659	16.3079	16.7206	16.9469	17.2659	15.3232	16.706	15.7176	16.2329	16.6834	17.4559	15.8812	16.8978	15.8995	16.4711	16.4237	17.6685	16.0009	16.9242	15.9155	16.6465
A0A411GYU5	TetR/AcrR family transcriptional regulator	A0A411GYU5_9GAMM	FALSE	55.9	0.616203	12.7353	NaN	11.9942	13.0001	NaN	12.447	NaN	NaN	10.8979	13.638	NaN	13.4114	NaN	13.7908	NaN	14.4247	10.4147	13.6486	11.8402	12.8686	12.6272	13.0903	NaN	13.2448	12.1743	13.2515	NaN	NaN	NaN	NaN	NaN	NaN	NaN	13.7727	11.4347
A0A411GYU7	YceK/YidQ family lipoprotein	A0A411GYU7_9GAMM	TRUE	88.2	0.702896	13.1723	13.0912	11.7018	14.5104	11.6673	11.4412	NaN	13.2416	13.7578	14.5234	13.8523	14.3009	12.1051	13.9107	12.8617	11.2922	NaN	15.1689	14.5487	14.4833	12.354	13.0522	11.7865	13.5245	13.4787	14.0593	12.4738	12.4127	NaN	13.6608	12.3255	13.9252	12.538	13.1197	NaN
A0A411GYU9	N-acetylneuraminate lyase	A0A411GYU9_9GAMM	TRUE	97.1	0.753206	14.2804	15.0364	13.0909	14.5445	14.2652	14.7658	12.8367	16.5674	16.0204	15.4631	15.14	14.532	14.2491	13.9543	13.4181	13.9631	13.0475	14.0682	13.9094	13.6051	13.9935	13.8145	NaN	15.06	14.6943	14.016	13.9488	13.5705	14.042	15.2864	14.0085	14.2512	14.3773	14.0171	13.6961
A0A411GYV1	2-hydroxycarboxylate transporter family protein	A0A411GYV1_9GAMM	FALSE	35.3	0.818245	15.1037	13.4641	NaN	15.439	14.0471	NaN	NaN	16.5085	NaN	NaN	NaN	15.7685	NaN	14.4281	NaN	NaN	NaN	NaN	NaN	NaN	NaN	NaN	NaN	15.1925	13.6404	16.9317	NaN	NaN	NaN	16.7453	13.7516	15.3277	NaN	NaN	NaN
A0A411GYV3	Putative C-S lyase	A0A411GYV3_9GAMM	FALSE	100	0.329658	16.8712	17.7069	17.1342	17.2428	16.3815	17.2292	16.4044	16.9042	16.8242	17.2633	16.5517	16.5181	16.918	17.0554	16.0571	16.8403	16.1194	17.8979	17.5094	17.4789	16.6809	17.331	16.4532	16.8885	17.0231	16.801	16.401	16.9252	16.2872	17.3678	16.8548	17.0487	16.4501	16.9915	16.08
A0A411GYV4	FAA hydrolase family protein	A0A411GYV4_9GAMM	FALSE	61.8	0.487476	15.3359	12.3435	14.8469	15.6654	16.1426	NaN	NaN	14.912	15.857	NaN	14.1329	15.3468	15.6128	15.6614	15.6599	NaN	NaN	14.4284	13.7164	NaN	NaN	NaN	NaN	15.2111	16.0525	15.9518	16.3378	NaN	NaN	16.2266	16.5602	15.4007	15.9867	NaN	NaN
A0A411GYV6	Methyl-accepting chemotaxis protein	A0A411GYV6_9GAMM	TRUE	100	1.39347	14.5638	16.9301	14.0465	16.7759	15.2376	13.8831	12.0965	17.137	13.9299	14.5692	13.5363	18.3529	14.8493	17.7385	16.2406	14.9992	13.3245	15.7139	12.7593	13.5967	11.3299	13.806	12.9015	16.8603	13.0874	17.3774	14.9569	13.8058	12.9475	16.2045	12.6705	15.074	12.8792	13.2678	12.2836
A0A411GYW0	Catalase	A0A411GYW0_9GAMM	TRUE	100	1.08487	15.94	18.3757	17.1962	15.7945	15.0675	14.5876	13.8505	17.0711	16.0875	18.6657	18.3659	16.1715	15.5939	15.4772	14.7337	14.1746	14.0033	17.9114	17.7068	18.611	17.8826	15.0578	14.1492	16.676	16.203	14.9727	14.4466	13.6843	14.0839	17.8011	17.1277	16.0088	15.3509	14.8155	14.2529
A0A411GYW2	Isoaspartyl dipeptidase	A0A411GYW2_9GAMM	FALSE	88.2	0.452056	14.6701	NaN	15.1021	12.7328	12.3866	12.2545	14.6345	NaN	15.1542	15.1819	15.7388	14.1426	14.3678	15.9429	NaN	15.3604	15.0421	14.2031	14.5121	15.1087	15.0024	14.1138	14.4289	14.7531	15.2695	14.889	15.7495	14.8498	14.6855	NaN	15.2979	14.8559	14.5448	15.009	14.7885
A0A411GYW4	GGDEF domain-containing protein	A0A411GYW4_9GAMM	TRUE	91.2	0.644158	12.5767	10.877	10.0476	12.2039	12.1159	13.6897	12.8844	12.2481	13.0614	12.3625	12.8253	11.5363	12.8006	12.997	13.4136	13.4144	13.5851	12.3063	NaN	12.8639	12.4074	13.8342	14.4389	11.0718	NaN	12.3462	NaN	12.9158	12.7272	10.9107	11.2779	12.8431	12.4219	13.256	14.1951
A0A411GYX0	Iron-containing alcohol dehydrogenase	A0A411GYX0_9GAMM	TRUE	100	0.344458	16.6942	16.8735	17.1368	16.8736	16.5663	16.3023	15.9407	17.0804	17.1411	17.3087	17.1062	16.6072	16.9875	16.5103	16.4036	16.3577	15.9996	17.6485	17.5095	17.5562	17.1398	16.4015	16.1009	16.6365	16.9436	16.7984	16.7261	15.8215	15.9794	17.0098	17.0044	16.5082	16.4498	16.1808	15.9929
A0A411GYX2	Uncharacterized protein	A0A411GYX2_9GAMM	TRUE	100	0.761044	14.9791	14.2619	14.9302	16.7175	15.8093	15.5073	14.266	13.1997	15.4109	16.6151	16.7292	15.0695	15.1172	16.5851	14.7073	11.9646	13.4301	16.2729	16.4117	16.6319	16.6145	15.7862	14.1034	13.9555	14.6833	15.8223	14.324	14.989	14.4448	14.0987	14.5896	14.7634	14.9184	13.7781	12.7793
A0A411GYX3	Glutamyl-tRNA reductase	A0A411GYX3_9GAMM	FALSE	35.3	0.937425	13.5735	NaN	NaN	14.7603	13.334	NaN	NaN	NaN	12.895	NaN	NaN	NaN	13.6907	NaN	NaN	NaN	NaN	15.8907	NaN	NaN	11.8646	NaN	NaN	NaN	11.5937	NaN	14.3835	13.4354	NaN	NaN	14.1839	13.4968	13.3535	NaN	NaN
A0A411GYX7	HAMP domain-containing protein	A0A411GYX7_9GAMM	TRUE	100	1.4908	16.324	18.4514	16.0567	18.3018	16.7883	15.3625	14.3169	18.6758	15.8088	16.716	13.7515	20.3509	16.7842	18.8984	17.534	16.8815	15.3296	17.7495	14.1153	15.4283	14.331	15.6984	15.0082	18.8009	15.1792	18.8252	16.6182	15.5162	14.3458	17.705	14.9182	16.6951	15.0603	15.3267	13.6871
A0A411GYX8	ABC transporter substrate-binding protein	A0A411GYX8_9GAMM	TRUE	100	0.406788	16.689	15.6674	16.3629	16.825	16.4507	17.6597	17.3144	17.1583	16.3295	15.7248	16.5529	16.0905	16.5231	17.0792	16.6631	17.2758	17.5889	16.3958	15.9313	15.7496	16.7766	17.4681	17.1364	16.2879	16.4214	17.0036	16.6428	17.2655	17.5446	16.0385	16.2889	16.5307	15.8323	17.5445	17.3021
A0A411GYY1	Phosphoethanolamine transferase	A0A411GYY1_9GAMM	TRUE	100	0.526478	14.5277	13.0865	14.0299	14.2185	14.7075	15.1225	15.5598	14.0337	14.0782	14.5751	14.9198	13.7896	13.7244	14.6259	14.9751	15.4901	15.8084	13.9449	13.9429	13.8826	14.5584	15.3524	15.7691	13.7958	13.5511	14.3038	14.8846	15.1445	15.7405	12.8726	13.4879	14.688	14.5708	15.3494	15.356
A0A411GYY3	CD-NTase-associated protein 12/Pycsar effector protein TIR domain-containing protein	A0A411GYY3_9GAMM	FALSE	26.5	0.693134	13.3161	NaN	NaN	14.3634	12.7669	9.59965	NaN	NaN	NaN	NaN	NaN	NaN	NaN	NaN	NaN	NaN	NaN	14.9932	13.4799	14.3705	13.6334	14.5588	12.0797	NaN	NaN	NaN	NaN	NaN	NaN	NaN	NaN	NaN	NaN	NaN	NaN
A0A411GYY4	ABC transporter substrate-binding protein	A0A411GYY4_9GAMM	TRUE	100	1.20997	15.1792	16.677	14.2913	16.46	15.2154	15.5934	14.5455	16.1387	15.1781	16.0001	14.9058	16.5251	14.9891	15.9092	14.1892	15.2711	13.9792	18.5729	16.449	16.9297	15.7622	15.2724	13.4126	16.1477	14.5479	15.6036	14.5171	14.7771	13.0538	15.8301	13.0803	15.3645	13.1806	14.8522	12.8698
A0A411GYY6	Response regulator transcription factor	A0A411GYY6_9GAMM	FALSE	76.5	1.69132	13.5588	NaN	14.0398	17.5296	13.2798	NaN	11.7285	NaN	11.2625	11.0038	14.0462	NaN	14.2037	14.6168	14.5788	11.9066	NaN	12.6	13.8788	NaN	14.5788	14.2458	12.9606	15.4612	13.5097	15.171	12.0331	12.9724	14.5638	NaN	12.9242	NaN	12.7953	13.1861	13.4531
A0A411GYY7	Uncharacterized protein	A0A411GYY7_9GAMM	TRUE	82.4	1.36697	14.227	14.3521	14.6925	14.7742	NaN	13.3269	12.1526	17.7394	14.0902	15.5217	14.2701	13.786	14.3702	14.4891	14.1642	NaN	11.288	14.6532	14.8085	14.8391	14.1097	14.8292	NaN	14.8456	14.626	15.2095	13.0243	14.4165	NaN	15.3228	12.5974	14.2887	11.7692	NaN	NaN
A0A411GYZ0	DUF333 domain-containing protein	A0A411GYZ0_9GAMM	TRUE	100	0.689859	17.372	18.2299	17.5375	18.9363	17.5756	18.0596	16.184	18.5584	17.0318	18.5948	16.8322	18.4437	16.3675	17.9606	16.6617	17.1486	15.0988	19.0701	18.0686	19.1233	17.5558	18.0633	16.8105	18.5137	16.7042	18.0858	16.2107	16.1786	15.164	18.7419	16.9584	17.4976	15.9627	17.2345	15.4826
A0A411GYZ3	Ferric ABC transporter ATP-binding protein	A0A411GYZ3_9GAMM	FALSE	67.6	0.656767	13.8204	14.1855	14.7556	14.6623	14.0465	NaN	12.48	13.2651	14.549	NaN	12.7918	13.8279	14.0424	12.8534	13.6362	NaN	NaN	15.2999	15.662	13.9742	14.5575	NaN	NaN	13.5529	13.729	12.8825	13.1528	NaN	NaN	13.4724	13.6791	NaN	12.8105	NaN	NaN
A0A411GYZ4	Phosphoglycerate transporter PgtP	A0A411GYZ4_9GAMM	FALSE	23.5	0.597234	12.8098	14.0506	9.77724	NaN	NaN	NaN	NaN	NaN	NaN	NaN	NaN	11.7877	13.819	NaN	NaN	NaN	NaN	13.772	NaN	NaN	NaN	13.5198	NaN	12.3563	NaN	NaN	NaN	NaN	NaN	13.3956	NaN	NaN	NaN	NaN	NaN
A0A411GYZ5	Sigma-54-dependent Fis family transcriptional regulator	A0A411GYZ5_9GAMM	TRUE	79.4	0.331766	12.7041	NaN	12.8074	12.4628	12.3709	13.3768	12.7997	NaN	13.5171	NaN	12.2043	NaN	12.7364	13.4921	13.0334	12.9961	12.3575	12.5548	12.5157	11.7753	12.7283	13.0507	12.668	NaN	12.5167	NaN	12.6536	12.3568	13.4201	10.8674	12.7124	NaN	12.7852	13.2216	13.0307
A0A411GYZ7	Undecaprenyl-phosphate 4-deoxy-4-formamido-L-arabinose transferase	A0A411GYZ7_9GAMM	TRUE	100	0.616844	14.6493	15.2743	14.304	15.6506	13.5009	15.6859	14.634	16.1795	13.6963	15.8336	13.8991	15.2323	13.3932	15.141	14.3312	15.8235	14.0807	14.5682	12.6735	15.0891	13.9554	15.5831	15.2693	14.771	12.4816	15.7768	12.6968	15.4569	13.0405	15.3854	13.4717	15.9127	14.3672	16.1121	14.8055
A0A411GYZ8	UDP-4-amino-4-deoxy-L-arabinose--oxoglutarate aminotransferase	A0A411GYZ8_9GAMM	TRUE	100	0.398127	18.0736	18.0435	17.3653	18.4977	18.2443	18.3991	17.5256	18.0324	17.7766	19.4561	18.6953	17.5569	17.4304	18.5604	17.693	18.2014	17.357	18.0347	17.5022	18.9494	18.2888	18.5384	17.5303	17.9562	17.4217	18.4748	18.0964	18.1122	17.6029	17.7573	17.7353	18.7204	18.3891	18.6943	17.8637
A0A411GZ00	DUF1161 domain-containing protein	A0A411GZ00_9GAMM	TRUE	100	1.01698	21.8433	23.8511	20.1451	23.0983	19.9266	21.8467	20.4202	23.9609	21.0319	24.2866	20.9364	23.3308	21.256	22.6019	21.0408	21.4248	20.3303	23.8758	21.4779	23.3638	21.9353	21.8687	20.243	24.0022	20.6046	22.9844	20.1482	21.7471	20.5464	24.3911	20.8214	23.0508	20.1898	21.5475	20.3872
A0A411GZ01	AppA family phytase/histidine-type acid phosphatase	A0A411GZ01_9GAMM	TRUE	100	0.322956	17.0932	16.5844	16.4583	17.3331	17.4449	17.1712	17.5067	15.7944	16.9086	17.2878	17.7111	16.1675	16.2075	17.3301	17.6167	17.0526	17.5642	17.3953	16.6688	17.1822	17.7928	17.3189	18.0035	16.7447	16.8478	17.0717	17.3367	17.2059	17.7788	16.5358	16.5336	16.9973	17.1131	17.1856	17.316
A0A411GZ04	DUF2058 domain-containing protein	A0A411GZ04_9GAMM	TRUE	100	0.235723	15.7562	16.0459	16.086	15.5996	16.0053	15.3197	15.3624	15.8416	16.0102	15.9	16.2575	15.8352	15.5	15.6467	15.5926	15.0518	15.5653	16.1783	16.2403	15.8755	16.1121	15.33	15.7489	16.0341	16.2825	15.5731	16.1908	14.9958	15.428	15.9918	15.7479	15.7319	16.0506	15.2237	15.3569
A0A411GZ05	RNA chaperone/antiterminator CspA	A0A411GZ05_9GAMM	TRUE	55.9	1.03229	14.1457	15.9436	10.8798	NaN	NaN	NaN	14.2511	15.3136	15.4081	NaN	13.0504	17.0291	13.5621	NaN	NaN	NaN	NaN	14.9461	13.5309	NaN	9.27157	NaN	14.2944	16.3378	12.7452	14.7201	14.393	NaN	NaN	14.6667	13.3016	15.1237	NaN	NaN	NaN
A0A411GZ06	Ribosomal RNA large subunit methyltransferase I	A0A411GZ06_9GAMM	TRUE	100	0.326987	16.2062	16.6566	16.7242	16.0122	16.2407	15.7711	15.9306	16.3801	16.9284	15.6947	16.1899	17.2639	17.0132	16.2231	16.662	15.9942	16.0787	16.3515	16.3851	15.3094	16.1148	15.7736	15.8851	16.3602	16.1629	15.9503	15.9285	15.7633	15.6137	16.5082	16.8824	16.2967	16.0298	15.9559	15.9768
A0A411GZ08	Acylphosphatase	A0A411GZ08_9GAMM	TRUE	100	0.339494	13.8838	13.3912	14.0808	14.1929	13.427	14.8405	14.4718	13.4841	13.5142	14.2726	14.1286	13.1509	13.4415	14.3251	13.7848	14.5753	14.7165	13.7748	14.0299	14.0836	14.3634	14.3975	14.1194	12.8476	13.4607	13.9055	13.8859	13.7266	14.1509	12.935	13.1835	13.8897	13.2029	14.3023	13.9923
A0A411GZ09	LysR family transcriptional regulator	A0A411GZ09_9GAMM	FALSE	88.2	0.508331	17.503	17.9424	16.2336	15.2887	16.4502	17.1598	18.4212	17.2973	18.2783	17.7678	18.6588	16.9847	17.9663	16.3841	18.1923	17.2754	18.2085	18.0794	18.06	17.796	18.4144	17.7502	18.3304	NaN	18.6006	16.7445	18.5926	15.8215	17.8468	NaN	16.8218	NaN	16.6148	NaN	17.1082
A0A411GZ10	Bifunctional polymyxin resistance protein ArnA	A0A411GZ10_9GAMM	TRUE	100	0.52843	19.355	18.7584	18.7235	20.2536	19.1486	19.5517	18.512	19.5004	19.1384	21.0369	19.4797	19.2959	18.7829	19.9671	18.8731	19.543	18.2141	19.1817	18.4542	20.285	19.1731	19.8018	18.5445	19.3797	18.5295	20.272	19.2691	19.2694	18.1615	19.766	19.4024	20.4833	20.0088	20.2111	19.099
A0A411GZ11	Acid phosphatase	A0A411GZ11_9GAMM	FALSE	100	0.420184	16.5498	15.3735	16.2406	17.0739	16.3137	17.1425	16.6635	15.1567	16.9325	15.1859	17.1382	15.3628	16.7756	17.5237	17.0477	16.2181	15.8547	16.8237	17.5094	15.6593	17.1054	16.8931	16.0995	15.7587	17.3433	17.3953	16.9123	16.7941	16.5082	15.6722	17.0359	17.2875	16.3834	17.0562	16.451
A0A411GZ12	Serine acetyltransferase	A0A411GZ12_9GAMM	FALSE	26.5	0.323451	14.3153	NaN	12.9597	NaN	13.641	NaN	NaN	NaN	NaN	NaN	NaN	NaN	NaN	NaN	14.4518	NaN	NaN	14.6252	14.5696	NaN	14.8757	NaN	NaN	NaN	14.6264	NaN	14.7122	NaN	14.376	NaN	NaN	NaN	NaN	NaN	NaN
A0A411GZ13	Uncharacterized protein	A0A411GZ13_9GAMM	TRUE	97.1	0.410132	13.7549	14.8289	13.6694	14.4245	13.344	14.1746	13.0474	15.0454	13.8909	13.9734	13.8097	14.2396	13.6475	14.3826	13.5381	13.3497	13.5494	14.463	14.0734	13.0702	12.9546	13.8194	12.773	14.2653	13.0662	13.9478	13.5675	12.9627	NaN	14.2064	13.6013	13.8551	13.3554	13.5054	13.509
A0A411GZ15	MOSC domain-containing protein	A0A411GZ15_9GAMM	TRUE	97.1	0.435768	15.0172	15.6826	14.4385	15.3219	15.0333	14.7609	14.4392	NaN	15.4293	15.5204	15.0017	14.0434	16.0742	15.491	15.6869	15.5966	14.6153	15.7807	16.2166	15.5155	15.5672	14.0889	13.7053	14.3535	14.7067	15.1411	14.5671	14.4142	14.1065	14.9986	15.8647	15.0119	15.1553	14.7689	14.4691
A0A411GZ17	Macrodomain Ter protein	A0A411GZ17_9GAMM	TRUE	64.7	0.482716	12.7278	NaN	12.4151	13.5158	12.9369	13.5916	11.7882	NaN	11.7767	13.7122	NaN	13.0669	NaN	12.9788	NaN	13.7843	NaN	12.3461	11.9171	12.8429	12.5889	13.2087	12.1445	12.6855	12.722	13.4273	12.2182	NaN	NaN	NaN	NaN	NaN	10.543	13.8008	NaN
A0A411GZ18	Methylglyoxal synthase	A0A411GZ18_9GAMM	FALSE	100	0.266793	16.5643	16.6615	15.8566	16.9724	16.409	17.2056	16.6872	15.999	16.4314	16.416	16.619	16.6498	16.3155	17.2765	16.1347	16.9017	16.7592	16.863	16.7912	17.0759	16.5476	17.1631	16.2286	16.0129	16.2741	16.5269	16.2071	16.866	16.7511	16.6142	15.8953	16.6038	16.071	17.0693	16.3309
A0A411GZ19	Outer membrane protein A	A0A411GZ19_9GAMM	TRUE	100	1.50848	19.6908	16.9515	20.8911	17.1896	21.9656	17.9702	23.0109	17.248	21.3711	16.9347	21.0134	17.7827	21.1083	17.304	23.4436	17.2556	24.2078	16.1645	20.9024	16.5162	20.8112	17.8714	23.6169	17.4294	20.9631	16.8978	22.363	17.1471	24.0637	17.5248	21.4468	16.8432	22.9712	17.249	23.0561
A0A411GZ20	Probable 4-deoxy-4-formamido-L-arabinose-phosphoundecaprenol deformylase ArnD	A0A411GZ20_9GAMM	TRUE	100	0.424848	16.009	15.1331	15.753	16.3674	16.5741	16.3673	15.8828	17.0323	15.9622	16.8076	17.265	15.0931	15.0989	15.7777	15.7708	16.3785	15.0848	14.9252	15.6445	16.3518	16.6447	16.2568	15.7159	14.7696	16.0192	16.4278	16.1513	15.4609	15.4985	16.2618	16.2533	15.8705	16.5956	16.8662	16.2435
A0A411GZ22	DNA 3'-5' helicase	A0A411GZ22_9GAMM	FALSE	91.2	0.558052	14.1792	13.0305	14.3382	14.2229	14.2311	14.6734	15.3406	NaN	14.3489	13.1845	13.801	NaN	14.0968	12.9992	15.2876	13.5036	14.1399	13.9127	14.7126	13.5092	15.2911	14.2049	15.9163	13.5705	14.0174	13.4411	14.5371	13.9747	14.6643	13.2012	14.465	NaN	14.6017	13.6096	14.7288
A0A411GZ29	Intermembrane transport protein PqiB	A0A411GZ29_9GAMM	TRUE	100	0.539954	16.8678	17.6068	17.1104	16.7095	16.8394	16.8808	17.4111	17.33	16.2375	16.328	16.1487	16.8987	16.2162	16.5397	17.7288	16.4642	18.0784	16.8214	15.7344	16.3549	16.1948	16.679	18.5475	16.985	15.9074	16.6534	16.5875	16.7791	17.8326	17.2634	16.3693	16.9097	16.892	16.381	18.083
A0A411GZ30	Potassium channel protein	A0A411GZ30_9GAMM	TRUE	82.4	0.526812	13.2812	13.5382	13.9138	14.073	13.6975	13.2787	12.6272	NaN	NaN	NaN	NaN	14.5135	12.3768	13.1281	14.6244	13.6425	13.2289	13.8595	12.9512	12.0263	NaN	12.7648	13.0292	14.2982	12.2776	13.4972	13.0861	13.548	13.456	14.4898	12.3299	13.6636	12.4833	NaN	11.4704
A0A411GZ33	Universal stress protein	A0A411GZ33_9GAMM	FALSE	100	0.340514	16.1916	17.1773	16.4559	16.5419	16.1922	16.8882	16.2792	15.966	15.3201	16.6382	16.6263	15.0091	15.9715	16.191	15.9905	16.3111	15.8202	16.7842	16.6326	16.9356	16.4109	16.8881	16.0429	15.9931	16.3699	16.3197	16.0047	16.6551	15.8976	15.601	15.6261	15.9644	15.2021	16.0409	15.765
A0A411GZ34	Nicotinate phosphoribosyltransferase	A0A411GZ34_9GAMM	TRUE	100	0.341853	15.0372	15.6453	15.211	15.6582	15.0166	15.0009	13.8382	15.8323	15.3565	15.234	14.6894	15.7417	15.4361	15.5888	14.9711	14.6458	14.05	15.4985	15.2137	15.1639	14.7789	14.7561	13.3602	15.275	15.1205	15.7459	15.1566	14.8205	14.3898	15.6499	15.1036	15.5293	14.9563	14.7786	14.0527
A0A411GZ37	DUF2057 domain-containing protein	A0A411GZ37_9GAMM	TRUE	97.1	0.715218	15.1241	16.5736	13.3469	16.4516	13.1941	16.6397	14.7155	16.0058	12.3697	17.0247	13.9597	15.9598	NaN	15.9324	13.7741	16.6875	15.2274	16.2347	13.1083	16.1239	14.7055	16.6552	14.4345	16.3996	13.5686	16.4592	14.0674	16.2797	15.2216	15.6913	11.2898	15.6362	14.3639	16.4351	14.5595
A0A411GZ38	3-hydroxydecanoyl-[acyl-carrier-protein] dehydratase	A0A411GZ38_9GAMM	TRUE	100	0.436051	18.7377	19.7292	18.7987	18.9453	18.1043	18.3639	17.7544	19.5961	18.8785	19.2133	18.9224	19.619	18.9094	19.251	18.437	18.3912	17.6014	19.5607	19.3255	18.9929	18.6469	18.5269	17.327	19.7196	19.1141	18.9727	18.4152	18.3618	17.7866	19.791	18.9051	19.1394	18.3613	18.12	17.5014
A0A411GZ39	Hydrolase	A0A411GZ39_9GAMM	TRUE	100	0.394494	15.5115	16.3454	16.4311	15.7786	15.1595	15.1014	14.6605	16.0217	15.8508	16.3198	16.0531	15.583	15.6703	15.7672	15.2019	14.731	14.7333	16.2986	16.2065	16.2315	15.8968	15.2221	14.6756	15.66	16.04	15.4795	15.182	14.0117	15.0206	15.9967	15.8623	15.7708	15.1165	14.7224	14.5901
A0A411GZ40	Aminopeptidase N	A0A411GZ40_9GAMM	FALSE	100	0.510889	16.6157	17.813	16.355	17.2299	15.757	17.0699	15.8038	17.5687	15.9751	17.2789	15.5969	17.9353	16.4821	17.1391	15.6336	17.1663	15.5285	17.5775	16.3738	17.244	15.9638	17.2494	15.9254	17.4159	15.7442	17.212	15.5901	16.9281	15.3591	17.4594	16.4684	17.0992	15.9334	17.1358	15.9202
A0A411GZ44	CoA-binding protein	A0A411GZ44_9GAMM	TRUE	97.1	0.510873	12.3667	12.7359	12.5727	13.0593	13.2547	12.5055	11.2787	9.11409	12.1844	13.4077	12.8562	12.0502	11.1031	12.8188	11.9972	12.8175	11.8455	12.7051	12.9197	13.3301	13.3979	12.4484	11.3726	12.0093	13.343	13.5072	13.7271	10.6181	12.1594	NaN	11.909	11.6761	12.643	12.6911	12.0426
A0A411GZ45	Ribosomal RNA large subunit methyltransferase K/L	A0A411GZ45_9GAMM	FALSE	100	0.476489	16.098	15.6581	16.6957	15.2239	16.8721	15.5643	16.6742	15.5758	16.4608	15.5446	16.3857	15.8377	16.6724	14.9348	17.3475	15.9642	17.0027	16.2434	16.3909	14.9715	16.5098	15.5002	17.191	15.6976	16.2795	15.2551	16.7593	15.3858	16.5922	15.2716	16.6977	14.8403	16.6315	15.5617	17.1391
A0A411GZ47	Membrane integrity-associated transporter subunit PqiC	A0A411GZ47_9GAMM	FALSE	100	0.37181	15.789	16.0172	15.6004	15.8848	15.8058	15.7479	16.1421	16.5184	15.5942	15.9767	15.8461	15.7295	14.8369	15.577	15.937	15.2089	16.7649	15.7686	15.4521	15.6497	15.4273	15.8432	16.859	15.8213	15.4589	15.7611	15.8832	15.0542	16.8758	16.0547	15.1624	15.379	15.539	15.3156	16.3331
A0A411GZ51	VOC family protein	A0A411GZ51_9GAMM	TRUE	100	0.611424	14.5801	14.7564	14.6328	15.1962	13.5576	16.1441	14.4605	14.3872	11.989	15.1453	14.562	14.2619	13.8111	15.2861	15.0367	16.1091	14.2168	15.1215	14.6764	15.3554	14.898	16.2098	14.3483	14.373	13.7589	14.7048	13.6478	15.706	14.1268	14.0343	13.1691	14.9479	13.5821	15.5897	13.922
A0A411GZ54	Ribosome modulation factor	A0A411GZ54_9GAMM	TRUE	52.9	0.860696	16.4895	NaN	16.5751	NaN	15.6806	NaN	16.293	NaN	16.7659	NaN	18.8835	NaN	15.9046	NaN	17.0992	NaN	16.6726	NaN	18.1088	NaN	18.1195	NaN	16.619	NaN	17.7947	NaN	17.6041	12.4695	17.6613	NaN	14.6671	NaN	15.8051	NaN	14.088
A0A411GZ56	Undecaprenyl phosphate-alpha-4-amino-4-deoxy-L-arabinose arabinosyl transferase	A0A411GZ56_9GAMM	FALSE	100	0.527208	15.0807	16.3921	14.3842	15.8658	15.0769	15.8956	14.6804	16.062	13.6156	16.3007	14.6987	15.9383	12.9612	15.4016	15.0358	15.5697	14.7205	15.286	12.676	15.6801	14.5361	15.9065	15.9262	15.5026	12.4455	15.8573	14.0423	15.8375	14.5574	16.0906	13.7215	15.7795	14.7799	15.9345	15.5854
A0A411GZ58	Protein YmgD	A0A411GZ58_9GAMM	FALSE	100	0.395046	15.0249	14.9566	14.592	15.6507	14.255	15.6711	14.9058	14.6889	14.426	16.2515	15.3035	15.4489	15.1113	15.0754	14.2462	15.2909	15.5134	15.8631	14.4215	15.4638	15.0683	15.7909	15.2295	14.8667	14.3932	15.2871	14.714	15.2001	15.4237	14.7649	13.3749	15.1939	13.6964	15.708	14.9993
A0A411GZ59	Two pore domain potassium channel family protein	A0A411GZ59_9GAMM	FALSE	11.8	0.818037	13.0088	NaN	10.6875	NaN	NaN	NaN	NaN	NaN	NaN	NaN	NaN	NaN	NaN	NaN	NaN	NaN	NaN	14.6103	NaN	13.7919	NaN	NaN	NaN	12.9456	NaN	NaN	NaN	NaN	NaN	NaN	NaN	NaN	NaN	NaN	NaN
A0A411GZ60	UPF0265 protein EVK84_01340	A0A411GZ60_9GAMM	FALSE	100	0.259827	18.4408	18.0638	19.0982	18.2574	18.7463	18.5288	18.512	17.7102	18.5328	17.7282	19.059	18.2151	18.4233	18.3963	18.8297	18.5247	18.5442	18.2355	18.8223	17.5972	18.6735	18.7739	18.4949	18.0766	18.7705	18.2279	19.0686	18.2217	18.805	17.7792	18.6845	18.1408	18.7505	18.5454	18.1495
A0A411GZ61	Asparagine--tRNA ligase	A0A411GZ61_9GAMM	FALSE	100	0.277695	19.1352	19.3524	18.7536	19.5831	18.8552	19.4891	18.6262	19.2686	18.7937	19.3891	18.7968	19.4875	18.936	19.6228	18.6966	19.8595	18.9425	19.2473	18.6845	19.3087	18.6801	19.737	18.5426	19.3999	18.9384	19.6844	18.9905	19.5436	18.6939	19.238	18.8607	19.5791	18.694	19.6304	18.6898
A0A411GZ67	UDP-glucose 4-epimerase	A0A411GZ67_9GAMM	FALSE	100	0.419881	15.7707	15.3367	16.0245	16.5234	15.6491	16.8409	15.5515	15.1054	15.6485	16.6313	15.9125	15.3718	15.7689	16.2934	15.0109	16.8573	15.7132	15.6868	15.5798	16.2396	15.5924	16.6048	15.395	16.1778	15.7758	16.607	15.533	15.6607	15.3933	15.3153	15.0343	14.4027	15.0905	16.4204	15.4551
A0A411GZ71	Glycosyltransferase	A0A411GZ71_9GAMM	FALSE	58.8	0.564695	14.1432	NaN	14.051	14.3138	14.8122	14.4721	11.4479	NaN	15.228	14.1254	15.8754	NaN	NaN	NaN	NaN	NaN	NaN	14.4122	13.5036	14.5497	14.0034	14.3048	13.981	13.8345	12.9888	14.2238	14.0282	14.0339	14.6737	NaN	NaN	NaN	NaN	NaN	NaN
A0A411GZ72	UDP-N-acetylglucosamine 2-epimerase (Hydrolyzing)	A0A411GZ72_9GAMM	FALSE	97.1	0.462596	14.565	15.0787	13.3987	15.601	14.3799	15.8716	14.7	14.0522	13.8402	15.0848	13.9011	15.0501	14.6138	14.9786	NaN	15.152	14.1967	15.0352	14.2281	15.439	14.6358	15.1212	14.1758	14.4287	12.8581	14.9621	14.0667	13.9366	12.9982	14.8729	14.7666	15.4403	14.0841	15.4857	14.2087
A0A411GZ73	Aminotransferase	A0A411GZ73_9GAMM	TRUE	100	0.392968	19.1914	18.7297	18.1256	19.7076	18.7591	19.9618	18.9824	19.0873	18.5657	19.9245	19.1226	19.153	18.3784	19.8198	18.6245	20.1465	18.9713	19.3244	18.6085	19.8227	19.0682	20.0546	18.9518	19.3714	18.7318	19.8989	19.0346	19.7724	19.1249	19.0708	18.4482	19.4281	18.6378	20.0762	19.021
A0A411GZ74	Flagellar hook protein FlgE	A0A411GZ74_9GAMM	FALSE	85.3	0.726126	14.8302	15.5522	13.7524	15.2233	14.976	13.8763	12.5488	16.097	14.5857	15.2348	NaN	16.9076	15.1679	16.307	16.225	15.2327	14.2598	14.7101	15.2348	14.4716	15.2479	NaN	NaN	15.7985	13.7336	16.3528	15.3075	12.7586	NaN	15.214	13.6976	13.0904	NaN	14.6107	13.9008
A0A411GZ76	Acylneuraminate cytidylyltransferase	A0A411GZ76_9GAMM	FALSE	64.7	0.332547	12.7847	NaN	13.0242	12.5162	12.0239	12.9796	NaN	NaN	13.6745	12.8468	12.6887	12.7766	NaN	12.0434	12.6599	NaN	12.7581	12.3817	12.1834	12.6056	12.3919	NaN	NaN	12.6169	12.8999	13.6542	12.8829	NaN	NaN	NaN	12.925	NaN	13.4093	NaN	13.3219
A0A411GZ77	6-phosphogluconate dehydrogenase, decarboxylating	A0A411GZ77_9GAMM	TRUE	100	0.497496	19.3607	21.0286	19.8117	20.143	19.0287	20.0448	19.3029	20.2382	19.2032	19.4466	18.7996	19.8947	18.9766	19.5555	18.4967	19.7038	18.8956	20.2798	19.6506	19.348	18.6452	19.3678	18.3746	20.2385	19.2374	19.2554	18.5392	18.88	18.4735	19.8965	18.8153	19.4798	18.5281	19.7454	18.9396
A0A411GZ79	LysR family transcriptional regulator	A0A411GZ79_9GAMM	TRUE	100	0.307555	15.8816	16.1926	16.6001	15.4946	15.9036	15.8819	15.6991	16.2605	16.3666	15.905	16.1247	15.0611	16.5534	15.1413	15.8632	15.7235	15.7962	16.5595	16.6361	16.0065	15.9099	15.363	15.5817	16.0168	16.4888	15.2899	15.7844	15.5596	15.616	16.1078	16.451	15.1933	15.8001	15.4568	15.5854
A0A411GZ82	Phosphoethanolamine--lipid A transferase	A0A411GZ82_9GAMM	FALSE	91.2	0.449676	14.6762	15.9382	13.0233	14.4322	11.6911	15.6465	15.3373	14.893	14.2061	15.0423	NaN	15.1642	13.9435	15.237	14.3045	NaN	14.0266	15.3567	14.7634	15.3759	14.3278	15.3462	14.9331	15.4662	14.3029	14.9352	14.1077	15.3944	15.3341	14.1747	14.2249	14.3689	NaN	15.2006	14.4627
A0A411GZ85	ATP-binding protein Uup	A0A411GZ85_9GAMM	FALSE	94.1	0.545677	14.6715	15.7318	14.1855	14.5813	14.9366	15.3792	14.4467	NaN	15.5016	16.1909	14.7699	15.7915	14.436	15.594	11.42	16.054	14.391	15.1657	14.9119	15.0864	14.8467	15.2924	14.3629	15.7139	15.0914	15.2814	14.9899	11.592	12.7788	NaN	15.1465	11.3553	14.9039	15.8018	13.7556
A0A411GZ87	Probable endonuclease 4	A0A411GZ87_9GAMM	FALSE	100	0.344724	15.1755	16.1726	15.8119	15.2673	14.7472	15.6372	14.8102	14.7927	14.69	15.3982	14.7352	15.6292	14.9013	15.3406	14.2751	15.5736	14.8438	15.9445	15.385	15.5341	14.883	15.8692	14.3998	15.6646	15.5677	15.5501	14.8605	15.4898	14.7842	15.0106	14.7619	14.9328	14.4334	15.6231	14.6484
A0A411GZ88	NAD-dependent malic enzyme	A0A411GZ88_9GAMM	FALSE	100	0.369189	17.9725	18.6097	17.2245	18.4342	17.2207	18.6135	17.56	18.5493	17.5107	18.5799	17.4477	18.358	17.518	18.4529	17.3062	18.783	17.6041	18.3155	17.4562	18.4087	17.5358	18.5605	17.343	18.363	17.4304	18.4978	17.4945	18.4493	17.5426	18.561	17.4746	18.3473	17.2138	18.6631	17.6369
A0A411GZ89	UTP--glucose-1-phosphate uridylyltransferase	A0A411GZ89_9GAMM	FALSE	100	0.211567	18.5565	19.0255	18.8753	19.0056	18.4071	18.7165	18.2994	18.6602	18.52	18.9619	18.5702	18.1011	18.5258	18.5446	18.1718	18.7848	18.0985	18.8396	18.8121	19.0342	18.6858	18.722	18.0935	18.7738	18.6802	19.0228	18.4777	18.5729	18.0837	18.5268	18.3778	18.4602	17.9901	18.5031	17.9966
A0A411GZ90	DgsA anti-repressor MtfA	A0A411GZ90_9GAMM	TRUE	88.2	0.668884	13.2208	11.2313	11.2572	12.539	12.6227	13.1361	14.7057	13.3528	13.0872	13.908	13.398	NaN	11.9117	13.4469	13.1773	14.8978	14.5113	NaN	12.8983	13.8956	13.7485	14.1084	14.491	NaN	11.6842	12.5651	13.0859	14.3265	14.2693	NaN	11.7294	11.8293	11.8815	14.2556	14.6711
A0A411GZ91	CMP-N-acetylneuraminate-beta-galactosamide-alpha-2, 3-sialyltransferase	A0A411GZ91_9GAMM	FALSE	82.4	0.716062	12.9835	11.7688	13.0106	11.5627	12.6911	14.5151	12.0751	NaN	12.6151	14.9935	13.1131	NaN	13.193	13.2166	13.8579	NaN	13.2569	12.8558	13.7548	13.4323	12.4997	13.4964	11.8904	12.829	12.5459	11.8549	12.2485	NaN	14.3876	NaN	12.704	NaN	12.1977	14.3527	12.6185
A0A411GZ93	DUF2235 domain-containing protein	A0A411GZ93_9GAMM	TRUE	94.1	0.828089	13.9672	16.4275	13.2834	13.2586	13.9248	14.0685	13.571	15.437	13.4132	14.3951	14.3737	15.0628	14.1868	14.3243	13.471	13.1721	NaN	14.9637	14.6223	14.1857	14.0793	13.3766	11.8325	14.911	13.4658	13.9471	13.4775	12.769	NaN	15.7231	13.9908	14.4169	13.0316	12.7964	12.9916
A0A411GZ94	Dihydroorotate dehydrogenase (quinone)	A0A411GZ94_9GAMM	TRUE	100	0.486876	14.1769	13.5024	13.7354	14.9644	14.3424	14.9687	13.9891	14.7891	13.8756	14.8375	13.7941	14.4464	13.9366	15.6465	14.432	14.9689	13.7186	13.8821	13.2449	14.8968	13.9367	14.6617	13.2976	14.0288	13.2868	14.9764	13.7544	14.8102	13.0707	13.5066	13.2894	14.6796	13.4242	15.2193	14.1003
A0A411GZ95	Methionine--tRNA ligase	A0A411GZ95_9GAMM	FALSE	100	0.370368	18.4684	18.9644	18.0672	19.1144	17.7981	19.0505	17.9229	19.2582	18.0558	18.8976	17.6555	18.9997	18.3256	18.9603	17.6491	18.9931	17.5035	18.7472	17.9994	18.9144	17.8548	19.0807	17.8255	18.7213	17.9564	19.1811	18.0899	18.936	17.8279	18.9984	18.5501	19.1012	17.9849	18.9878	17.9534
A0A411GZ97	GTP cyclohydrolase 1	A0A411GZ97_9GAMM	FALSE	100	0.2783	17.7216	17.8298	18.4115	17.1207	17.9678	17.4597	17.9278	16.4356	17.8638	17.0043	18.0773	17.7102	17.6391	17.824	18.0662	17.6806	18.1058	17.9938	18.1857	16.9954	18.0364	17.8689	18.2055	17.9928	18.2814	17.026	18.0336	17.3163	18.0873	16.9863	17.7338	17.0889	17.8138	17.7814	17.9834
A0A411GZ98	Glucans biosynthesis protein G	A0A411GZ98_9GAMM	FALSE	100	0.232344	17.1437	16.8047	16.9331	17.5565	17.1521	17.6957	17.4069	16.7767	16.4235	16.9404	16.7164	17.3811	16.7853	17.5036	17.4096	17.496	17.1952	17.1692	16.786	17.2753	17.1368	17.6797	17.4926	17.0643	16.6876	17.6325	17.1737	17.1591	17.2749	16.6893	16.7769	17.2026	16.618	17.4354	17.4535
A0A411GZA1	NAD-dependent epimerase	A0A411GZA1_9GAMM	TRUE	100	0.333095	17.3399	17.0656	17.0523	17.9532	17.2842	17.9243	17.1233	16.9557	16.817	17.7076	17.2581	17.3533	16.8621	17.9412	16.7136	18.2081	17.0345	17.1572	16.7052	17.5388	16.9622	17.9187	16.7994	17.3249	17.113	17.9739	17.4434	17.8121	17.2491	17.2043	16.7616	17.5658	17.2293	18.2972	17.2456
A0A411GZA4	Cytidine deaminase	A0A411GZA4_9GAMM	FALSE	100	0.299526	16.2963	16.835	15.5909	16.7307	16.0623	16.0525	15.6341	16.3687	16.4806	16.6442	16.3735	16.3313	16.9662	17.073	16.8397	16.3047	16.2431	15.9831	15.9661	16.1581	15.7595	16.2544	15.6192	16.1053	16.0112	16.4761	16.2564	15.9044	15.9884	16.9874	16.3532	17.031	16.6412	16.1702	15.8777
A0A411GZA8	Universal stress protein	A0A411GZA8_9GAMM	TRUE	100	0.553477	18.5483	16.6785	17.5302	17.8398	17.1785	19.4742	18.8388	17.5866	18.1057	19.5795	19.3454	17.9146	17.8661	18.9199	17.6605	20.1007	19.1164	18.1156	18.1886	19.3377	19.2287	19.6326	18.7507	18.403	18.4329	18.7225	18.3022	19.3405	19.3481	17.4678	18.3529	18.1121	18.1554	19.7762	19.2406
A0A411GZA9	DNA ligase	A0A411GZA9_9GAMM	FALSE	100	0.288732	17.2218	17.6021	16.8586	17.5055	16.8256	17.5465	16.7163	17.9332	16.9591	17.9475	16.9907	17.5352	17.0897	17.562	16.8851	17.5875	16.9713	17.8112	17.0085	17.7654	16.9059	17.7155	16.8395	17.1711	16.8495	17.2995	16.6822	17.0772	16.3311	17.5026	17.08	17.675	17.1181	17.5259	16.6663
A0A411GZB0	Glycosyltransferase family 2 protein	A0A411GZB0_9GAMM	TRUE	94.1	0.278285	15.1335	15.0327	15.2391	14.2881	15.9646	15.6443	14.7279	15.3902	15.2966	15.2432	15.1092	15.362	15.3108	15.3822	15.7256	14.8593	NaN	15.1345	14.8228	15.0074	15.0849	15.6002	14.9484	14.7805	14.4641	15.1768	15.6708	NaN	14.7191	15.177	15.6753	15.3641	15.0808	14.4974	14.4928
A0A411GZB2	Outer membrane assembly protein AsmA	A0A411GZB2_9GAMM	FALSE	100	0.588486	15.164	15.9339	14.0885	15.8747	14.1445	16.2666	14.4414	16.1827	13.9864	16.0849	13.9893	16.225	14.3904	16.0603	14.8778	16.2117	14.365	15.922	13.9257	15.9259	13.9722	16.415	14.6981	16.0111	13.3693	16.1393	14.0312	16.2381	14.4764	15.9341	14.3917	15.8204	14.3316	16.3256	14.5241
A0A411GZB3	Iron-sulfur cluster carrier protein	A0A411GZB3_9GAMM	FALSE	100	0.309506	16.7201	16.6493	16.3996	17.1491	16.5497	17.5164	16.7265	17.1564	16.5666	16.8723	16.2455	17.1894	16.3239	17.1711	16.0065	17.4393	16.5871	16.7418	16.4673	16.9295	16.3371	17.5728	16.3986	16.972	16.5243	17.0974	16.4439	16.977	16.501	16.6636	16.1213	16.5757	15.8309	17.3264	16.4556
[truncated: 1,742 more rows]
